# Supplementary material for: Hyperosmolality in CHO cell culture: effects on the proteome
Source: Appl Microbiol Biotechnol. 2022 Mar 21;106(7):2569–86. doi: 10.1007/s00253-022-11861-x (PMC8990941; doi:10.1007/s00253-022-11861-x)
Supplement: Supplementary file 2 — Supplementary file2 (XLSX 2017 KB) [file 253_2022_11861_MOESM2_ESM.xlsx]

## Sheet: Title page
Applied Microbiology and Biotechnology
Hyperosmolality in CHO Culture: Effects on the Proteome
Nadiya Romanova1	ORCID 0000-0002-5505-3279
Louise Schelletter1	ORCID 0000-0003-2817-7919
Raimund Hoffrogge1	ORCID 0000-0003-0118-0990
Thomas Noll1*	ORCID 0000-0003-0748-3423
1: Cell culture technology, Technical Faculty, Bielefeld University, Bielefeld, Germany
*Correspondence concerning this article should be addressed to Thomas Noll, Bielefeld University, Universitätsstraße 25, 33615 Bielefeld Germany. E-mail: Thomas.Noll@uni-bielefeld.de; Tel. +49 521 106-6319; Fax +49 521 106-6318.
Supplementary Information contains quantitative data of the LFQ-based proteomic evaluation.

## Sheet: Table S1
Excel ID	Protein IDs	Majority protein IDs	Gene name	Taxonomy	Mol. weight [kDa]	Score	Unique peptides	Sequence coverage [%]	Log2 LFQ Intensity D2C1	Log2 LFQ Intensity D2C2	Log2 LFQ Intensity D2C3	Log2 LFQ Intensity D2C4	Log2 LFQ Intensity D2F1	Log2 LFQ Intensity D2F2	Log2 LFQ Intensity D2F3	Log2 LFQ Intensity D2F4	Log2 LFQ Intensity D6C1	Log2 LFQ Intensity D6C2	Log2 LFQ Intensity D6C3	Log2 LFQ Intensity D6C4	Log2 LFQ Intensity D6F1	Log2 LFQ Intensity D6F2	Log2 LFQ Intensity D6F3	Log2 LFQ Intensity D6F4	Log2 LFQ Intensity D8C1	Log2 LFQ Intensity D8C2	Log2 LFQ Intensity D8C3	Log2 LFQ Intensity D8C4	Log2 LFQ Intensity D8F1	Log2 LFQ Intensity D8F2	Log2 LFQ Intensity D8F3	Log2 LFQ Intensity D8F4	Log2 Mean LFQ Intensity D2C	Log2 STDEV LFQ Intensity D2C	Log2 Mean LFQ Intensity D2F	Log2 STDEV LFQ Intensity D2F	Log2 Mean LFQ Intensity D6C	Log2 STDEV LFQ Intensity D6C	Log2 Mean LFQ Intensity D6F	Log2 STDEV LFQ Intensity D6F	Log2 Mean LFQ Intensity D8C	Log2 STDEV LFQ Intensity D8C	Log2 Mean LFQ Intensity D8F	Log2 STDEV LFQ Intensity D8F	Log2 fold change D8F_D8C	Log2 fold change D6F_D6C	Student's T-test Significant D8F_D8C	Student's T-test Significant D6F_D6C	-Log Student's T-test p-value D8F_D8C
1	A0A061HTX7;A0A061HTA5;A0A3L7H5J6;G3I0M4;D3Z7E5	A0A061HTX7;A0A061HTA5;A0A3L7H5J6;G3I0M4;D3Z7E5	Gsk3a;H671_21400;I79_016912	Cricetulus griseus;Mus musculus	42.577	20.823	2	12.1	22.572	23.4475	22.7541	23.2774	22.5003	22.9603	22.8649	23.0424	24.2016	23.3264	23.3994	22.8775	23.5085	24.1609	23.7038	24.167	23.1194	22.7537	23.6623	22.8889	23.4974	23.2271	23.1905	23.432	23.0128	0.360598	22.842	0.239063	23.4512	0.550913	23.885	0.331805	23.1061	0.400391	23.3368	0.150874	0.230683	0.433845			0.491687
2	A4FUS1;A0A061HTB4;A0A061HWF5;Q641N3;Q5CZY9;G3HJD8;A0A3L7HEV1;G3I5Y2;A0A061IK02;G3H3T4	A4FUS1;A0A061HTB4;A0A061HWF5;Q641N3;Q5CZY9;G3HJD8;A0A3L7HEV1;G3I5Y2	H671_2g5630;I79_010782;I79_018893;Rps16	Cricetulus griseus;Mus musculus	16.445	68.698	15	71.9	29.4402	28.6327	28.652	28.7051	29.25	29.0373	28.6095	29.0062	28.1931	28.0861	28.5844	28.0388	28.8757	28.7961	28.5095	28.4569	28.0664	27.9623	27.913	28.4991	28.4912	28.4889	27.9035	28.4556	28.8575	0.337471	28.9758	0.267146	28.2256	0.247759	28.6595	0.207341	28.1102	0.267021	28.3348	0.287997	0.224626	0.433933			0.528354
3	A0A061HTD3;A0A1B0GR35	A0A061HTD3	Napa	Mus musculus	9.5466	15.511	2	33	NaN	NaN	NaN	NaN	NaN	NaN	21.8301	NaN	NaN	NaN	NaN	22.81	NaN	NaN	NaN	NaN	21.6784	23.5473	NaN	NaN	NaN	NaN	NaN	NaN	#DIV/0!	#DIV/0!	21.8301	#DIV/0!	22.81	#DIV/0!	#DIV/0!	#DIV/0!	22.6129	1.32151	#DIV/0!	#DIV/0!	#DIV/0!	#DIV/0!			0
4	A0A061HTF4;Q3U935;Q3ULK8;G3HID6;A0A0N4SVS6;Q9D548;A0A3L7I129	A0A061HTF4;Q3U935;Q3ULK8;G3HID6;A0A0N4SVS6	Cnbp	Mus musculus	15.032	147.37	2	78.7	NaN	24.2748	24.6663	24.9686	NaN	24.8673	24.3984	24.6127	23.9164	23.8533	23.8481	NaN	23.3198	NaN	NaN	NaN	24.0925	23.9682	23.9917	24.7671	NaN	23.6391	NaN	NaN	24.6366	0.28399	24.6261	0.234747	23.8726	0.0380283	23.3198	#DIV/0!	24.2049	0.378685	23.6391	#DIV/0!	-0.565802	-0.552863			0
5	A0A061HTF9;Q91V55;D3YYM6;D3Z1S8;G3HHT8	A0A061HTF9;Q91V55;D3YYM6;D3Z1S8	Rps5	Mus musculus	22.906	168.99	20	58.8	29.1928	28.4142	28.5251	28.4526	28.9139	28.6384	28.2637	28.8002	28.0097	28.0866	28.2878	28.2614	28.4427	27.9977	28.3932	28.1817	27.8924	27.9941	27.7617	28.4798	28.0565	28.0073	28.0552	28.1813	28.6462	0.318097	28.6541	0.283716	28.1614	0.134876	28.2538	0.204853	28.032	0.313339	28.0751	0.0744213	0.0430841	0.0924416			0.0979973
6	A0A061HTI3;F7CDT0;F6WMC0;G3I2Q4;G5E919;Q8R352	A0A061HTI3;F7CDT0;F6WMC0;G3I2Q4;G5E919;Q8R352	I79_017697;Ube2m	Cricetulus griseus;Mus musculus	16.867	13.349	2	31.5	NaN	23.368	23.5512	23.5124	NaN	NaN	23.6323	22.2598	24.1573	24.9036	23.9749	NaN	NaN	24.0097	24.0664	24.1884	24.0976	NaN	24.6768	23.416	24.6284	NaN	NaN	24.1618	23.4772	0.0788364	22.9461	0.970512	24.3453	0.492061	24.0882	0.0913416	24.0635	0.631089	24.3951	0.329954	0.331632	-0.257099			0.255171
7	Q14AF6;A0A061HTJ0;G3HPF1	Q14AF6;A0A061HTJ0;G3HPF1	Snrpd2	Mus musculus	13.527	30.754	6	47.5	NaN	23.6874	23.8058	23.6792	NaN	NaN	22.5546	NaN	NaN	25.5515	23.9514	26.216	23.8756	25.0117	24.353	24.4583	22.7228	26.1567	24.5757	NaN	22.1526	NaN	NaN	24.1348	23.7241	0.0578359	22.5546	#DIV/0!	25.2397	1.16405	24.4246	0.466327	24.4851	1.71876	23.1437	1.4016	-1.34138	-0.815027			0.36528
8	A0A061HTS8;A0A3L7H4S3	A0A061HTS8;A0A3L7H4S3	Ethe1	Mus musculus	13.733	24.631	5	62.4	24.5237	25.4389	25.0663	25.042	24.6851	24.7897	24.6742	25.1647	24.5705	25.0867	25.0924	24.8685	26.3112	25.97	25.8413	25.681	24.5951	24.978	25.1606	25.4613	25.8814	26.3623	25.5136	26.4611	25.0177	0.325714	24.8284	0.230127	24.9045	0.245885	25.9509	0.267707	25.0487	0.362169	26.0546	0.440666	1.00587	1.04637	+	+	1.90609
9	A0A061HTV9;A0A061HYN7;H7BX14;A0A0U1RNS7;D3YZ84;D3YY06;D3YWG5;D6RH65;A0A3L7H576;A0A0U1RPF7;A0A0U1RNH2	A0A061HTV9;A0A061HYN7;H7BX14;A0A0U1RNS7;D3YZ84;D3YY06;D3YWG5;D6RH65;A0A3L7H576;A0A0U1RPF7	Tsen34	Mus musculus	34.053	25.245	4	18.1	NaN	22.0553	22.9876	22.2966	NaN	NaN	24.3639	NaN	23.7954	24.3224	22.9101	23.4789	22.6982	22.5289	22.0198	22.5608	24.3649	23.181	23.9833	21.7403	22.8403	NaN	NaN	22.0074	22.4465	0.395086	24.3639	#DIV/0!	23.6267	0.590965	22.4519	0.297298	23.3174	1.16137	22.4239	0.588949	-0.893486	-1.1748		+	0.419501
10	Q3UJS2;A0A061HTZ6;A0A3L7H5S4;G3HNP4;A0A140LIR6;G3GW46	Q3UJS2;A0A061HTZ6;A0A3L7H5S4;G3HNP4	Fbl;Fbll1	Mus musculus	34.375	42.298	10	41	26.642	25.6788	26.1466	25.7806	26.1758	25.709	25.968	26.0423	25.0495	24.8085	24.5803	25.1554	27.1717	26.9285	26.7456	26.5618	25.8418	25.2724	25.1345	25.9894	26.2795	26.6239	26.4073	26.3081	26.062	0.377333	25.9738	0.196315	24.8984	0.256982	26.8519	0.260509	25.5595	0.419342	26.4047	0.156072	0.845183	1.95349	+	+	2.03604
11	A0A061HU28;A0A3L7H4Z4;G3IBK9;D6RI86;B7FAU8	A0A061HU28;A0A3L7H4Z4;G3IBK9	Gdi1	Mus musculus	49.577	78.705	10	47.5	24.6905	25.8263	25.4816	26.0067	25.9763	25.7018	24.8621	26.25	25.9849	25.6645	26.2053	25.0324	26.1287	26.6308	26.9711	26.714	25.4144	25.3135	26.1564	26.1767	26.4162	26.4925	25.9838	26.3721	25.5013	0.504708	25.6975	0.600233	25.7218	0.510395	26.6111	0.352754	25.7652	0.465287	26.3161	0.227069	0.550929	0.88938			1.11126
12	G4Y369;A0A061HU29;A0A061HUL7;A0A3L7H396;Q790Y8;G3IBL4;A3KG36;G3UWD6;A0FF38	G4Y369;A0A061HU29;A0A061HUL7;A0A3L7H396;Q790Y8;G3IBL4	G6pdx;H671_xg20764;I79_021040	Cricetulus griseus;Mus musculus	59.325	323.31	9	73.4	27.794	27.3997	27.1139	27.3373	28.1131	27.92	27.0956	28.0263	27.4419	27.4172	27.502	26.6109	26.8552	27.6869	27.8004	27.6905	27.1292	26.5178	27.3049	27.5038	27.6041	27.0258	26.8181	27.3788	27.4112	0.245208	27.7888	0.468826	27.243	0.422882	27.5082	0.43854	27.1139	0.425866	27.2067	0.351804	0.0928221	0.265262			0.125951
13	Q5M9N5;Q5M9J8;A0A061HU34;G3HYH7;F6Z0X0;G3GZ47	Q5M9N5;Q5M9J8;A0A061HU34;G3HYH7	I79_003099;Rpl28	Cricetulus griseus;Mus musculus	15.709	137.86	19	68.6	29.2529	28.2897	28.119	28.3235	28.821	28.5175	28.3173	28.6325	27.8853	27.526	28.1395	28.1026	28.7941	28.487	28.2633	27.8542	27.6568	28.0897	27.4164	28.44	27.7792	28.3964	27.6986	27.6844	28.4963	0.443645	28.5721	0.210936	27.9133	0.281538	28.3497	0.395502	27.9007	0.454816	27.8896	0.340382	-0.0110769	0.436335			0.0131578
14	A0A061HWK5;G3I903;A0A061HU40;A0A061HX39;A0A061HUM6;A0A061HZ86;A0A061HZ82	A0A061HWK5;G3I903;A0A061HU40;A0A061HX39;A0A061HUM6;A0A061HZ86;A0A061HZ82	Acot9	Mus musculus	49.763	3.4365	3	9.2	NaN	NaN	NaN	NaN	NaN	NaN	NaN	NaN	21.297	NaN	NaN	NaN	NaN	NaN	NaN	NaN	22.0623	NaN	22.2701	NaN	23.0207	NaN	NaN	21.8457	#DIV/0!	#DIV/0!	#DIV/0!	#DIV/0!	21.297	#DIV/0!	#DIV/0!	#DIV/0!	22.1662	0.146941	22.4332	0.830888	0.266996	#DIV/0!			0.155949
15	A0A061HV17;A0A061HUB5;G3H7T9;A0A3L7H3J3;F6XP90;Q8BKX3;Q3TNP1;Q8C0G8;Q9CU76;F6UYC1;Q3TL29;Q3TMX4	A0A061HV17;A0A061HUB5;G3H7T9;A0A3L7H3J3	Huwe1;I79_006430	Cricetulus griseus;Mus musculus	478.68	282.46	2	13	23.3785	24.1216	24.078	NaN	24.2317	24.1755	NaN	NaN	24.3217	24.1027	24.4613	24.3369	24.6937	24.0739	23.8121	24.2982	24.2598	23.8932	23.9621	23.8882	23.8648	NaN	NaN	23.4809	23.8593	0.340479	24.2036	0.039757	24.3056	0.14904	24.2195	0.373376	24.0008	0.175933	23.6728	0.271455	-0.328007	-0.0861688			0.863253
16	A0A061HUH1;G3HBG8;Q3UKW2;G3I5T9;A0A3Q4EHJ0;G3IM13;G3I9A7;A0A061IBE8;A0A1Y7VK66;G3UX57	A0A061HUH1;G3HBG8;Q3UKW2;G3I5T9;A0A3Q4EHJ0;G3IM13;G3I9A7	Calml3;H671_21721;I79_007796;I79_018847;I79_020143;I79_024941	Cricetulus griseus;Mus musculus	16.837	323.31	11	56.4	30.9296	30.5292	30.4554	30.4227	31.0253	31.0301	29.745	30.2459	30.6399	30.0192	30.3039	29.4408	29.892	30.7801	30.6644	30.5894	29.9942	30.0413	30.3116	30.7184	30.3872	30.5475	29.6762	30.4707	30.5842	0.203086	30.5116	0.630076	30.1009	0.507953	30.4815	0.40074	30.2664	0.332244	30.2704	0.401513	0.00403976	0.380544			0.00518444
17	A0A061HUL9;Q8BNL6;A2AIH8;Q8C1Y5;G3HH92	A0A061HUL9;Q8BNL6;A2AIH8	I79_009990;Pir	Cricetulus griseus;Mus musculus	32.08	78.296	16	54.5	28.3601	27.5336	27.5775	27.3624	27.8373	27.7119	27.2638	27.6412	26.9878	26.7945	27.0878	26.9829	27.3728	27.2973	27.4587	27.2784	26.5662	26.8484	27.0155	27.0826	27.0206	27.4812	27.2458	27.2648	27.7084	0.384756	27.6136	0.246853	26.9633	0.122442	27.3518	0.0821158	26.8782	0.230131	27.2531	0.188191	0.374909	0.388533			1.34535
18	A0A061HUR0;A0A3L7H1L7;G3H6K5	A0A061HUR0;A0A3L7H1L7;G3H6K5	H671_xg20250;Htatsf1	Cricetulus griseus;Mus musculus	91.16	52.608	10	20.7	25.7134	24.5822	24.2575	24.7415	25.4229	25.1888	24.441	25.0113	25.0068	24.0543	24.6117	24.5079	24.6817	24.7791	24.9479	24.8694	24.3858	24.7748	24.9963	24.8374	24.1206	24.6781	23.8937	24.3031	24.8237	0.542506	25.016	0.418762	24.5452	0.391512	24.8195	0.114861	24.7486	0.259181	24.2489	0.331567	-0.499691	0.274357			1.25833
19	G3HUE5;A0A061HUS1;A0A061I0P0;A0A061IBH9;A0A3L7HX64	G3HUE5;A0A061HUS1;A0A061I0P0;A0A061IBH9;A0A3L7HX64	H671_3g8637;Pbdc1	Cricetulus griseus;Mus musculus	22.209	21.621	4	30.1	NaN	23.3357	23.3832	23.6057	23.3106	23.4705	NaN	24.2322	23.9315	23.5314	23.6285	22.9766	23.2949	23.3434	23.4887	23.0119	23.1517	23.0846	23.8324	23.9107	23.0682	23.2818	NaN	23.151	23.4415	0.117694	23.6711	0.492454	23.517	0.398515	23.2847	0.199649	23.4948	0.437003	23.167	0.107691	-0.327842	-0.232238			0.570375
20	A0A3L7H3G7;G3H7T0;A0A061HUT7	A0A3L7H3G7;G3H7T0;A0A061HUT7	Gnl3l;H671_xg20642	Cricetulus griseus;Mus musculus	64.507	13.38	2	5.6	NaN	21.2523	21.9592	21.6367	NaN	NaN	21.9528	NaN	21.5152	NaN	21.0196	NaN	NaN	NaN	20.582	21.1338	21.2866	NaN	21.1456	NaN	20.8163	NaN	NaN	NaN	21.6161	0.288973	21.9528	#DIV/0!	21.2674	0.350449	20.8579	0.390181	21.2161	0.0997093	20.8163	#DIV/0!	-0.399853	-0.409513			0
21	G3HNB2;A0A061HWW4;A0A061HUX4;A0A3L7H2C8;A0A061HXG5	G3HNB2;A0A061HWW4;A0A061HUX4;A0A3L7H2C8;A0A061HXG5	Ccdc22	Mus musculus	68.547	14.98	6	12.9	NaN	NaN	NaN	NaN	23.2571	23.1977	NaN	23.2549	23.3659	NaN	NaN	NaN	NaN	NaN	22.4649	NaN	23.0571	NaN	23.2042	23.1908	22.8049	22.97	NaN	NaN	#DIV/0!	#DIV/0!	23.2366	0.0336994	23.3659	#DIV/0!	22.4649	#DIV/0!	23.1507	0.0813555	22.8875	0.116766	-0.263224	-0.90093			1.25514
22	A0A061HUZ2;A0A3L7H7T1;G3I0M2;Q3TJC2;D3Z7E6;D3Z2X5;Q8CA83	A0A061HUZ2;A0A3L7H7T1;G3I0M2;Q3TJC2;D3Z7E6	I79_016910;Pafah1b3	Cricetulus griseus;Mus musculus	25.76	145.02	13	60.2	29.1455	28.2481	28.1874	28.027	28.1503	27.9169	27.6544	28.272	27.7831	27.5321	27.9577	28.0155	28.4617	28.0659	27.9863	27.7398	27.6951	27.9845	28.0319	28.2978	27.7441	28.5946	28.2631	28.3682	28.402	0.436819	27.9984	0.272571	27.8221	0.217117	28.0634	0.299653	28.0023	0.246881	28.2425	0.359887	0.240185	0.241344			0.504152
23	G3HNE4;A0A061HYW1;A0A3L7H206;A0A061HVZ5;A0A061HV12;A0A061HY88;A0A061I111	G3HNE4;A0A061HYW1;A0A3L7H206;A0A061HVZ5;A0A061HV12;A0A061HY88;A0A061I111	Ftsj1	Cricetulus griseus;Mus musculus	36.343	1.5087	2	9.4	NaN	23.448	23.1197	23.459	23.3331	23.4564	NaN	23.3467	22.8825	22.9539	NaN	NaN	NaN	23.0193	22.9976	22.9492	NaN	NaN	23.0233	23.0706	22.7287	NaN	NaN	22.5891	23.3422	0.157392	23.3787	0.0676194	22.9182	0.0504993	22.9887	0.0358872	23.047	0.0334302	22.6589	0.0987194	-0.388036	0.0705366			1.46558
24	A0A3L7H3J8;G3H5Z5;A0A061I1A0;A0A061HV68;A2AEK1;B3V099;B3V097;A2AEJ8;A2AEK3;F6ZKC7	A0A3L7H3J8;G3H5Z5;A0A061I1A0;A0A061HV68;A2AEK1;B3V099;B3V097	Cstf2	Mus musculus	54.242	21.077	6	23.6	25.9453	24.8601	24.6122	24.5456	24.9277	24.345	24.7698	24.8079	24.2815	24.1254	24.4868	24.429	24.8154	24.3033	24.2302	24.3729	24.4101	24.2726	24.1454	23.9802	24.3705	24.7198	NaN	NaN	24.9908	0.56343	24.7126	0.254146	24.3307	0.161843	24.4305	0.263185	24.202	0.183212	24.5451	0.247047	0.343103	0.099791			0.920341
25	A0A061HV92;A0A3L7H488	A0A061HV92;A0A3L7H488	Cited1	Mus musculus	20.081	11.098	2	32.8	NaN	NaN	NaN	NaN	NaN	NaN	NaN	NaN	NaN	NaN	NaN	NaN	23.2096	NaN	23.5906	23.1553	NaN	NaN	NaN	NaN	NaN	23.6769	NaN	NaN	#DIV/0!	#DIV/0!	#DIV/0!	#DIV/0!	#DIV/0!	#DIV/0!	23.3185	0.237188	#DIV/0!	#DIV/0!	23.6769	#DIV/0!	#DIV/0!	#DIV/0!			0
26	A0A061HVG4;G3IHS1;A0A0G2JDR9	A0A061HVG4;G3IHS1	Ube3c	Mus musculus	115.85	8.1453	4	5.2	NaN	23.4522	23.4924	NaN	23.6817	23.685	NaN	23.9244	23.6454	NaN	23.712	NaN	NaN	23.767	23.7136	23.7779	NaN	NaN	23.3823	23.3667	NaN	NaN	NaN	23.5452	23.4723	0.0200815	23.7637	0.139194	23.6787	0.0470993	23.7528	0.0344182	23.3745	0.0110701	23.5452	#DIV/0!	0.170727	0.0741234			0
27	A0A061HVT8;Q5M9P3;D3YUT3;D3Z722;D3Z5R8;D3YUG3;S4R223;G3HIY6;G9L9K2;G9L9K1;G9L9K3;G9L9K5;G9L9K4;G9L9J9;H2D5V6	A0A061HVT8;Q5M9P3;D3YUT3;D3Z722;D3Z5R8;D3YUG3	I79_010618;Rps19	Cricetulus griseus;Mus musculus	16.085	101.28	20	82.1	29.9734	29.0502	29.0173	29.0602	29.4362	28.9925	29.3	29.113	28.7553	28.7415	28.9521	29.1868	29.6224	28.6935	28.6493	28.7124	28.7927	29.0566	28.1737	28.875	28.6581	29.0195	28.4638	28.9313	29.2753	0.403366	29.2104	0.196642	28.9089	0.208715	28.9194	0.469442	28.7245	0.383402	28.7682	0.254641	0.0436835	0.0104666			0.0676742
28	A0A061I2P5;Q5SWR1;A0A061HW92;A0A061I0H5;H3BKM0;H3BIY9;A0A3L7GLK5;G3I8B9	A0A061I2P5;Q5SWR1;A0A061HW92;A0A061I0H5;H3BKM0;H3BIY9;A0A3L7GLK5	Ap2b1	Mus musculus	104.55	7.0369	3	11.6	NaN	23.8412	23.7424	24.0014	23.3239	24.0685	23.8425	23.5823	24.3598	23.7708	24.3032	NaN	24.0161	24.4868	24.2139	24.543	24.0479	23.757	24.0433	23.8605	24.4877	24.5424	23.7278	24.3148	23.8617	0.106735	23.7043	0.322143	24.1446	0.324934	24.3149	0.245711	23.9272	0.143117	24.2682	0.3731	0.340965	0.170347			0.857646
29	G3H6K2;A0A061HZ85;A0A061HW97;A0A061HYN6;A0A061HV96;A0A3L7H2L5;A2AFJ8;H3BJ53;D3Z0V2;G3I1U6;A0A0R4J0X8;A0A1B0GRS3	G3H6K2;A0A061HZ85;A0A061HW97;A0A061HYN6;A0A061HV96	Arhgef6;I79_017365	Cricetulus griseus;Mus musculus	86.184	38.308	7	22.9	24.0791	24.3021	23.6445	23.8379	23.9722	24.0786	23.7223	23.912	24.319	23.7699	24.7465	24.2999	24.2418	23.7783	23.6293	23.7463	24.0882	24.0508	23.742	24.3313	23.275	23.8118	NaN	23.4314	23.9659	0.247753	23.9213	0.14946	24.2838	0.399873	23.8489	0.269639	24.0531	0.2418	23.506	0.276076	-0.547057	-0.434898			1.41888
30	G3HJA4;A0A061HWG1;A0A3L7H7Q0;Q3U617;Q99JB5;Q9CPS5;Q8BKP5;Q3TW90;Q3TVY0;Q3TG45;Q3TI95;B4E2Y4	G3HJA4;A0A061HWG1;A0A3L7H7Q0;Q3U617;Q99JB5;Q9CPS5;Q8BKP5;Q3TW90;Q3TVY0;Q3TG45;Q3TI95	Psmd8	Mus musculus	21.359	61.34	7	48.6	24.9467	24.9948	24.6254	24.9428	25.6447	25.9928	24.6089	25.319	25.4138	25.2565	25.2335	25.3171	NaN	26.2558	25.8042	25.7333	24.7064	25.123	25.6175	25.0176	25.8534	NaN	25.5108	25.3025	24.8774	0.146918	25.3913	0.589732	25.3052	0.0805145	25.9311	0.283387	25.1161	0.378154	25.5556	0.278182	0.439451	0.625876		+	0.81525
31	G3I2S7;A0A061HXR3;A0A061HWI7;F7J0L1;A0A061I318;Q62150;A0A3L7HAF3	G3I2S7;A0A061HXR3;A0A061HWI7;F7J0L1;A0A061I318;Q62150;A0A3L7HAF3	H671_7g18411;Rnps1	Cricetulus griseus;Mus musculus	27.069	73.855	5	16.9	24.5601	24.9794	24.7245	24.695	24.6958	24.6789	25.1942	24.0906	24.2718	25.0216	24.32	25.211	24.9299	25.0018	24.3956	24.3768	24.6041	25.3318	24.6731	24.3877	24.5891	24.4456	24.2949	24.7224	24.7397	0.151614	24.6649	0.451358	24.7061	0.480334	24.676	0.336025	24.7492	0.407008	24.513	0.184174	-0.236217	-0.0300822			0.480196
32	A0A061HWJ9;A0A061I330;G3I2T8;G3I2T7;F7CUP3;F6UP77	A0A061HWJ9;A0A061I330;G3I2T8	Amdhd2	Mus musculus	38.954	2.4384	3	12.1	NaN	NaN	NaN	NaN	NaN	NaN	NaN	NaN	NaN	22.2181	20.9772	NaN	NaN	NaN	NaN	NaN	22.7706	22.8331	NaN	20.6135	21.2234	NaN	NaN	NaN	#DIV/0!	#DIV/0!	#DIV/0!	#DIV/0!	21.5976	0.877458	#DIV/0!	#DIV/0!	22.0724	1.26382	21.2234	#DIV/0!	-0.848997	#DIV/0!			0
33	G3I4G1;A0A061HWK7;A0A061I342;A0A061I0X3;A0A3L7HAI9;Q3UMS6;B2RUJ7;Q99KV3;Q3TP30;Q9CVF2;Q3TAT6;A0A3B2WBF8;A0A3B2W454;A0A3B2WDA8	G3I4G1;A0A061HWK7;A0A061I342;A0A061I0X3;A0A3L7HAI9	Xdh	Mus musculus	146.48	41.862	13	13.1	NaN	NaN	23.8353	22.9983	NaN	22.8141	23.0251	23.9451	24.3449	25.0178	24.0449	24.8221	25.1027	24.953	23.7844	24.4878	25.3161	25.0649	25.3214	24.7876	24.6667	24.1089	NaN	23.8597	23.4168	0.41851	23.2615	0.601399	24.5574	0.443409	24.582	0.592694	25.1225	0.253342	24.2118	0.413169	-0.910741	0.0245361	+		1.83077
34	A0A3L7IKG5;A0A3L7H9S1;Q3T9U1;Q3UDM0;A0A061HWR2;G3I4B9;A0A061II12;G3I4A6	A0A3L7IKG5;A0A3L7H9S1;Q3T9U1;Q3UDM0;A0A061HWR2;G3I4B9	H671_1g3374;Mob1a;Mob1b	Cricetulus griseus;Mus musculus	23.486	12.821	5	26.2	24.583	24.671	24.643	24.5235	24.8705	25.3365	24.0217	24.7131	24.8384	24.2669	24.9358	24.2563	24.7759	25.2679	24.834	25.0234	24.7332	24.297	24.3455	24.8723	24.5079	24.772	24.8461	24.3209	24.6051	0.0568621	24.7355	0.544484	24.5744	0.363349	24.9753	0.221854	24.562	0.284446	24.6118	0.242202	0.0497451	0.400941			0.0974977
35	A0A3L7HA40;A0A061HWS1	A0A3L7HA40;A0A061HWS1	H671_7g18347	Cricetulus griseus	21.705	10.518	4	36.3	25.0932	24.7763	23.6536	NaN	24.6743	24.5242	23.9697	24.222	NaN	22.6834	NaN	NaN	NaN	NaN	NaN	NaN	NaN	NaN	23.9176	23.9233	NaN	NaN	NaN	NaN	24.5077	0.617641	24.3475	0.314392	22.6834	#DIV/0!	#DIV/0!	#DIV/0!	23.9205	0.00404745	#DIV/0!	#DIV/0!	#DIV/0!	#DIV/0!			0
36	A0A061HWS2;G3IDT6;A0A0R4J0Z1	A0A061HWS2;G3IDT6	H671_8g19557;Pdia4	Cricetulus griseus;Mus musculus	156.37	323.31	59	28	31.2282	30.836	30.7194	30.8815	31.073	30.8935	30.5478	31.2416	30.7026	30.4287	30.891	30.5681	31.3161	31.1852	31.1585	31.0707	30.7231	30.7416	30.589	31.2704	31.4274	31.8088	31.3779	31.3937	30.9163	0.189549	30.939	0.296973	30.6476	0.197059	31.1826	0.101541	30.831	0.30069	31.5019	0.205598	0.670922	0.534999	+	+	1.98781
37	G3H9Z1;A0A3L7H7S3;A0A061HWY0	G3H9Z1;A0A3L7H7S3;A0A061HWY0	H671_8g19410;Mgst1	Cricetulus griseus;Mus musculus	17.471	7.4409	2	11.6	NaN	22.6573	NaN	22.5164	NaN	22.8295	NaN	22.8843	22.4227	NaN	NaN	NaN	NaN	NaN	24.5454	22.8686	NaN	NaN	22.4074	NaN	22.6222	NaN	NaN	22.5978	22.5869	0.0704498	22.8569	0.0387805	22.4227	#DIV/0!	23.707	1.18566	22.4074	#DIV/0!	22.61	0.017258	0.202574	1.2843			0
38	A0A061HWY5;A0A3L7H6Q3;G3H9Z3;Q3THN2;A0A0N4SUT8;A0A3L7H6R1;A0A0N4SVH5;A0A0N4SVW1;A0A0N4SUV7;A0A061ICA1;G3GV99;G3HQ20;A0A3L7HN01;A0A0N4SV34	A0A061HWY5;A0A3L7H6Q3;G3H9Z3	Dera;H671_4g11415;I79_007226	Cricetulus griseus;Mus musculus	37.595	27.451	7	26.3	25.129	24.5827	24.406	24.5579	24.7237	24.6717	24.7039	24.8748	24.4244	24.1073	24.5079	24.6592	24.6812	24.4493	24.6607	24.4287	24.3643	24.3392	24.226	24.7248	24.2123	24.0798	23.9676	23.8021	24.6689	0.27413	24.7435	0.0901113	24.4247	0.232877	24.555	0.134453	24.4136	0.216039	24.0155	0.173859	-0.398125	0.130257			1.54704
39	Q6ZWQ5;G3I7K5;Q3TGS7;Q3V2H3;A0A061HX44;Q99M52;A0A3L7H4A8	Q6ZWQ5;G3I7K5;Q3TGS7;Q3V2H3;A0A061HX44;Q99M52;A0A3L7H4A8	H671_xg20518;Snx12	Cricetulus griseus;Mus musculus	18.884	7.7362	4	24.7	24.732	23.3932	22.7966	23.4851	24.1366	23.8877	22.5038	NaN	24.2594	23.9106	24.5986	24.7058	23.8685	NaN	NaN	23.5971	24.3691	24.6199	23.4823	24.7105	23.8028	24.6717	23.6852	23.4805	23.6017	0.704052	23.5094	0.879713	24.3686	0.359765	23.7328	0.191952	24.2955	0.560975	23.91	0.524935	-0.385418	-0.635788			0.450465
40	G3HND2;A0A3L7H217;A0A061HX70	G3HND2;A0A3L7H217;A0A061HX70	H671_xg20670;Hdac6	Cricetulus griseus;Mus musculus	72.379	38.18	4	11.1	NaN	24.2879	24.3354	24.3803	24.6448	24.0879	24.2598	25.3178	24.3011	23.4725	24.1705	23.9134	24.7838	24.2624	24.3734	24.1665	24.0193	24.0387	23.8713	24.203	23.9423	25.0258	23.9797	23.9711	24.3345	0.0377063	24.5776	0.545666	23.9644	0.365354	24.3965	0.27167	24.0331	0.13574	24.2297	0.530955	0.196679	0.432162			0.301132
41	A0A3L7H3E6;A0A061HXA6;G3HSW9;Q3TKM5;Q3TGZ3;Q684I8;Q9CW65	A0A3L7H3E6;A0A061HXA6;G3HSW9;Q3TKM5;Q3TGZ3;Q684I8	Idh3g	Mus musculus	37.223	32.718	9	47.1	24.0885	23.7144	24.01	23.658	24.3352	24.1244	23.8526	24.144	23.6382	24.5777	24.0169	24.7312	23.9683	23.6618	23.8671	23.8407	23.8868	24.4956	24.5862	24.3268	24.4946	24.1135	24.9487	23.8964	23.8677	0.184736	24.1141	0.198556	24.241	0.505698	23.8345	0.127605	24.3239	0.310585	24.3633	0.461991	0.0394392	-0.406516			0.0496544
42	A0A061HXU5;G3HWU6;A0A3L7H3T2	A0A061HXU5;G3HWU6;A0A3L7H3T2	I79_015459;Ubqln2	Cricetulus griseus;Mus musculus	48.62	178.23	3	13.3	NaN	NaN	NaN	21.5832	NaN	NaN	24.633	NaN	23.7389	24.1236	23.4979	24.4722	NaN	23.0135	22.6743	22.5951	24.0959	24.5144	24.2274	NaN	22.5613	NaN	NaN	21.9889	21.5832	0	24.633	#DIV/0!	23.9582	0.428771	22.7609	0.222253	24.2792	0.21404	22.2751	0.404712	-2.0041	-1.19722	++	+	2.31281
43	A0A061HXV6;G3HAN3;A2AU61;Q3U3F6;Q3TGD3;A2AU62;A0A3L7HDS8;A2AU60	A0A061HXV6;G3HAN3;A2AU61;Q3U3F6;Q3TGD3;A2AU62;A0A3L7HDS8;A2AU60	Raly	Mus musculus	31.513	36.193	8	31.1	26.3493	26.3295	26.2478	26.3384	26.1748	26.3903	25.9163	25.9284	25.9622	25.5529	25.9722	25.8781	25.3451	25.2696	24.5989	25.2285	25.7328	25.4785	25.4177	25.6054	24.3033	24.4596	24.0741	24.2756	26.3163	0.0401292	26.1025	0.225887	25.8414	0.196879	25.1105	0.34447	25.5586	0.139989	24.2781	0.158329	-1.28045	-0.730869	+	+	4.71683
44	A0A061HXY5;G3HSC7;D3YXQ7;A0A3L7HBP3;A0A0R4J098	A0A061HXY5;G3HSC7;D3YXQ7;A0A3L7HBP3;A0A0R4J098	H671_7g18382;I79_013757	Cricetulus griseus	63.317	6.0287	2	5.1	NaN	NaN	NaN	NaN	NaN	NaN	22.9632	22.2317	22.5564	22.5962	NaN	22.8588	NaN	NaN	NaN	NaN	NaN	22.7776	NaN	NaN	NaN	NaN	NaN	NaN	#DIV/0!	#DIV/0!	22.5974	0.517271	22.6705	0.164287	#DIV/0!	#DIV/0!	22.7776	#DIV/0!	#DIV/0!	#DIV/0!	#DIV/0!	#DIV/0!			0
45	A0A3L7H319;A0A061HXZ6;G3HV90;Q684Q6;B7ZCL8;A2AN84;Q542P4	A0A3L7H319;A0A061HXZ6;G3HV90;Q684Q6;B7ZCL8;A2AN84;Q542P4	Mpp1	Mus musculus	45.179	21.879	2	8	NaN	22.8804	22.9512	22.899	22.5626	22.4749	22.6231	22.7558	23.0977	NaN	23.0734	22.9937	24.3433	22.9439	22.9401	23.4901	23.2251	22.6719	22.8065	22.7821	22.8992	23.473	NaN	22.9	22.9102	0.0299395	22.6041	0.118036	23.0549	0.0543877	23.4293	0.661801	22.8714	0.242922	23.0907	0.331038	0.219289	0.374416			0.450343
46	A0A061HXZ8;A0A0U1RQ18;A0A0U1RP97	A0A061HXZ8;A0A0U1RQ18	Gpi	Mus musculus	32.038	101.83	3	46.3	25.584	26.6411	26.3069	26.7206	26.3022	26.6037	26.5118	26.8949	26.7512	26.2599	26.6443	26.5879	27.0509	26.3549	26.3947	26.4034	26.6846	26.7588	26.2477	26.8823	26.4336	27.3192	25.9764	26.2235	26.3132	0.448712	26.5782	0.246	26.5608	0.211732	26.551	0.333954	26.6433	0.276087	26.4882	0.584687	-0.155121	-0.00985575			0.18819
47	A0A3L7H5D3;A0A061HY31;B1AUX2;Q3USQ6;G3HSV8	A0A3L7H5D3;A0A061HY31;B1AUX2	Hcfc1	Mus musculus	210.4	14.941	4	2.4	NaN	22.8537	23.0408	NaN	NaN	NaN	22.9989	NaN	22.8548	22.6548	22.4296	23.2774	22.8983	NaN	22.9059	23.066	22.8294	22.9026	22.4505	21.9319	23.4514	22.5237	NaN	22.7758	22.9472	0.0935793	22.9989	#DIV/0!	22.8041	0.36016	22.9567	0.0946844	22.5286	0.444434	22.9169	0.479672	0.388363	0.152567			0.497261
48	G3HM63;A0A3L7HHW4;A0A061I4Y8;A0A061HYA1;A0A061I204;A0A061HZM1	G3HM63;A0A3L7HHW4;A0A061I4Y8;A0A061HYA1;A0A061I204;A0A061HZM1	Akap8;H671_5g15142	Cricetulus griseus;Mus musculus	76.94	5.7196	3	13	NaN	NaN	NaN	NaN	NaN	NaN	23.3098	NaN	22.3771	NaN	NaN	NaN	NaN	NaN	NaN	NaN	23.4908	NaN	23.0437	NaN	22.3946	NaN	NaN	NaN	#DIV/0!	#DIV/0!	23.3098	#DIV/0!	22.3771	#DIV/0!	#DIV/0!	#DIV/0!	23.2672	0.316181	22.3946	#DIV/0!	-0.872601	#DIV/0!			0
49	Q5M9P1;G3HLJ9;A0A061HYC0;A0A3L7HNV3;G3HH35;G3HN30;A0A2I3BPG9;G3IH19;G3I094;A0A3L7H4C4;G3H433;G3H602;A0A0A6YW33;G3HEV4;A0A3L7H9L5	Q5M9P1;G3HLJ9;A0A061HYC0;A0A3L7HNV3;G3HH35;G3HN30;A0A2I3BPG9;G3IH19;G3I094;A0A3L7H4C4;G3H433;G3H602	H671_xg20017;I79_005751;Rpl36a	Cricetulus griseus;Mus musculus	12.441	28.469	9	43.4	27.2705	26.766	26.5547	26.6956	26.908	26.7579	26.4692	27.3911	26.4935	25.866	26.1535	26.4404	26.8896	26.3639	26.3604	25.8779	26.0125	26.4381	25.1547	26.6542	25.9902	26.3223	25.9477	26.0359	26.8217	0.27007	26.8815	0.385434	26.2383	0.289703	26.373	0.413223	26.0649	0.662767	26.074	0.169378	0.00913763	0.134638			0.00897206
50	G3I1P6;A0A061HYC2;G3I8Y4;A0A061IN47	G3I1P6;A0A061HYC2	H671_1g1052;H671_xg20329;Hmgn5;I79_017309	Cricetulus griseus;Mus musculus	33.339	24.67	3	14.1	24.878	24.9194	24.9685	25.0551	24.9836	25.267	24.6672	24.8902	24.6427	24.1935	24.425	24.5899	25.1992	24.8019	26.1094	25.5024	24.1993	24.4772	24.5268	24.8716	24.6994	26.0904	24.7035	24.694	24.9552	0.0659478	24.952	0.248448	24.4628	0.202049	25.4032	0.551287	24.5187	0.275905	25.0468	0.695731	0.528119	0.94048		+	0.682225
51	A0A061HYH9;G3H3X1;A0A061HZ30;A0A3L7H1D7;B1AU25	A0A061HYH9;G3H3X1;A0A061HZ30;A0A3L7H1D7;B1AU25	Aifm1	Mus musculus	66.12	13.561	4	10.2	23.143	23.508	23.1083	23.7109	23.3307	23.4383	23.8579	23.5645	22.6622	NaN	NaN	NaN	23.4561	NaN	24.1077	22.8696	23.0139	23.0812	23.2717	22.8915	23.0477	24.1097	NaN	23.7147	23.3676	0.252616	23.5479	0.227718	22.6622	#DIV/0!	23.4778	0.619287	23.0646	0.158848	23.624	0.536813	0.559448	0.815582			1.00739
52	A0A061HYQ7;G3IF31;Q8C676;Q3TQV0	A0A061HYQ7;G3IF31	H671_xg20119;I79_022343	Cricetulus griseus	163.25	19.734	3	3.8	NaN	23.3156	23.4437	23.5888	23.1502	23.2291	NaN	23.362	23.7078	NaN	23.1627	NaN	NaN	24.1608	24.4075	24.5156	NaN	NaN	23.639	23.003	23.7393	23.6457	NaN	NaN	23.4493	0.111578	23.2471	0.107018	23.4352	0.385454	24.3613	0.181858	23.321	0.449704	23.6925	0.0662076	0.371526	0.92606			0.435157
53	A0A061I029;A0A061I5D2;A0A061HYR4;A0A061I395;G3H381;E9Q7C9;Q8CD76;Q7TNF4;A0A3L7HL29;A0A5F8MPZ2;Q5UE59;Q7M6Z7;Q7M6Z9;Q7M701;Q7M6Z8;Q7M702;Q7M700;Q7M703;Q7M6Z6;F6UYN4;A0A3L7HI92;Q99JQ9	A0A061I029;A0A061I5D2;A0A061HYR4;A0A061I395;G3H381;E9Q7C9;Q8CD76;Q7TNF4;A0A3L7HL29;A0A5F8MPZ2;Q5UE59;Q7M6Z7;Q7M6Z9;Q7M701;Q7M6Z8;Q7M702;Q7M700;Q7M703;Q7M6Z6	Klc1	Mus musculus	67.091	8.2052	4	17.2	23.0144	22.9476	22.8319	22.8778	NaN	22.3795	23.1368	21.7939	24.0368	NaN	23.4196	23.3964	23.223	23.2451	23.0502	23.5228	23.5085	NaN	23.9	22.57	23.5453	NaN	NaN	22.9929	22.9179	0.0692659	22.4367	0.673287	23.6176	0.363257	23.2603	0.195496	23.3262	0.683501	23.2691	0.390622	-0.0570332	-0.357319			0.0343837
54	Q3UC35;G3HET6;A0A061HYS2;A0A3L7HCP4;Q8C521	Q3UC35;G3HET6;A0A061HYS2;A0A3L7HCP4;Q8C521	Rnf114	Mus musculus	16.962	1.8643	2	19.2	NaN	NaN	22.7249	22.877	NaN	NaN	23.0713	NaN	22.4707	NaN	NaN	22.5432	NaN	22.12	22.2508	22.204	NaN	NaN	NaN	22.2764	NaN	NaN	NaN	NaN	22.801	0.0760527	23.0713	#DIV/0!	22.5069	0.0512897	22.1916	0.0662755	22.2764	#DIV/0!	#DIV/0!	#DIV/0!	#DIV/0!	-0.315358			0
55	A0A061HYW2;A0A3L7H4R2	A0A061HYW2;A0A3L7H4R2	Capns1	Mus musculus	26.077	49.6	2	7.7	NaN	23.4759	23.8836	23.7729	NaN	NaN	24.2096	23.7934	23.7221	23.4589	24.6875	NaN	24.8873	NaN	NaN	NaN	24.4741	24.4424	NaN	24.3164	23.1771	NaN	23.5706	23.2799	23.7108	0.172136	24.0015	0.2943	23.9562	0.646893	24.8873	#DIV/0!	24.411	0.083404	23.3425	0.204062	-1.06845	0.931164	+		2.95789
56	A0A061HYX2;A0A061I092;Q3TLX1;A0A3L7HKN2;G3I0R3;A0A3L7H262	A0A061HYX2;A0A061I092;Q3TLX1;A0A3L7HKN2;G3I0R3	Nampt	Mus musculus	54.086	256.16	24	52.7	29.1454	28.4376	28.226	28.2833	28.9268	28.7277	28.3893	28.5326	28.2234	28.2074	28.3545	28.2058	27.8379	28.3438	28.339	28.3372	28.0872	27.9844	28.0614	28.2765	28.6858	28.5468	28.3093	28.5389	28.5231	0.367517	28.6441	0.23399	28.2478	0.0715821	28.2145	0.251047	28.1024	0.124055	28.5202	0.155943	0.41782	-0.033299			2.2421
57	A0A061HYZ1;A0A3L7HKA7;D3Z0Y2;Q8BG37;Q6GT24;Q53ZU7;Q6A0D0	A0A061HYZ1;A0A3L7HKA7	H671_5g14835	Cricetulus griseus	25.877	19.517	8	34.6	25.8869	25.3135	24.5142	24.3391	25.3115	25.4098	24.3621	25.0427	24.803	24.6907	24.5924	23.6351	24.6039	25.6365	25.2552	25.1007	24.3514	23.7285	24.9448	24.4189	24.9957	24.9597	24.4659	25.0583	25.0134	0.623879	25.0315	0.472469	24.4303	0.537064	25.1491	0.427551	24.3609	0.498115	24.8699	0.272377	0.509015	0.718765			0.909712
58	Q3V3N6;A0A061HZ28;A0A3L7HEJ8;A2AQE4;A0A061I1H0;Q3UK65	Q3V3N6;A0A061HZ28;A0A3L7HEJ8;A2AQE4;A0A061I1H0;Q3UK65	Cops2	Mus musculus	52.404	69.235	5	17.6	NaN	NaN	NaN	23.2418	23.3623	NaN	23.4882	23.6926	23.3917	23.6766	23.8918	23.542	23.4317	24.1245	23.6914	23.5216	23.5087	NaN	23.9163	23.1611	22.964	23.2425	NaN	NaN	23.2418	0	23.5144	0.166736	23.6255	0.212271	23.6923	0.307581	23.5287	0.37802	23.1033	0.196938	-0.425432	0.0667663			0.599421
59	A0A061HZ44;G3HV83;A3KMJ8;Q3TIR6;A0A061IAH5;A0A3L7I9K1;G3H3V7	A0A061HZ44;G3HV83;A3KMJ8;Q3TIR6	I79_014862;Vbp1	Cricetulus griseus;Mus musculus	22.407	56.473	9	40.8	27.2776	26.6464	26.4063	26.2475	26.6882	26.146	25.6042	26.3872	26.0068	25.5167	25.9555	25.954	26.7722	26.2796	26.1725	26.0808	25.6044	25.9218	25.9819	26.0893	25.6556	26.4819	25.429	26.0245	26.6444	0.392185	26.2064	0.458651	25.8583	0.229018	26.3263	0.308179	25.8994	0.208486	25.8977	0.460303	-0.00162745	0.467988			0.0021466
60	G3H4Z5;A0A061HZ51;Q3TW74;Q3UZH3;Q8BXX7;A0A1W2P733;Q8BY49;A0A1W2P7L5	G3H4Z5;A0A061HZ51	Mthfd1	Mus musculus	101.29	323.31	55	59.4	30.1885	30.1587	30.0715	30.1736	30.2643	30.2955	29.8281	30.3503	29.8125	29.5674	29.8716	29.5941	29.7074	29.4986	29.7346	29.512	29.324	29.2425	29.2918	29.805	29.233	29.481	28.9158	29.1386	30.1481	0.0454374	30.1845	0.24025	29.7114	0.153161	29.6132	0.125123	29.4158	0.261604	29.1921	0.234065	-0.223684	-0.0982413			0.602687
61	A0A061HZ59;A0A3L7H3G8;Q920U6;Q91V47;Q3UK94;B2M0S0;B2M0R9;Q684Q9	A0A061HZ59;A0A3L7H3G8	Ubl4	Mus musculus	17.908	7.9072	3	26.1	NaN	22.7289	22.4715	22.1975	NaN	NaN	23.2684	NaN	22.6221	NaN	22.675	23.0526	22.2444	22.0289	21.9904	22.3742	22.5462	NaN	23.9745	21.9178	23.0428	NaN	NaN	22.3155	22.466	0.217002	23.2684	#DIV/0!	22.7833	0.234749	22.1595	0.181608	22.8128	1.05395	22.6792	0.514317	-0.133655	-0.623775		+	0.0543119
62	A0A3L7HG42;G3H8H7;A0A061I1U8;A0A061HZF8;Q5Q1L8;Q9CRX9;Q9CUG0	A0A3L7HG42;G3H8H7;A0A061I1U8;A0A061HZF8	Dnajc10	Mus musculus	90.584	6.2073	4	5.7	23.2052	NaN	22.7987	NaN	23.2059	NaN	22.8244	NaN	22.9284	NaN	22.7591	22.7139	22.7174	23.2423	23.0447	23.3441	23.271	NaN	23.2686	23.0835	23.8771	23.4108	NaN	23.4011	23.0019	0.20323	23.0152	0.269778	22.8005	0.113059	23.0871	0.276059	23.2077	0.107568	23.563	0.272063	0.355304	0.286628			0.986154
63	A0A061HZN4;G3H4J1;F8WIE5;Q3U5E1;A0A3L7HLK4;A0A3L7HLQ7;Q3TEJ5;Q05BY9;Q3T9S4;Q3UQY6	A0A061HZN4;G3H4J1;F8WIE5	Hectd1	Mus musculus	284.28	15.251	9	4.6	23.1444	23.7888	24.0745	24.048	23.2364	23.2409	24.1251	23.9871	24.1131	23.2953	23.9048	23.8365	23.8495	23.58	23.8231	23.8276	23.8687	23.6041	23.6191	23.2747	23.7024	23.5314	NaN	23.4665	23.7639	0.37471	23.6474	0.475312	23.7874	0.348532	23.7701	0.127207	23.5917	0.24368	23.5668	0.121866	-0.0248965	-0.0173678			0.0558961
64	A0A061HZP1;A0A061I0E1;G3GWK1;A0A3L7HBZ0;A0A2R8W6X5	A0A061HZP1;A0A061I0E1;G3GWK1;A0A3L7HBZ0	Nubp1	Mus musculus	34.214	37.437	4	21.4	25.3936	25.4797	25.0231	25.1537	25.3717	25.3555	24.6475	25.5384	24.7986	24.6637	24.8262	24.7964	24.4878	24.3137	24.0657	24.0398	24.402	24.0279	24.1179	25.251	23.8562	24.0734	NaN	23.9031	25.2625	0.182662	25.2283	0.395924	24.7712	0.0729473	24.2267	0.213395	24.4497	0.557464	23.9442	0.11429	-0.505454	-0.544495		+	0.718872
65	G3H4J6;A0A061HZP2;A0A061I230;A0A3L7HLV4;A0A1W2P6R7;Q6ZQ26	G3H4J6;A0A061HZP2;A0A061I230;A0A3L7HLV4	Scfd1	Mus musculus	71.766	10.945	6	12.9	22.2332	22.5324	22.3568	22.527	22.71	23.1414	NaN	22.4474	NaN	NaN	22.5134	NaN	23.4109	23.2787	22.8688	23.4591	NaN	NaN	NaN	22.4389	NaN	23.0092	NaN	23.5124	22.4123	0.125256	22.7663	0.350382	22.5134	#DIV/0!	23.2544	0.26813	22.4389	#DIV/0!	23.2608	0.355827	0.821924	0.74101			0
66	A0A061I0G9;A0A061HZS4;Q3TJA9;G3HS69;A0A3L7HC22	A0A061I0G9;A0A061HZS4;Q3TJA9;G3HS69;A0A3L7HC22	Dnaja3	Mus musculus	37.749	2.4891	2	8.2	21.8908	22.2431	22.1679	22.3131	22.1348	22.2147	21.6693	22.4398	21.9882	NaN	22.079	NaN	22.5805	22.7373	23.8428	23.774	21.9058	NaN	21.9427	22.1045	22.684	23.9156	NaN	22.6389	22.1537	0.160245	22.1146	0.323796	22.0336	0.0641967	23.2336	0.667363	21.9843	0.105697	23.0795	0.724432	1.09519	1.20006			1.21741
67	G3H5K9;A0A061HZT7	G3H5K9;A0A061HZT7	H671_xg20512;Sh3kbp1	Cricetulus griseus;Mus musculus	65.703	6.6459	3	8	NaN	NaN	NaN	NaN	NaN	NaN	NaN	NaN	NaN	NaN	NaN	22.8349	NaN	NaN	22.636	NaN	NaN	NaN	NaN	23.5889	NaN	NaN	NaN	NaN	#DIV/0!	#DIV/0!	#DIV/0!	#DIV/0!	22.8349	#DIV/0!	22.636	#DIV/0!	23.5889	#DIV/0!	#DIV/0!	#DIV/0!	#DIV/0!	-0.198921			0
68	G3H9Y7;A0A061HZY1;E0CYQ2;A0A061I0L6	G3H9Y7;A0A061HZY1;E0CYQ2;A0A061I0L6	Nudcd2	Mus musculus	17.688	69.577	4	36.3	NaN	NaN	23.5022	23.9428	25.0209	NaN	24.5589	24.7928	24.29	24.6702	23.762	25.0279	24.6125	24.0513	23.8123	24.1607	24.8243	24.7499	23.548	24.456	24.2548	23.6392	24.4202	24.1485	23.7225	0.220322	24.7909	0.231004	24.4375	0.541829	24.1592	0.33541	24.3946	0.586322	24.1157	0.336748	-0.27889	-0.278337			0.355599
69	A0A061I2E1;A0A061I019;A0A3L7HIZ4;E0CXB1;G3I3X6;A0A061I109;A0A3L7I726;E0CYT2	A0A061I2E1;A0A061I019;A0A3L7HIZ4;E0CXB1;G3I3X6	H671_6g16071;Psma6	Cricetulus griseus;Mus musculus	27.385	185.74	21	63.4	29.7073	29.261	29.014	28.9428	29.0419	29.1735	28.713	28.9314	28.982	28.9252	29.0303	28.8176	28.7897	28.9972	28.7872	28.7769	29.0252	29.1418	28.7085	29.1506	28.9636	29.3826	28.9363	29.2251	29.2313	0.299147	28.9649	0.194966	28.9388	0.0914672	28.8377	0.106443	29.0065	0.20672	29.1269	0.214482	0.120392	-0.101054			0.347015
70	G3H5W4;A0A061I021;G3I5G8;A0A061IJV3;G3HW09;A2A6F8;A0A3L7ISB1;A0A3L7HWY1	G3H5W4;A0A061I021;G3I5G8;A0A061IJV3	H671_7g18546;Rpl23	Cricetulus griseus;Mus musculus	14.865	91.175	11	53.6	27.3779	28.0996	28.0981	28.0632	28.0954	27.2415	28.1486	26.8383	27.9581	28.051	27.8875	28.0682	27.9014	27.761	27.7869	28.0432	28.0077	27.8569	28.0693	27.4246	27.9473	27.4862	27.5992	27.8474	27.9097	0.307383	27.5809	0.646409	27.9912	0.0843738	27.8731	0.128758	27.8396	0.290708	27.72	0.213798	-0.119592	-0.118091			0.274029
71	G3H9Z5;A0A061I028;A0A3L7H6Y1;Q3TMV3;Q3U2Z5	G3H9Z5;A0A061I028;A0A3L7H6Y1	Eps8	Mus musculus	91.39	59.307	6	11.7	NaN	23.6023	23.7918	23.7623	22.81	23.5798	NaN	22.2344	24.4736	23.6939	24.5927	24.3484	24.5921	23.3382	23.1658	23.4102	23.9101	24.2674	23.7676	24.2201	NaN	23.0148	NaN	NaN	23.7188	0.0832719	22.8747	0.675053	24.2772	0.401434	23.6266	0.6518	24.0413	0.241648	23.0148	#DIV/0!	-1.02651	-0.65059			0
72	G3UY29;E9Q3P9;F8WGS1;A0A3L7HV57;Q0PD45;G3I0B0;Q78ZJ8;G3I5Q9;A0A068BFR3;A0A061I041;Q3UZ37;G3UZD3;A0A3L7HKS4;G3UZL4;Q9QWU0;E9Q6B3	G3UY29;E9Q3P9;F8WGS1;A0A3L7HV57;Q0PD45;G3I0B0;Q78ZJ8;G3I5Q9;A0A068BFR3;A0A061I041;Q3UZ37;G3UZD3;A0A3L7HKS4	H671_5g13701;Rab11a;Rab11b	Cricetulus griseus;Mus musculus	16.924	9.2205	5	38.9	25.8788	25.6908	25.6355	25.6165	26.0201	25.8992	25.9134	25.9092	25.7119	25.3935	26.0937	25.7287	26.6476	26.0804	26.179	25.9268	25.6654	25.6547	25.6288	26.1829	25.9448	26.5083	25.5949	25.9135	25.7054	0.103783	25.9355	0.056708	25.7319	0.286248	26.2084	0.310619	25.783	0.267087	25.9904	0.379779	0.207403	0.476495			0.391431
73	A0A3L7HIX1;Q4FZH7;A0A3L7H9A7;A0A061I081;A0A1W2P7H9;A0A1W2P7T3;G3UW85;A0A061I486;G3H1P3;A0A3L7HCM9;Q9DA82;Q9D9P6;Q9D2S9;G3H5V4	A0A3L7HIX1;Q4FZH7;A0A3L7H9A7;A0A061I081;A0A1W2P7H9;A0A1W2P7T3;G3UW85	Erh;H671_7g18823;Srcin1	Cricetulus griseus;Mus musculus	12.128	117.54	5	54.4	28.1151	26.7866	26.9106	26.8006	27.2994	27.2194	26.706	27.3509	26.4146	26.1416	26.6315	26.0038	27.3268	26.6353	27.0526	26.9584	26.4072	26.5198	26.3699	26.9387	26.4712	27.1717	26.3846	26.7941	27.1532	0.557427	27.1439	0.296923	26.2978	0.280369	26.9933	0.285248	26.5589	0.261051	26.7054	0.357341	0.146484	0.695432		+	0.273642
74	A0A061I094;G3I278;Q9CRX6;Q8K271;Q3UR38;Q7M098	A0A061I094;G3I278	Lamb1	Mus musculus	205.15	323.31	2	44.1	NaN	NaN	NaN	NaN	NaN	NaN	22.2901	NaN	22.6096	25.1787	NaN	25.2387	NaN	21.1334	NaN	21.484	25.2933	25.0461	25.7943	20.8212	24.5263	NaN	25.0581	23.3695	#DIV/0!	#DIV/0!	22.2901	#DIV/0!	24.3423	1.50086	21.3087	0.247949	24.2387	2.29951	24.3179	0.863376	0.0792292	-3.0336			0.0187469
75	A0A3L7HBZ7;A0A061I0A8;F8VPX1;A0A061I2E8;E9PXY8;G3UWR8	A0A3L7HBZ7;A0A061I0A8;F8VPX1;A0A061I2E8;E9PXY8	Usp7	Mus musculus	121.32	31.783	10	13.5	24.4403	24.751	23.888	24.0437	24.4571	25.0173	24.71	24.6317	24.8047	25.331	24.356	24.7439	23.7818	24.3476	24.3204	24.8346	24.6566	25.0154	25.1741	23.6181	24.4549	23.85	NaN	23.9239	24.2807	0.338031	24.7041	0.234079	24.8089	0.400836	24.3211	0.430202	24.616	0.699648	24.0763	0.329956	-0.539775	-0.4878			0.556078
76	A0A3L7H9R3;A0A061I0G5;Q3UBY9;Q3TF72;Q3THC3;Q3UDR2;Q3TIM0;Q3TWE3;Q3U738;Q3TGS0;Q3URP6;Q3UJA8;Q3UA23;Q3TT76;G3GXA9;E9Q8G8;Q3TIQ5	A0A3L7H9R3;A0A061I0G5;Q3UBY9;Q3TF72;Q3THC3;Q3UDR2;Q3TIM0;Q3TWE3;Q3U738;Q3TGS0;Q3URP6;Q3UJA8;Q3UA23	P4hb	Mus musculus	57.171	323.31	44	64.2	30.8061	30.449	30.3	30.269	30.4808	30.4716	30.0242	30.4122	30.3023	30.0771	30.5475	29.8684	30.8645	30.6148	30.7057	30.6656	30.4979	30.3155	30.326	30.9171	30.9442	31.2755	30.8133	30.9104	30.456	0.213271	30.3472	0.217463	30.1988	0.292249	30.7127	0.107852	30.5141	0.281337	30.9858	0.200901	0.471725	0.513842			1.46561
77	A0A061I0G8;G3GSJ6	A0A061I0G8;G3GSJ6	H671_4g13368;Ppp1r2	Cricetulus griseus;Mus musculus	21.755	39.672	1	60.5	NaN	NaN	NaN	NaN	NaN	NaN	23.8019	NaN	23.3142	24.5158	NaN	23.3637	NaN	NaN	NaN	NaN	23.7116	23.6863	24.3155	NaN	23.4192	NaN	NaN	23.1239	#DIV/0!	#DIV/0!	23.8019	#DIV/0!	23.7313	0.679893	#DIV/0!	#DIV/0!	23.9045	0.356213	23.2715	0.208804	-0.632951	#DIV/0!			0.939571
78	G3HI79;A0A061I0T4;A0A061I4H3;A0A061I229;A0A061I7F9;A0A061I590;A0A3L7HP37;A0A0G2JDI0;A0A0G2JEG0;A0A0G2JFX8;D3YV77;Q3UEB4	G3HI79;A0A061I0T4;A0A061I4H3;A0A061I229;A0A061I7F9;A0A061I590;A0A3L7HP37	H671_4g13275;Mvk	Cricetulus griseus;Mus musculus	41.486	31.839	4	15.9	NaN	24.0393	24.1704	24.1203	23.9688	NaN	24.3272	NaN	NaN	23.8402	24.0808	23.9616	24.6897	24.0804	24.1849	24.2891	24.5604	24.2165	23.4913	23.8907	24.1828	24.9048	24.1065	24.4022	24.11	0.053979	24.148	0.253479	23.9609	0.120321	24.311	0.266443	24.0397	0.456559	24.3991	0.359685	0.359326	0.350177			0.58088
79	Q5KU03;A0A061I7S9;A0A061I155;E9QAQ5;A0A061I4T5;A0A061I5M4;G3HAI0;Q3TB31;A0A3L7HR17	Q5KU03;A0A061I7S9;A0A061I155;E9QAQ5;A0A061I4T5;A0A061I5M4;G3HAI0	Gsk3b	Mus musculus	46.71	9.6922	3	15.5	24.4669	23.8776	23.7497	23.8494	NaN	23.4151	23.4937	23.5662	24.1277	23.9573	23.9709	24.0283	23.9034	24.2196	23.6328	24.3805	23.9163	NaN	23.577	24.1156	23.9792	23.7529	23.949	23.7731	23.9859	0.281737	23.4917	0.0755718	24.021	0.0774742	24.0341	0.332927	23.8697	0.272302	23.8635	0.117035	-0.00612307	0.0130448			0.0137942
80	A2AFI4;A2AFI3;G3H6K1;G3H9H7;A0A2I3BRL8;A0A061I1F0;A0A3L7H3E0;A0A3L7I1W0;A0A2I3BQC0	A2AFI4;A2AFI3;G3H6K1;G3H9H7;A0A2I3BRL8;A0A061I1F0;A0A3L7H3E0;A0A3L7I1W0	I79_005965;Rbmx;Rbmxl1	Cricetulus griseus;Mus musculus	11.298	33.196	3	42.7	24.6839	23.9869	23.5451	23.8012	24.2682	24.1832	23.2598	23.957	23.8812	23.3038	23.2538	23.9602	24.1198	24.5871	24.1785	24.2268	23.6437	23.9729	NaN	23.4454	NaN	23.9025	NaN	23.6678	24.0043	0.422563	23.9171	0.457415	23.5998	0.372567	24.2781	0.210649	23.6874	0.266423	23.7852	0.165933	0.0978273	0.678304			0.165776
81	A0A061I1H8;G3H5L5;A7E215;B1AXN9;A0A3L7H515;Q4FJR7;A0A494BB95;Q3UC76;G3HTM9;Q7TPD5;Q8CHM5;A0A3L7H4K7;J3QNT6;Q3TQZ4;A0A1Y7VLT7;G3HK32;J3QP87;J3QPI8;Q3UTA4;J3QQ02;A0A1Y7VNG9;A0A3L7I7U9;B1AXP0;A0A338P701;A0A1Y7VK80;A0A1Y7VJE9;Q8BX20;Q3UT53;J3QMW5;Q810Z3;A0A3L7GWL8;B1AXN5;Q3V226;Q3UJQ5;A0A3L7H1I0;B1AXN8;F6UG16;A0A3L7GX33	A0A061I1H8;G3H5L5;A7E215;B1AXN9	Eif1a;H671_xg19889;Rps6ka2;Rps6ka3	Cricetulus griseus;Mus musculus	102.56	68.487	10	17.8	27.3396	26.31	26.3252	26.2252	26.7878	26.4258	25.7705	26.7722	25.8402	25.6838	25.8769	25.6433	25.6844	25.576	25.8841	25.767	25.5082	25.7653	25.4029	26.2152	25.5937	26.201	25.5727	25.6263	26.55	0.457475	26.4391	0.476014	25.761	0.114764	25.7279	0.130254	25.7229	0.36181	25.7484	0.302518	0.0255542	-0.0331511			0.0375185
82	A0A061I1I7;Q5SXR6;Q80U89;G3HJ89;A0A3L7GLD1;Q3UPJ3;Q3U0H2;Q3TYQ2;Q3TAN1;Q8K2I5;Q3TJ98;F6Z1R4	A0A061I1I7;Q5SXR6;Q80U89;G3HJ89;A0A3L7GLD1;Q3UPJ3	H671_7g18204;I79_010729	Cricetulus griseus	265.18	323.31	61	28.3	29.4487	29.6803	29.7164	29.7544	29.6673	29.7542	29.7612	29.7445	29.6646	29.7482	29.8918	29.59	29.9148	29.9327	30.0205	29.8968	29.9474	29.5053	29.9014	29.9862	29.9183	29.6633	29.5697	29.6942	29.65	0.119131	29.7318	0.0435655	29.7237	0.129359	29.9412	0.054839	29.8351	0.222563	29.7114	0.147743	-0.123699	0.217552			0.408803
83	A0A061I1N4;A0A087WS49;F8WGL9	A0A061I1N4;A0A087WS49	Cdv3	Mus musculus	17.209	32	2	56.5	NaN	25.3766	24.9732	24.8155	NaN	24.2151	25.6702	NaN	NaN	24.6816	NaN	25.5385	NaN	NaN	24.489	24.8517	24.6224	25.1557	24.701	NaN	NaN	NaN	NaN	NaN	25.0551	0.236295	24.9427	1.0289	25.11	0.605919	24.6704	0.256452	24.8264	0.287916	#DIV/0!	#DIV/0!	#DIV/0!	-0.439655			0
84	A0A1L1SQA8;G3I979;Q58EA6;A0A061I1P3;A0A3L7HSB2;G3IDG5;G3IFQ9;G3I364;G3GXU5;G3I3J5;A0A3L7I5B6	A0A1L1SQA8;G3I979;Q58EA6;A0A061I1P3;A0A3L7HSB2;G3IDG5	I79_002588;I79_018003;I79_021743;I79_022582;Rps25	Cricetulus griseus;Mus musculus	10.309	67.252	10	74.2	28.8433	28.438	28.3364	28.3986	28.9147	28.9692	28.1386	28.7261	27.8928	27.9509	28.2042	27.6985	27.8216	28.5247	27.9939	27.8185	27.6046	27.8469	27.823	28.1324	27.878	27.8806	27.2594	27.8646	28.5041	0.199157	28.6872	0.380231	27.9366	0.208487	28.0397	0.333555	27.8517	0.216563	27.7207	0.307561	-0.131049	0.103116			0.290713
85	A0A061I8B6;A0A061I1P9;A0A3L7HSB1;G3I970;Q3UPG1;Q3UBC6;Q99L41;A0A3L7HTW0;G3I971	A0A061I8B6;A0A061I1P9;A0A3L7HSB1;G3I970;Q3UPG1;Q3UBC6;Q99L41	H671_4g12995;I79_020104;Vps11	Cricetulus griseus;Mus musculus	128.42	15.875	4	5.8	NaN	NaN	23.1579	22.9021	NaN	NaN	NaN	NaN	NaN	NaN	22.8905	NaN	NaN	NaN	NaN	NaN	NaN	NaN	NaN	NaN	NaN	NaN	NaN	NaN	23.03	0.127892	#DIV/0!	#DIV/0!	22.8905	#DIV/0!	#DIV/0!	#DIV/0!	#DIV/0!	#DIV/0!	#DIV/0!	#DIV/0!	#DIV/0!	#DIV/0!			NaN
86	A0A061I1S5;G3HE84;A0A3L7HDW7;Q3U4H0;A0A0J9YVB9;D3Z6G3	A0A061I1S5;G3HE84;A0A3L7HDW7;Q3U4H0	Mapre1	Mus musculus	29.647	219.98	11	59.8	27.9991	27.4474	27.5033	27.5465	27.6007	27.699	27.4187	27.8431	27.4679	27.2839	27.3885	26.8445	27.6067	27.5036	27.6709	27.5403	27.3976	26.9657	27.1201	27.5405	27.3179	27.7182	26.9126	27.2695	27.6241	0.219326	27.6404	0.178204	27.2462	0.278235	27.5804	0.0738894	27.256	0.260628	27.3045	0.329694	0.0485711	0.334159			0.0836072
87	G3H8H3;A0A061I1U1;A0A3L7HG37;A1L0U6;A2AS98;A0A061I2M0	G3H8H3;A0A061I1U1;A0A3L7HG37;A1L0U6;A2AS98;A0A061I2M0	I79_006673;Nckap1	Cricetulus griseus;Mus musculus	109.07	5.5839	4	5.6	23.0257	22.3324	22.4785	22.7861	22.7878	22.5999	22.9091	22.9208	22.4026	22.4453	22.6406	22.4311	NaN	22.4019	NaN	22.4727	22.5242	22.0244	22.2262	NaN	21.8545	22.5578	22.1184	22.3854	22.6557	0.269206	22.8044	0.149001	22.4799	0.108565	22.4373	0.050057	22.2583	0.25146	22.229	0.30827	-0.0292565	-0.0426297			0.0462439
88	A0A061I2T9;G3HCI0;A0A061I1Y6;A0A3L7HKY8;A0A3B2WCW2;Q2XSQ4	A0A061I2T9;G3HCI0;A0A061I1Y6;A0A3L7HKY8	H671_5g15172;Plin3	Cricetulus griseus;Mus musculus	47.243	14.006	6	17	24.4461	NaN	23.8762	23.8721	24.0972	24.0484	23.5486	23.9313	24.6779	24.327	24.4185	23.8404	24.1994	24.4413	24.1851	24.2099	24.1138	24.1294	24.4856	25.2074	24.2238	24.4434	NaN	24.2379	24.0648	0.269629	23.9064	0.248448	24.3159	0.350146	24.2589	0.121995	24.484	0.511921	24.3017	0.122916	-0.182326	-0.0570388			0.2363
89	Q922W2;A0A061I1Y9;G3X8R5;G3IB72;Q8BMY0	Q922W2;A0A061I1Y9;G3X8R5;G3IB72;Q8BMY0	Qrich1	Mus musculus	47.51	4.5813	2	6.7	NaN	22.5527	NaN	22.5871	22.6223	22.7406	NaN	NaN	22.4268	NaN	NaN	NaN	NaN	22.298	22.4783	22.3585	NaN	NaN	22.2262	22.1649	NaN	NaN	NaN	22.1609	22.5699	0.0171576	22.6814	0.0836922	22.4268	#DIV/0!	22.3782	0.091752	22.1955	0.0433472	22.1609	#DIV/0!	-0.0345821	-0.0485897			0
90	A0A061I209;G3GS40;A0A3L7H7V6;C6EQH3	A0A061I209;G3GS40;A0A3L7H7V6	H671_8g19544;Suclg2	Cricetulus griseus;Mus musculus	52.633	206.1	22	52.6	26.4167	27.1969	26.9303	27.1573	26.9249	27.1765	27.1093	27.2383	27.0055	27.0808	27.0864	26.9422	27.2657	27.6055	27.3983	27.4066	27.0743	26.9618	27.387	27.2047	27.3738	27.5806	27.256	27.68	26.9253	0.310744	27.1123	0.135551	27.0287	0.0684525	27.419	0.140099	27.1569	0.182677	27.4726	0.192648	0.315646	0.390296			1.2602
91	Q14A47;G3HKQ0;A0A3L7H8X7;A0A061I210;G3I5R7	Q14A47;G3HKQ0;A0A3L7H8X7;A0A061I210	H671_4g13297;I79_018822;Tma7	Cricetulus griseus;Mus musculus	7.0662	4.5156	3	37.5	23.7364	22.5434	22.682	22.2782	NaN	NaN	22.0527	22.9199	22.517	22.3864	23.0947	24.6997	25.2614	NaN	NaN	22.5244	22.3972	22.6158	22.5985	22.6787	22.4551	23.9182	22.7253	23.7235	22.81	0.55421	22.4863	0.613186	23.1744	1.0624	23.8929	1.93538	22.5725	0.121886	23.2055	0.723403	0.63297	0.718459			0.869139
92	A0A1B0GT92;A0A061I228;G3HZY0;A0A1B0GR90	A0A1B0GT92;A0A061I228	Gys1;I79_016645	Cricetulus griseus;Mus musculus	76.623	34.418	7	12.5	23.1562	24.0549	23.7653	NaN	23.5193	23.5585	24.0372	NaN	23.7608	24.2748	23.7456	23.7854	23.5287	24.6342	24.1481	23.7401	23.9064	23.8656	24.1154	24.0573	24.1603	24.4333	23.7145	24.0739	23.6588	0.374549	23.705	0.288348	23.8917	0.255978	24.0128	0.487548	23.9862	0.119239	24.0955	0.296598	0.109328	0.121115			0.284414
93	A0A061I2B8;G3GTF3	A0A061I2B8;G3GTF3	Hn1;I79_000934	Cricetulus griseus;Mus musculus	14.928	82.365	3	39.7	NaN	25.6571	25.9736	25.1273	NaN	24.5275	26.2354	NaN	25.0281	25.0451	25.7894	26.5503	25.5226	24.4766	24.6635	NaN	25.4845	26.0257	25.503	24.3313	24.806	24.6851	24.0976	24.5973	25.586	0.349153	25.3814	1.20768	25.6032	0.724314	24.8876	0.557809	25.3361	0.715317	24.5465	0.311284	-0.789608	-0.71565			1.04885
94	A0A061I5B9;A0A061I2D1;A0A061I383;A0A3L7HJ05;Q3UHW9;A0A1Y7VJ71;G3I8L3;A0A3L7HHA3	A0A061I5B9;A0A061I2D1;A0A061I383;A0A3L7HJ05;Q3UHW9	Cfl2;H671_5g14938	Cricetulus griseus;Mus musculus	228.51	56.234	8	6.6	24.8878	24.6861	24.1415	24.759	25.3199	25.0882	24.6106	24.8675	24.7315	24.6583	24.591	24.328	23.2095	24.9388	24.7778	24.4293	24.7191	25.1954	24.5219	24.7008	24.8577	24.454	25.1205	24.3332	24.6186	0.284777	24.9716	0.303352	24.5772	0.175764	24.3388	0.78234	24.7843	0.288134	24.6913	0.363528	-0.092926	-0.238386			0.153323
95	A0A061I2E3;A0A3L7HN93;G3HP44;A0A1L1SU97;A0A1L1SVE8;A0A1L1SR51;A0A1L1SUV4	A0A061I2E3;A0A3L7HN93;G3HP44	H671_4g13212;I79_012548	Cricetulus griseus	191.35	58.368	14	11.5	25.4348	24.7372	24.8144	24.9988	25.3823	24.8702	24.7779	25.2471	25.3222	24.5382	24.8163	25.6007	NaN	24.3789	NaN	24.2155	25.3097	24.5896	24.8036	24.0985	23.8036	NaN	NaN	23.2825	24.9963	0.27043	25.0694	0.291036	25.0693	0.480427	24.2972	0.115536	24.7003	0.502142	23.543	0.368488	-1.1573	-0.772148			1.3245
96	A0A061I2I1;A0A061I3V3;A0A0G2JGL8;G3HKQ8;A0A3L7HQW6;Q80TP6	A0A061I2I1;A0A061I3V3;A0A0G2JGL8;G3HKQ8;A0A3L7HQW6;Q80TP6	Dhx30;H671_4g12677	Cricetulus griseus;Mus musculus	118.95	6.6327	6	6.6	24.5107	24.662	24.4552	24.5743	24.7168	24.6942	24.0388	24.5007	24.4983	23.8858	24.4131	23.9035	25.2684	24.6567	25.071	24.7313	23.9835	23.9728	23.7794	24.4671	24.5711	24.6941	24.3114	24.3237	24.5505	0.0769195	24.4876	0.314521	24.1752	0.325866	24.9319	0.287818	24.0507	0.293034	24.4751	0.188763	0.424379	0.756688		+	1.29399
97	A0A061I3X3;G3IDU7;A0A061I2K0;A0A3L7HPC8;D3YY48;Q8VEM0;Q8BPE3;Q99KJ6;Q3TW82	A0A061I3X3;G3IDU7;A0A061I2K0;A0A3L7HPC8	Gusb	Mus musculus	69.871	97.861	5	13.7	NaN	22.6097	23.0217	22.4822	NaN	NaN	23.6061	NaN	24.6573	24.5298	23.8966	NaN	23.6268	24.4838	23.3825	25.1527	25.1288	25.2066	25.007	22.7734	25.1966	24.1831	23.818	24.7379	22.7046	0.230243	23.6061	#DIV/0!	24.3612	0.407402	24.1614	0.812238	24.5289	1.17327	24.4839	0.607266	-0.0450535	-0.19982			0.0232658
98	Q5FW62;G3HFZ7;A0A061I2N8	Q5FW62;G3HFZ7;A0A061I2N8	Serpind1	Mus musculus	54.462	1.8482	1	2.5	NaN	29.7149	29.3336	29.0324	29.7771	29.4876	28.8494	29.8565	29.1783	28.5477	29.0102	27.3356	27.8361	28.3689	29.2483	29.1081	28.4656	28.1396	28.0946	29.3795	29.0493	29.2811	28.8438	29.2778	29.3603	0.279244	29.4926	0.457186	28.518	0.832102	28.6403	0.660553	28.5198	0.596504	29.113	0.209692	0.593153	0.122393			0.959676
99	A0A061I2T1;G3HCF8;A0A3L7HKV9;Q3U3C4;Q3TRJ7;Q3TJB4;A0A3B2W7K0;J3QQ08;A0A061IE85;A2ALV1;Q8BXU5;A0A0R4J0B8;A2ALV3	A0A061I2T1;G3HCF8;A0A3L7HKV9;Q3U3C4;Q3TRJ7;Q3TJB4;A0A3B2W7K0	H671_3g9243;Sh3gl1	Cricetulus griseus;Mus musculus	41.444	84.119	14	44.3	25.7285	25.7347	25.7239	25.8594	24.6532	25.0457	25.577	24.7198	26.2358	26.5809	26.0708	25.6356	25.6653	26.1829	26.3842	26.39	26.084	25.3899	26.7162	25.5933	26.0728	25.1942	25.4493	25.8161	25.7616	0.0565975	24.9989	0.421785	26.1308	0.392609	26.1556	0.340732	25.9458	0.590466	25.6331	0.388695	-0.31275	0.0248241			0.386894
100	A0A061I344;A0A3L7HNV0;G3HFP8;A0A1L1SRB2	A0A061I344;A0A3L7HNV0;G3HFP8	Kdelc2	Mus musculus	58.033	22.029	4	14.2	NaN	21.2909	21.4827	21.3625	NaN	NaN	24.0399	NaN	23.3188	24.31	22.4941	23.5097	21.883	22.4752	22.2908	23.1683	24.6772	23.5915	24.5634	21.1262	23.6604	21.2813	NaN	23.2392	21.3787	0.0791303	24.0399	#DIV/0!	23.4082	0.745443	22.4543	0.536467	23.4896	1.64921	22.7269	1.26957	-0.762635	-0.953823			0.269709
101	G3H3H3;A0A3L7H9X6;A0A061I354;G3UVU9;F6VRF7;F6VMC4;A4FUU3;B2WTI1;B2WTI2	G3H3H3;A0A3L7H9X6;A0A061I354;G3UVU9;F6VRF7;F6VMC4;A4FUU3;B2WTI1;B2WTI2	H671_7g18405;Jmjd6	Cricetulus griseus;Mus musculus	33.196	2.8658	2	7.9	NaN	21.2303	NaN	21.2868	NaN	NaN	21.3307	NaN	21.2334	21.3718	NaN	NaN	NaN	NaN	21.3506	21.2534	NaN	NaN	NaN	NaN	21.4605	NaN	NaN	21.3976	21.2585	0.0282621	21.3307	#DIV/0!	21.3026	0.0978131	21.302	0.0687594	#DIV/0!	#DIV/0!	21.429	0.0444734	#DIV/0!	-0.000610352			0
102	Q3TF84;G3HBE9;A0A3L7HDV9;A0A061I360	Q3TF84;G3HBE9;A0A3L7HDV9;A0A061I360	H671_7g18386;Lrrc59	Cricetulus griseus;Mus musculus	20.408	2.812	2	14.5	NaN	NaN	NaN	NaN	NaN	NaN	NaN	NaN	NaN	NaN	NaN	NaN	NaN	22.041	22.0493	22.2774	NaN	NaN	NaN	NaN	21.8991	NaN	NaN	22.021	#DIV/0!	#DIV/0!	#DIV/0!	#DIV/0!	#DIV/0!	#DIV/0!	22.1226	0.134183	#DIV/0!	#DIV/0!	21.9601	0.0861414	#DIV/0!	#DIV/0!			0
103	G3IJD6;A0A3L7HNC4;A0A061I3B6	G3IJD6;A0A3L7HNC4;A0A061I3B6	Dtd2;H671_5g14916	Cricetulus griseus;Mus musculus	18.23	12.202	2	17.3	NaN	22.9244	23.1531	22.9632	22.4679	22.6434	23.2397	22.5321	23.6748	23.2966	23.262	23.0017	22.4739	23.084	23.0903	23.3094	23.8565	22.8913	23.8897	23.4439	23.296	22.8984	NaN	23.0426	23.0136	0.099914	22.7208	0.353478	23.3088	0.27723	22.9894	0.359282	23.5204	0.465799	23.079	0.201277	-0.441366	-0.319369			0.718213
104	G3HAI6;A0A3L7HR18;A0A061I3D1;Q3TQQ1;Q8BV40;B9EKG9	G3HAI6;A0A3L7HR18;A0A061I3D1;Q3TQQ1;Q8BV40;B9EKG9	Gtf2e1;H671_4g12841	Cricetulus griseus;Mus musculus	49.243	6.438	4	12.1	NaN	22.4903	22.1509	22.6384	NaN	22.4343	22.7761	22.6139	22.4579	22.1055	22.025	22.2259	22.5365	22.0861	21.9749	22.6163	22.7886	NaN	22.329	22.4149	21.9808	22.5419	NaN	21.8113	22.4265	0.204059	22.6081	0.170994	22.2036	0.188606	22.3034	0.320054	22.5108	0.24435	22.1113	0.382365	-0.399483	0.0998487			0.694672
105	A0A061I3N6;A0A061I4J0;G3HU10;G3HIB2;F8WJ30	A0A061I3N6;A0A061I4J0;G3HU10	H671_5g13754;I79_014378;Pfdn2	Cricetulus griseus;Mus musculus	16.698	168.71	10	59.1	27.23	27.1011	27.3399	26.9454	26.7514	26.6017	27.1908	27.0716	26.7934	26.7579	27.0129	27.3642	27.7441	26.8894	26.4443	26.6636	26.7291	27.2285	26.3881	26.7967	26.6525	27.5163	26.6355	26.6352	27.1541	0.147199	26.9039	0.273888	26.9821	0.278588	26.9353	0.568955	26.7856	0.345186	26.8599	0.437695	0.074265	-0.0467548			0.0975564
106	A0A061I3S4;A0A3L7HHJ9;G3HSJ6	A0A061I3S4;A0A3L7HHJ9;G3HSJ6	Dohh	Cricetulus griseus;Mus musculus	15.225	5.4768	2	23	NaN	21.9014	NaN	NaN	NaN	NaN	22.6399	NaN	22.1734	22.6647	21.921	NaN	NaN	NaN	NaN	22.01	22.1798	21.9967	22.4807	NaN	NaN	NaN	NaN	NaN	21.9014	0	22.6399	#DIV/0!	22.2531	0.378205	22.01	#DIV/0!	22.2191	0.244408	#DIV/0!	#DIV/0!	#DIV/0!	-0.243011			0
107	G3I2I1;A0A061I3T5;A0A061IAH9;Q921D5;Q542F4;Q3UA65;Q9D077;Q8C1Z0;Q5DTS8;Q3UXG9;A0A2R8VHP7;Q76NI2	G3I2I1;A0A061I3T5;A0A061IAH9;Q921D5;Q542F4;Q3UA65;Q9D077;Q8C1Z0;Q5DTS8	Mcm4	Mus musculus	96.542	95.837	13	20.9	24.2481	25.6707	25.6972	25.7487	25.5924	25.7022	26.2706	25.563	25.0728	25.0039	24.9859	25.5339	25.0754	23.9812	24.577	24.2549	24.9288	25.3057	24.9006	24.73	23.635	24.1787	23.5683	23.5372	25.3412	0.631722	25.7821	0.331168	25.1491	0.259248	24.4721	0.470145	24.9663	0.242721	23.7298	0.302028	-1.23651	-0.677021	+		3.15753
108	A0A061I6A3;A0A061I3Y1;G3H8G1;A0A3L7HP61;Q3TPN5;Q3TQZ9;A0A0A6YWM7;A0A0A6YW63;Q3T9X4;G3IPE4;G3IBG6;Q3TFK2;Q8C0C2;A0A061HW37;A0A3L7H397;A0A061HV47	A0A061I6A3;A0A061I3Y1;G3H8G1	Usp11;Usp4	Mus musculus	104.12	34.746	5	17.2	24.2929	24.0698	24.272	24.4377	24.6631	24.0434	24.004	25.1057	24.4092	23.996	24.2246	23.47	23.7071	24.0639	24.259	24.1133	24.0862	23.2867	23.804	23.9753	23.29	23.6531	23.856	23.381	24.2681	0.131051	24.4541	0.52899	24.025	0.406751	24.0358	0.234247	23.788	0.353795	23.545	0.258435	-0.243028	0.0108724			0.509004
109	Q3UXP2;Q3TXT7;A0A061I456;G3HZY1;A0A1B0GRW3;A0A3L7HHI3;A0A1B0GSR4;G3H4N3;A0A1B0GT54;A0A1B0GR89;A0A061IK48	Q3UXP2;Q3TXT7;A0A061I456;G3HZY1;A0A1B0GRW3;A0A3L7HHI3;A0A1B0GSR4	I79_005238;I79_016646;Ruvbl2	Cricetulus griseus;Mus musculus	51.143	72.238	12	32.8	26.5972	26.2657	26.1725	26.1899	26.2557	26.1679	26.022	26.2862	25.8248	25.716	26.0823	25.8777	26.5915	26.0554	26.0832	26.3124	25.8145	25.7477	25.1957	25.8029	26.1372	26.5507	26.3147	26.233	26.3063	0.171552	26.1829	0.118456	25.8752	0.153606	26.2606	0.248821	25.6402	0.297747	26.3089	0.176754	0.668704	0.385411	+		2.07891
110	A0A061IAZ8;A0A061I5I8;G3HTA4;A0A3L7HPD3;A0A061I494;A0A0G2JGZ1;A0A0G2JDR6;A0A1L1SVG1;A0A0R4J169;A0A1L1SQW1;E9QN52;A0A0G2JEP4;A0A0G2JFV5;A0A1L1SSC0;A0A668KLE1;A0A0G2JEF6	A0A061IAZ8;A0A061I5I8;G3HTA4;A0A3L7HPD3;A0A061I494;A0A0G2JGZ1;A0A0G2JDR6;A0A1L1SVG1;A0A0R4J169;A0A1L1SQW1;E9QN52;A0A0G2JEP4;A0A0G2JFV5;A0A1L1SSC0;A0A668KLE1	H671_4g11863;I79_014126	Cricetulus griseus	45.518	7.4188	2	10.2	NaN	NaN	NaN	NaN	NaN	NaN	23.2433	NaN	NaN	NaN	22.6548	NaN	NaN	NaN	NaN	NaN	NaN	22.6865	NaN	NaN	NaN	22.6343	NaN	NaN	#DIV/0!	#DIV/0!	23.2433	#DIV/0!	22.6548	#DIV/0!	#DIV/0!	#DIV/0!	22.6865	#DIV/0!	22.6343	#DIV/0!	-0.0521412	#DIV/0!			0
111	G3HKP3;A0A3L7HP69;A0A061I4F6;Q8VEJ2;Q3TIC8;A0A0A6YWX6;Q3THM1	G3HKP3;A0A3L7HP69;A0A061I4F6;Q8VEJ2;Q3TIC8	H671_4g13293;Uqcrc1	Cricetulus griseus;Mus musculus	40.615	55.419	6	23.6	25.3138	25.6063	25.4457	25.4428	25.6553	25.7584	25.3914	25.6475	24.3158	24.0691	24.3131	24.39	25.3572	24.6332	24.9226	24.8154	24.444	24.1592	24.4489	25.2056	24.5569	25.0446	24.7867	24.7434	25.4521	0.103741	25.6131	0.156235	24.272	0.13989	24.9321	0.307556	24.5644	0.448389	24.7829	0.20093	0.218488	0.660138		+	0.389275
112	A0A3L7HRR7;A0A338P7E5;Q561N4;G3HFY9;A0A061I4L2;A0A338P786;Q3TIH9;A0A338P702;Q3TW19	A0A3L7HRR7;A0A338P7E5;Q561N4;G3HFY9;A0A061I4L2;A0A338P786;Q3TIH9	Ube2l3	Mus musculus	13.506	48.92	9	70.9	26.4367	26.3227	26.5608	26.769	26.4265	26.566	26.1246	25.7771	26.8498	26.7169	26.8467	25.4318	25.4992	27.1702	27.0055	26.9772	26.5144	25.8812	27.2506	26.7703	26.8465	25.6396	26.3771	26.7724	26.5223	0.165465	26.2236	0.350038	26.4613	0.689131	26.663	0.780506	26.6041	0.570447	26.4089	0.552712	-0.195201	0.201709			0.193462
113	G3GRG8;A0A3L7HT76;A0A061I4Q7	G3GRG8;A0A3L7HT76;A0A061I4Q7	G3bp1	Mus musculus	11.076	2.2193	1	10.4	NaN	NaN	NaN	NaN	NaN	NaN	NaN	NaN	NaN	NaN	NaN	23.1363	23.2805	NaN	NaN	NaN	22.0861	22.9145	NaN	NaN	NaN	NaN	NaN	NaN	#DIV/0!	#DIV/0!	#DIV/0!	#DIV/0!	23.1363	#DIV/0!	23.2805	#DIV/0!	22.5003	0.58574	#DIV/0!	#DIV/0!	#DIV/0!	0.144253			0
114	A0A061I785;A0A061I824;A0A061IAA1;G3H697;A0A061I4U2;A0A3L7HSU2;Q3U518;Q3TWG2	A0A061I785;A0A061I824;A0A061IAA1;G3H697;A0A061I4U2;A0A3L7HSU2	H671_4g12124;I79_005851;Prkcsh	Cricetulus griseus;Mus musculus	55.651	162.61	20	41.6	28.2661	28.2043	28.0461	28.0596	28.3039	28.3266	28.0396	28.5367	28.0749	27.8353	28.2824	28.3394	28.9587	28.1909	28.1806	28.2414	28.1709	28.4642	27.9248	28.6726	28.4679	29.2703	28.4239	28.4913	28.144	0.0938836	28.3017	0.203748	28.133	0.228725	28.3929	0.378122	28.3081	0.328094	28.6634	0.405588	0.355237	0.259895			0.653369
115	A0A061I4W6;G3HA18;A0A0J9YUA3;A0A0J9YV08;Q8C303;A0A1D5RMM7	A0A061I4W6;G3HA18	H671_4g11616;I79_007259	Cricetulus griseus	207.5	14.922	5	3.8	23.8693	23.9041	24.0104	24.3208	24.5186	24.6922	23.8695	24.1707	24.0809	23.8006	24.3535	24.2523	23.5176	23.8384	23.7774	23.6333	24.4349	24.3906	24.3605	24.3038	23.1923	NaN	NaN	23.3178	24.0261	0.177882	24.3128	0.366533	24.1218	0.241882	23.6917	0.144407	24.3724	0.0550554	23.2551	0.08877	-1.11739	-0.430173	+		4.41647
116	A0A3L7HV67;G3HSN1;A0A061I542;A0A1L1SVD8	A0A3L7HV67;G3HSN1;A0A061I542;A0A1L1SVD8	Cwc15	Mus musculus	24.578	2.905	3	15	25.4975	24.359	24.2342	23.5253	23.7605	24.7792	23.405	24.5833	22.832	22.848	23.4803	23.1279	23.4288	23.0629	23.4008	23.911	23.6299	23.4443	22.6375	23.5656	22.3861	23.8621	23.6126	22.5381	24.404	0.706898	24.132	0.655529	23.072	0.304186	23.4509	0.348895	23.3193	0.461002	23.0997	0.745854	-0.2196	0.378826			0.197716
117	A0A061I570;A0A3L7HRJ8;G3HKN6	A0A061I570;A0A3L7HRJ8;G3HKN6	H671_4g13289;Prkar2a	Cricetulus griseus;Mus musculus	69.48	35.311	3	18.7	NaN	22.6284	NaN	22.6533	NaN	NaN	22.8333	NaN	22.8073	NaN	NaN	NaN	NaN	NaN	22.7554	23.0404	23.3065	NaN	NaN	22.8381	22.4849	NaN	NaN	22.862	22.6409	0.012475	22.8333	#DIV/0!	22.8073	#DIV/0!	22.8979	0.201524	23.0723	0.331219	22.6734	0.266666	-0.39882	0.0905294			0.500446
118	A0A061I599;G3HMG7;A0A3L7HQG2;Q8CCX9	A0A061I599;G3HMG7;A0A3L7HQG2	I79_011928;Mrpl39	Cricetulus griseus;Mus musculus	38.789	3.9324	3	12.2	NaN	21.6553	NaN	21.7819	NaN	NaN	22.8363	NaN	22.3153	NaN	21.5351	NaN	22.1809	21.8612	22.1844	22.4538	22.3935	NaN	22.3705	NaN	22.3118	21.1502	NaN	21.942	21.7186	0.0632925	22.8363	#DIV/0!	21.9252	0.551677	22.1701	0.242328	22.382	0.0162559	21.8013	0.59341	-0.580693	0.244902			0.55177
119	A0A061I5A9;A0A3L7HMA5	A0A061I5A9	Sart3	Mus musculus	102.05	130.58	2	23.4	NaN	24.7585	25.0676	25.5376	NaN	NaN	25.3377	NaN	25.337	25.1566	25.0974	25.7826	26.093	NaN	NaN	NaN	25.3307	26.0966	NaN	25.3118	NaN	25.6285	NaN	NaN	25.1212	0.320326	25.3377	#DIV/0!	25.3434	0.310051	26.093	#DIV/0!	25.5797	0.44772	25.6285	#DIV/0!	0.0487245	0.749614			0
120	A0A061I5D1;Q3ULM1;A0A3L7HS66;Q3KQJ4;Q3TH04;Q3UXU1;G3IDL7;G3IGQ3;Q3UBR0;G3IDL8;G3IDC2;A0A061IJM5;Q9QZ38;Q9R2A1;G3ILE5;A0A061INN8	A0A061I5D1;Q3ULM1;A0A3L7HS66;Q3KQJ4;Q3TH04	H671_1g3310;H671_1g3745;Hspa8;I79_024708	Cricetulus griseus;Mus musculus	73.86	3.5396	1	66.7	29.3746	28.8511	28.686	28.5256	28.6881	28.1485	28.306	25.3795	28.3284	27.6293	28.0765	28.4205	28.7513	27.1168	27.7652	27.7471	27.8099	28.2741	27.371	28.2482	27.4586	28.7626	28.1502	28.0736	28.8593	0.318953	27.6305	1.51768	28.1137	0.354148	27.8451	0.675152	27.9258	0.426799	28.1112	0.533267	0.18542	-0.268587			0.216997
121	A0A061IC32;A0A061I5E3;G3H2A9;D3Z2F7;D3Z2F8	A0A061IC32;A0A061I5E3	Arpc3;H671_4g11508	Cricetulus griseus;Mus musculus	70.24	69.725	2	9.9	NaN	24.6852	24.7781	NaN	NaN	NaN	23.9533	NaN	NaN	24.5017	NaN	24.9572	23.7874	NaN	NaN	24.2826	23.8225	24.8583	NaN	25.1592	NaN	24.9775	24.9842	24.7287	24.7316	0.0464182	23.9533	#DIV/0!	24.7294	0.322091	24.035	0.35016	24.6133	0.701205	24.8968	0.145607	0.283499	-0.69446			0.275225
122	A0A061IAY3;A0A061I5H6;Q6ZPX7;A0A061I479;G3HQV2;A0A3L7HMZ8;F7AVI9;G3IGR6;A0A061HU88	A0A061IAY3;A0A061I5H6;Q6ZPX7;A0A061I479;G3HQV2	I79_013208;Oxsr1	Cricetulus griseus;Mus musculus	56.724	23.32	4	14.4	22.3423	23.1682	23.3446	23.3151	22.9916	NaN	23.0399	23.3564	24.2139	23.5615	23.7246	22.9872	23.1502	24.0421	24.2733	24.3789	23.7319	22.7112	23.7376	23.1334	24.2829	23.5191	NaN	23.7865	23.0425	0.409791	23.1293	0.198133	23.6218	0.505831	23.9611	0.558583	23.3285	0.499716	23.8628	0.387611	0.53428	0.339314			0.727361
123	A0A061I5J3;A0A3L7HLT8;G3HLP2	A0A061I5J3;A0A3L7HLT8;G3HLP2	Clip2;I79_011632	Cricetulus griseus;Mus musculus	89.772	5.7012	3	9.4	NaN	22.2588	22.3265	22.2919	21.8155	21.8714	22.4898	22.164	22.5967	22.2012	22.2189	NaN	23.2282	22.5059	22.5233	22.9114	22.6837	22.4853	22.2874	22.3163	22.4825	22.4975	NaN	22.3594	22.2924	0.0276278	22.0852	0.310035	22.3389	0.2234	22.7922	0.345728	22.4432	0.182555	22.4464	0.0757804	0.00328588	0.4533			0.0096046
124	G3HFP1;A0A3L7HQF7;A0A5F8MPB9;A0A061I5M2;Q3TH46;Q3U111;Q3UJJ8;Q3TS74;Q7TSG6;Q8C2N4;Q05CE6	G3HFP1;A0A3L7HQF7;A0A5F8MPB9;A0A061I5M2;Q3TH46;Q3U111;Q3UJJ8	Rdx	Mus musculus	68.541	210.45	17	40.1	27.687	26.7233	26.6694	26.6458	26.5157	26.8906	26.6625	27.2184	26.6065	25.7049	26.2847	26.1144	26.1082	26.3252	26.3634	26.5396	26.479	26.5453	26.4144	26.9421	26.3192	27.5795	26.1777	26.7656	26.9314	0.437164	26.8218	0.306081	26.1776	0.37547	26.3341	0.17722	26.5952	0.237378	26.7105	0.631156	0.115294	0.156481			0.128402
125	Q8BS26;A0A061I5M7;G3H397;D3YYP9;Q8C6X4;G3HNQ3;D3YXX3;A4FUQ9;A0A061HTZ7;Q8CE74;D3Z783;Q6NXW0;G3HY42;Q3TY95	Q8BS26;A0A061I5M7;G3H397;D3YYP9;Q8C6X4;G3HNQ3;D3YXX3;A4FUQ9;A0A061HTZ7;Q8CE74;D3Z783;Q6NXW0;G3HY42;Q3TY95	Akt1;Akt2;Akt3	Mus musculus	52.618	8.7088	2	8.2	NaN	NaN	NaN	NaN	NaN	NaN	NaN	NaN	NaN	NaN	22.0876	NaN	NaN	NaN	NaN	NaN	NaN	NaN	22.6378	21.6965	NaN	NaN	NaN	NaN	#DIV/0!	#DIV/0!	#DIV/0!	#DIV/0!	22.0876	#DIV/0!	#DIV/0!	#DIV/0!	22.1671	0.665586	#DIV/0!	#DIV/0!	#DIV/0!	#DIV/0!			0
126	D6RGM1;A0A3L7HR98;G3HYG1;Q3UI84;A0A061I5N6	D6RGM1;A0A3L7HR98;G3HYG1;Q3UI84;A0A061I5N6	H671_4g13170;Rfc4	Cricetulus griseus;Mus musculus	25.824	2.694	2	12.4	NaN	NaN	NaN	NaN	NaN	NaN	21.8479	NaN	21.5047	22.141	NaN	21.8209	NaN	NaN	NaN	21.0475	21.8216	NaN	NaN	NaN	21.2087	NaN	NaN	NaN	#DIV/0!	#DIV/0!	21.8479	#DIV/0!	21.8222	0.318171	21.0475	#DIV/0!	21.8216	#DIV/0!	21.2087	#DIV/0!	-0.612907	-0.774654			0
127	Q0PD38;G3H3P1;A0A3Q4EI12;A0A061I5P2;A0A452J8C1;Q8CEH2;A0A3Q4EIF7	Q0PD38;G3H3P1;A0A3Q4EI12;A0A061I5P2;A0A452J8C1;Q8CEH2	H671_3g11319;Rab18	Cricetulus griseus;Mus musculus	23.035	5.7212	4	23.3	24.0737	23.6242	23.6178	23.4675	23.8417	23.928	23.9775	NaN	23.7838	NaN	NaN	23.5757	NaN	23.8434	24.2104	23.666	23.6918	NaN	23.8519	23.4649	24.2867	NaN	24.0103	24.1594	23.6958	0.227024	23.9157	0.0687239	23.6797	0.147158	23.9066	0.277675	23.6695	0.19445	24.1521	0.138374	0.482615	0.226892			1.60487
128	A0A061I5U1;G3H4Z8;B7U582	A0A061I5U1;G3H4Z8;B7U582	Hspa2	Mus musculus	69.64	129.32	12	44.2	27.0039	26.3828	26.4524	26.3905	26.7405	26.7803	26.0476	26.7669	26.4747	26.0548	26.4185	26.2473	26.7771	27.2543	26.93	26.9051	26.0873	26.0287	26.5512	26.6987	27.0956	27.2965	26.6476	27.1077	26.5574	0.259196	26.5838	0.357868	26.2988	0.189224	26.9666	0.203166	26.3415	0.333671	27.0368	0.275316	0.695369	0.667782		+	1.73864
129	A0A3L7HRD6;A0A061I614;Q3TWV4;G3I319;Q5FWI9;Q6A0C9;Q3TH69;Q3UCW9	A0A3L7HRD6;A0A061I614;Q3TWV4;G3I319;Q5FWI9;Q6A0C9;Q3TH69	Ap2m1	Mus musculus	46.033	8.0064	4	13.9	NaN	23.2336	23.5608	NaN	NaN	NaN	23.4796	23.8858	23.1732	23.4727	23.5769	23.3156	NaN	NaN	22.5401	NaN	24.1399	23.6165	24.0331	23.8195	23.5387	NaN	NaN	23.1652	23.3972	0.163629	23.6827	0.287177	23.3846	0.177185	22.5401	#DIV/0!	23.9022	0.232443	23.352	0.26409	-0.550261	-0.844554			1.23938
130	A0A061I677;A0A0G2JE57;A0A0G2JDU1;A0A0G2JFK3;A0A0G2JDY5;A0A0G2JFT4;A0A0G2JG35;A0A140T8T5;A0A0G2JDN7;E9PZ43	A0A061I677	Map4	Mus musculus	117.45	269.02	6	34.3	NaN	22.4428	22.2574	22.206	22.2781	22.2999	22.209	22.5632	22.5728	23.2227	22.5063	NaN	22.6887	23.573	23.9924	23.0744	22.1334	22.6506	23.4164	22.7953	22.5787	22.8581	22.7093	22.5811	22.3021	0.101705	22.3376	0.155309	22.7673	0.39581	23.3321	0.569907	22.7489	0.527938	22.6818	0.13242	-0.067111	0.564856			0.0896752
131	G3I5H1;A0A061I6A0;A0A3L7HT74;A0A1L1SS61	G3I5H1;A0A061I6A0;A0A3L7HT74	Gsta4	Mus musculus	25.758	41.375	8	39.6	28.74	27.5725	27.6046	27.2056	27.7556	27.8714	27.0565	27.7563	27.307	27.144	27.6676	27.5236	27.5187	27.3927	27.0517	27.2002	26.923	27.248	27.2091	28.0482	27.3156	27.8556	27.7419	27.4442	27.7807	0.575653	27.61	0.372953	27.4106	0.231378	27.2908	0.206338	27.3571	0.482996	27.5893	0.251767	0.232269	-0.119746			0.370122
132	A0A061I6B4;Q3UKP5;G3HWW6;A0A3L7HM68;F6TM12	A0A061I6B4;Q3UKP5;G3HWW6;A0A3L7HM68	Xab2	Mus musculus	89.836	15.502	8	13.4	24.2229	23.856	23.7892	23.8543	23.8505	23.7228	23.7551	24.0304	23.3667	NaN	NaN	NaN	23.6729	23.3791	23.5906	23.0334	23.5295	NaN	23.8598	23.7061	23.4405	NaN	NaN	23.3483	23.9306	0.170896	23.8397	0.138201	23.3667	#DIV/0!	23.419	0.285324	23.6985	0.165326	23.3944	0.0652177	-0.304077	0.0523396			1.00925
133	G3HTC0;A0A061I6B9;Q3UGE9;Q3TTV6;Q3TPF9;D3YWC8;A0A0G2JEN8	G3HTC0;A0A061I6B9;Q3UGE9;Q3TTV6;Q3TPF9	Tfip11	Mus musculus	96.121	23.039	5	7	NaN	23.1138	23.2317	23.5438	NaN	NaN	23.607	23.7413	22.9949	23.1548	23.4105	NaN	24.1615	23.1239	23.129	23.4837	23.7903	23.4782	23.2178	NaN	23.4934	23.6286	NaN	NaN	23.2965	0.181401	23.6742	0.0949255	23.1868	0.209644	23.4745	0.487979	23.4954	0.286686	23.561	0.0955877	0.0655556	0.287787			0.105279
134	G3IN68;A0A061I6D4;Q3U4A3;Q69ZP6	G3IN68;A0A061I6D4;Q3U4A3;Q69ZP6	Cd2bp2	Mus musculus	37.535	3.7253	4	14.7	NaN	NaN	NaN	21.7398	NaN	NaN	NaN	NaN	NaN	NaN	NaN	NaN	NaN	NaN	NaN	NaN	NaN	NaN	23.2258	NaN	22.8647	NaN	NaN	NaN	21.7398	0	#DIV/0!	#DIV/0!	#DIV/0!	#DIV/0!	#DIV/0!	#DIV/0!	23.2258	#DIV/0!	22.8647	#DIV/0!	-0.361092	#DIV/0!			0
135	E9Q1G8;A0A061I6G9;A0A3L7HU47;E9Q9F5;Q8C2A3;Q3UNN1;Q5DTS3;G3HTJ2;A0A061I443;Q8C752;A0A3L7HLF5;A0A1W2P6J7;A0A0R4J233;S4R2P6;A0A3L7IM52;A0A3L7HPJ0;A0A061I8Q7	E9Q1G8;A0A061I6G9;A0A3L7HU47;E9Q9F5;Q8C2A3;Q3UNN1;Q5DTS3;G3HTJ2;A0A061I443	H671_4g12516;H671_4g12857;I79_014218	Cricetulus griseus	50.648	66.008	8	17.2	23.3088	23.5238	23.3453	23.2207	23.3142	23.1439	23.0737	23.7558	22.8799	22.7857	22.9445	22.7538	26.4622	25.6207	24.7396	25.72	23.7297	23.123	23.1055	24.2201	25.3478	26.1996	25.5353	25.7841	23.3497	0.110285	23.3219	0.306384	22.841	0.0873567	25.6356	0.705551	23.5446	0.535796	25.7167	0.368201	2.1721	2.79465	++	++	3.26418
136	A0A061I6N6;A0A3L7HT15;G3I3V3;Q3U029	A0A061I6N6;A0A3L7HT15;G3I3V3	Cpox	Mus musculus	47.109	18.964	8	27.2	NaN	23.5692	23.7388	24.0807	23.3153	23.7815	23.9533	23.44	23.7542	24.0881	23.9968	NaN	24.1733	25.0433	24.1212	24.7773	23.874	23.5921	24.8266	23.5409	24.7974	24.5875	24.2093	24.8113	23.7962	0.212757	23.6225	0.295726	23.9464	0.172581	24.5288	0.454239	23.9584	0.597051	24.6014	0.280708	0.643012	0.582405			1.00366
137	A0A061I6V4;A0A3L7HMC9;Q3UHL7;E9QN70;B9EKB0;Q0V927;Q3TNZ8	A0A061I6V4;A0A3L7HMC9;Q3UHL7;E9QN70;B9EKB0	Lamb1	Mus musculus	199.94	4.1735	1	42.4	NaN	NaN	NaN	NaN	23.3746	23.4847	23.2409	NaN	23.3507	NaN	23.4731	NaN	23.5539	24.0312	22.9623	23.209	23.3609	23.3677	23.5788	24.3162	23.6966	23.385	23.465	23.7878	#DIV/0!	#DIV/0!	23.3667	0.122089	23.4119	0.0865366	23.4391	0.463331	23.6559	0.451651	23.5836	0.189708	-0.0723233	0.0272145			0.109167
138	Q4VAE6;Q3TN61;G3H8F9;A0A061I739;A0A0A6YXF6;A0A3L7HPC9;A0A0G2JEP8;A0A0A6YWJ1;Q9CR99;C0IQA7;A0A061HX17	Q4VAE6;Q3TN61;G3H8F9;A0A061I739;A0A0A6YXF6;A0A3L7HPC9	Rhoa	Cricetulus griseus;Mus musculus	21.782	40.936	7	42	26.9508	26.5288	26.223	26.1448	26.7066	26.2529	26.0792	27.1144	26.0989	25.6708	26.2272	26.2883	26.0426	26.1492	26.6161	26.2464	25.826	25.4677	26.058	26.4173	26.2212	26.2209	25.7528	26.5211	26.4619	0.316684	26.5383	0.466348	26.0713	0.278419	26.2636	0.249318	25.9422	0.399074	26.179	0.317388	0.236746	0.192292			0.410133
139	A0A061I773;A0A3L7I3A4;G3IK13;Q66JU1;G3I7L9;P97398;Q9CV26;Q9CSD3;Q3TL08;M0QWV3;Q8BVX3	A0A061I773;A0A3L7I3A4;G3IK13;Q66JU1	Eif3c	Mus musculus	105.58	226.29	26	26.4	28.6445	27.9159	27.8808	27.986	28.433	28.1992	27.7352	28.2548	27.6963	27.4763	27.6994	27.3296	27.6339	27.6799	27.7574	27.627	27.3685	27.256	27.3065	27.8782	27.4261	27.5322	27.1869	27.2557	28.1068	0.312741	28.1555	0.297467	27.5504	0.180488	27.6745	0.0599988	27.4523	0.287646	27.3502	0.157552	-0.102097	0.124119			0.254573
140	A0A061IDW1;A0A061IBQ5;G3HXV5;A0A061IAR9;A0A061I786;A0A3L7HY32;A0A061HTE9;G3IB16;A0A3L7I9C8	A0A061IDW1;A0A061IBQ5;G3HXV5;A0A061IAR9;A0A061I786;A0A3L7HY32	Gm5124;H671_3g10210;I79_015870	Cricetulus griseus;Mus musculus	71.691	41.666	10	13.7	26.2078	24.9737	24.8719	25.0197	25.6722	25.0913	25.1978	25.4086	23.8147	23.714	23.8464	23.9075	25.8314	24.9906	25.412	25.365	24.6493	24.6101	24.3275	25.0908	24.6211	25.9327	24.5171	25.022	25.2683	0.545056	25.3424	0.256339	23.8206	0.080864	25.3998	0.344043	24.6694	0.315373	25.0232	0.644177	0.353817	1.57911		+	0.441375
141	A0A061I7A5;A0A061IAU3;A0A3L7I0I9;G3GR83	A0A061I7A5;A0A061IAU3;A0A3L7I0I9;G3GR83	Akr1e1;Akr1e2	Mus musculus	26.907	1.4654	3	20.3	24.197	24.2592	NaN	NaN	23.9819	24.0335	NaN	NaN	NaN	23.6662	23.911	NaN	NaN	NaN	NaN	NaN	NaN	NaN	NaN	NaN	NaN	NaN	NaN	23.6594	24.2281	0.0310888	24.0077	0.0364688	23.7886	0.173115	#DIV/0!	#DIV/0!	#DIV/0!	#DIV/0!	23.6594	#DIV/0!	#DIV/0!	#DIV/0!			0
142	A0A061I7A8;G3HXM9	A0A061I7A8;G3HXM9	Chaf1b	Mus musculus	62.758	19.283	2	5.8	22.9813	NaN	22.809	NaN	23.0128	23.1399	NaN	23.9155	22.7425	NaN	22.7478	NaN	NaN	22.3186	22.3933	NaN	NaN	NaN	NaN	NaN	NaN	NaN	NaN	NaN	22.8952	0.0861797	23.3561	0.488633	22.7451	0.00375882	22.3559	0.0527679	#DIV/0!	#DIV/0!	#DIV/0!	#DIV/0!	#DIV/0!	-0.389181			NaN
143	A0A061I7C5;G3IB71;A0A061I562;A0A061I0P9;A0A3L7HP41;Q3TIN2;Q8R1V9;D3Z158;A0A140LIZ4;A0A3L7HPD9;A0A140LHZ5;A0A140LJH2;A0A0A6YY08;A0A140LID3;F6TDS3;A0A140LIN2;A0A140LHC3;A0A140LIS6;A0A140LHB3;A0A140LII8;A0A140LHJ3;A0A140LIR0;A0A140LJH1;A0A140LJK5	A0A061I7C5;G3IB71;A0A061I562;A0A061I0P9;A0A3L7HP41	Qars	Mus musculus	91.441	104.42	22	35	27.1083	26.5489	26.5796	26.6703	27.276	27.1349	26.2811	27.0322	26.6529	26.3881	26.87	26.3213	26.7057	26.445	26.8765	26.4758	26.3065	26.3768	26.4468	27.0665	26.093	26.5045	25.7085	26.0764	26.7268	0.224738	26.931	0.444682	26.5581	0.25248	26.6258	0.203666	26.5492	0.349622	26.0956	0.325264	-0.453534	0.0676861			0.973703
144	G3HEQ3;A0A061I7C8;H7BX22;O08846	G3HEQ3;A0A061I7C8;H7BX22	Ranbp1	Mus musculus	25.223	13.458	2	50.5	NaN	24.1019	25.0613	23.8872	NaN	NaN	25.1461	23.4319	23.7267	23.6057	24.9669	24.5063	24.0478	NaN	NaN	NaN	24.6474	24.5898	NaN	23.6831	23.3735	23.9547	NaN	23.4913	24.3501	0.510486	24.289	1.21216	24.2014	0.647873	24.0478	#DIV/0!	24.3068	0.54085	23.6065	0.307286	-0.70028	-0.153567			0.910187
145	G3UXT7;A0A3L7I457;A0A061I7M4;Q8CFQ9;A0A061I8T7;Q564D0;Q3USY4;Q3UK30;G3I7D7;F6QCI0;G3I8B3;Q3TLE4;Q8BQ46;A0A061I2P9	G3UXT7;A0A3L7I457;A0A061I7M4;Q8CFQ9;A0A061I8T7;Q564D0;Q3USY4;Q3UK30;G3I7D7	Fus;H671_7g18643;I79_019776	Cricetulus griseus;Mus musculus	13.897	7.1727	4	37.7	NaN	NaN	NaN	NaN	NaN	NaN	23.6876	NaN	NaN	NaN	NaN	NaN	NaN	24.533	NaN	24.6097	NaN	NaN	NaN	NaN	25.2675	23.9181	NaN	25.2058	#DIV/0!	#DIV/0!	23.6876	#DIV/0!	#DIV/0!	#DIV/0!	24.5713	0.0542555	#DIV/0!	#DIV/0!	24.7971	0.761883	#DIV/0!	#DIV/0!			0
146	A0A061I7N3;A0A061IC51;A0A3L7I1P2;A0A061IEC3;G3IAY2;A0A061IB83	A0A061I7N3;A0A061IC51;A0A3L7I1P2;A0A061IEC3	H671_3g10023;I79_020767;Mcmbp	Cricetulus griseus;Mus musculus	58.421	28.543	4	19.1	NaN	23.5259	23.5688	24.2819	23.5354	23.5876	23.2926	24.5024	23.7469	23.0547	23.5567	NaN	23.4812	23.7526	23.7643	23.1572	22.9571	NaN	23.3097	23.0999	23.914	NaN	NaN	NaN	23.7922	0.346689	23.7295	0.531045	23.4528	0.357657	23.5388	0.286034	23.1222	0.177315	23.914	#DIV/0!	0.791725	0.0860453			0
147	A0A061I7N4;G3I6R1	A0A061I7N4;G3I6R1	I79_019188;Triap1	Cricetulus griseus;Mus musculus	8.7558	1.9893	2	22.4	22.4359	NaN	21.769	21.8072	21.8437	21.8048	21.6168	NaN	21.683	21.4924	21.7202	21.9929	21.8361	21.2291	21.613	21.4017	21.5261	21.8784	21.3126	22.2601	21.0004	22.0173	21.2343	21.7412	22.004	0.305771	21.7551	0.121303	21.7221	0.206261	21.52	0.262797	21.7443	0.415547	21.4983	0.464015	-0.246016	-0.202168			0.337578
148	A0A3L7HNU5;Q5M9N6;G3H3Z5;Q4VAF2;A0A061I7S2;G3HWS6;Q9CYW3;Q3U8M3;A0A1D5RL86;A0A061IQN3;G3H2W7;Q3TLC1;G3HNA9;A0A3L7I1I2;A0A3L7H327;A0A061HUX0;A0A3L7HVV7	A0A3L7HNU5;Q5M9N6;G3H3Z5;Q4VAF2;A0A061I7S2;G3HWS6;Q9CYW3;Q3U8M3;A0A1D5RL86;A0A061IQN3;G3H2W7;Q3TLC1;G3HNA9;A0A3L7I1I2;A0A3L7H327;A0A061HUX0	H671_1g2050;H671_xg20578;Rpl37a	Cricetulus griseus;Mus musculus	50.172	41.044	6	10.8	27.1762	26.6499	27.1613	27.1299	27.6744	27.2882	26.4316	27.6149	26.5871	26.4013	27.0629	26.0022	26.3692	26.766	27.4612	26.8274	26.0146	25.3427	26.448	27.5877	26.8032	26.2782	26.62	26.838	27.0293	0.219668	27.2523	0.572867	26.5134	0.44019	26.8559	0.451747	26.3483	0.943162	26.6348	0.256267	0.286573	0.342564			0.237345
149	A0A061I835;G3GWF4;E9Q0U7;Q8C6H1;D3Z027;D3Z3I9;A0A0J9YTZ7;Q3TTD4;G3HMK3	A0A061I835;G3GWF4;E9Q0U7	Hsph1;I79_011968	Cricetulus griseus;Mus musculus	96.41	323.31	45	60.5	29.3078	29.0197	28.9573	29.1389	29.2297	29.0309	28.9278	29.5661	28.8008	28.6819	28.972	28.7266	29.0948	29.2264	29.494	29.1087	28.5083	28.5977	28.8113	28.962	29.2528	29.2264	29.0894	29.3463	29.1059	0.133549	29.1886	0.281112	28.7954	0.127598	29.231	0.185051	28.7198	0.205515	29.2287	0.106164	0.508922	0.435607	+		2.34034
150	A0A3L7GY94;G3H453;G3I1I8;Q3UN87;O70499;A0A061I856;A0A3L7I3I9;A0A0G2JGN4	A0A3L7GY94;G3H453;G3I1I8;Q3UN87;O70499;A0A061I856;A0A3L7I3I9	Snrpb;Snrpn	Mus musculus	14.704	31.322	5	37.4	25.3102	25.2721	25.4296	25.6108	24.9699	25.6399	25.3803	24.9712	25.5328	25.3958	25.4122	24.929	24.8109	25.4878	25.2668	25.1096	25.5445	25.2861	25.5069	25.0793	25.1485	24.9512	24.8936	25.5332	25.4057	0.131913	25.2403	0.329034	25.3175	0.266111	25.1688	0.28459	25.3542	0.215832	25.1316	0.289119	-0.222588	-0.148669			0.579406
151	A0A061I857;A0A3L7HNX7;G3I9W6;A0A3L7GL94;G3H1D7;W4VSN7;Q5M8M8;A0A1L1SS27;A0A1L1STJ3;G3GTW6;G3HY45;G3GYW5;G3H210;A0A3L7HRX4;G3HLH9;A0A3L7IPH5;A0A3L7IAV5;G3GTA5;G3H891;G3I1U7;G3H5N3;A0A1L1SUN1	A0A061I857;A0A3L7HNX7;G3I9W6;A0A3L7GL94;G3H1D7	Gm3550;H671_4g12093;I79_000881;I79_001105	Cricetulus griseus;Mus musculus	66.739	64.133	7	9.2	29.6626	28.7947	28.8904	29.1113	29.0273	28.9207	28.9852	29.5324	28.5162	28.2692	28.5641	29.3627	29.3667	28.2687	28.2285	28.1833	28.4158	29.0028	27.671	29.1305	28.3016	29.3521	28.6803	28.3978	29.1147	0.336489	29.1164	0.280779	28.6781	0.474391	28.5118	0.570997	28.555	0.666472	28.6829	0.474151	0.127903	-0.166231			0.116307
152	A0A061I8C8;A0A3L7I1Z5;G3I7M2;A0A061IAR7;A0A0U1RPC4;A0A0U1RNQ6;G3GX09	A0A061I8C8;A0A3L7I1Z5;G3I7M2;A0A061IAR7	I79_002296;Tufm	Cricetulus griseus;Mus musculus	44.955	219.86	20	57.3	27.5435	27.7895	27.613	27.8511	28.0904	27.937	27.3402	28.0934	27.6695	27.3584	27.5956	26.9785	28.213	28.1965	28.4161	28.4315	27.3562	27.125	27.5125	27.916	28.5113	28.6145	28.0356	28.362	27.6993	0.125398	27.8652	0.357561	27.4005	0.311087	28.3143	0.126797	27.4774	0.332878	28.3809	0.252437	0.903426	0.913791	+	+	2.30489
153	A0A061I8E8;G3HE38;A0A3L7HU03;Q3U2K1;Q8C1M0	A0A061I8E8;G3HE38;A0A3L7HU03;Q3U2K1;Q8C1M0	Prmt3	Mus musculus	29.309	6.4739	2	10.3	22.7348	24.4229	24.1427	24.4433	23.1285	23.7972	23.8108	23.782	23.5572	23.4224	23.7578	23.1677	23.364	23.6032	23.8002	23.5965	23.7103	23.3968	23.3653	23.2346	23.1892	23.1699	NaN	23.2279	23.9359	0.703581	23.6296	0.33427	23.4763	0.24758	23.591	0.178379	23.4267	0.20166	23.1957	0.0295513	-0.231062	0.114696			0.948892
154	D3Z0F5;A0A061I8K5;Q3UIT2;A0A3L7HQP9;G3I5F0;F6QK86	D3Z0F5;A0A061I8K5;Q3UIT2;A0A3L7HQP9;G3I5F0;F6QK86	Cops6	Mus musculus	33.591	17.376	5	29	25.1084	25.2327	25.2277	25.511	24.8183	25.197	25.1279	25.0644	25.278	25.1193	25.7817	23.8073	24.3523	25.2678	25.5303	25.5127	24.8456	24.3541	25.1917	25.1894	25.3292	24.7387	25.1031	25.1474	25.27	0.147775	25.0519	0.164902	24.9966	0.841663	25.1658	0.555428	24.8952	0.395699	25.0796	0.247435	0.184433	0.169196			0.337815
155	A0A061I8L8;A0A3L7HW53;Q3U6A2;E9QL13;G3I4K5;J3QN51;J3QPT3;Q62019	A0A061I8L8;A0A3L7HW53;Q3U6A2;E9QL13	Rbm14	Mus musculus	69.495	14.464	5	14.8	24.5937	23.7977	24.3537	23.694	24.1876	24.0055	NaN	23.9501	23.6199	23.3826	23.6277	23.693	25.0268	24.7831	24.7158	24.2405	24.0505	23.2939	23.2356	23.8297	23.9526	24.7714	NaN	23.7872	24.1098	0.375477	24.0477	0.124253	23.5808	0.136129	24.6916	0.329025	23.6024	0.400911	24.1704	0.527012	0.567963	1.11079		+	0.786399
156	A0A061I8L9;A0A3L7HVN3;G3I069;Q3TZP3;Q3UDZ8;H3BLE1	A0A061I8L9;A0A3L7HVN3;G3I069;Q3TZP3;Q3UDZ8	Mta2	Mus musculus	75.009	30.014	6	13.8	NaN	NaN	NaN	NaN	23.4574	NaN	NaN	23.46	NaN	NaN	NaN	NaN	24.4279	24.3127	24.7717	24.5406	NaN	NaN	NaN	NaN	24.287	24.1992	24.1939	24.2852	#DIV/0!	#DIV/0!	23.4587	0.00185851	#DIV/0!	#DIV/0!	24.5132	0.19584	#DIV/0!	#DIV/0!	24.2413	0.0517877	#DIV/0!	#DIV/0!			0
157	G3I388;B2RTB0;A0A061I927;Q1WWJ8	G3I388;B2RTB0;A0A061I927;Q1WWJ8	H671_4g11474;Pdap1	Cricetulus griseus;Mus musculus	20.605	123.01	13	59.7	27.3546	26.7295	26.3154	26.2924	26.7325	26.8735	26.0193	26.0733	26.1464	25.587	26.0363	25.5681	25.9121	26.7929	26.4758	26.3459	25.5092	25.3836	25.8734	25.9216	26.2712	26.4379	26.0763	26.2861	26.673	0.430243	26.4246	0.441194	25.8345	0.300131	26.3817	0.365042	25.6719	0.266141	26.2679	0.148288	0.595927	0.547199	+		2.1038
158	Q3UK08;Q3UCW0;A0A061IFT6;A0A061IA89;A0A061ICP4;A0A061I931;A0A1B0GRX2;A0A1B0GS10;A0A3L7HTZ8;A0A1B0GS09	Q3UK08;Q3UCW0;A0A061IFT6;A0A061IA89;A0A061ICP4;A0A061I931;A0A1B0GRX2;A0A1B0GS10;A0A3L7HTZ8	H671_3g9447	Cricetulus griseus	44.064	3.7441	3	13	NaN	NaN	NaN	NaN	NaN	NaN	NaN	NaN	22.8171	NaN	22.5523	NaN	NaN	22.8059	NaN	NaN	NaN	NaN	22.9115	21.2901	22.1529	NaN	NaN	NaN	#DIV/0!	#DIV/0!	#DIV/0!	#DIV/0!	22.6847	0.187235	22.8059	#DIV/0!	22.1008	1.14647	22.1529	#DIV/0!	0.0520802	0.121183			0
159	A0A061I9A9;A0A061IBH3;G3I321;A0A3L7HS20	A0A061I9A9;A0A061IBH3;G3I321;A0A3L7HS20	Eif2b5;H671_4g11656	Cricetulus griseus;Mus musculus	68.863	3.502	3	4.7	NaN	24.2438	24.0948	24.1405	24.5725	24.7624	23.7563	24.3096	24.164	23.8949	24.239	24.1923	24.1395	NaN	24.0195	NaN	NaN	24.1299	NaN	24.5736	23.5217	23.9007	NaN	23.498	24.1597	0.0623179	24.3502	0.437284	24.1226	0.154912	24.0795	0.0848575	24.3518	0.313764	23.6401	0.225949	-0.711643	-0.0430918			1.24427
160	G3I2X8;A0A3L7HZT3;B7ZWL1;B2RXR3;A0A1D5RMJ8;A0A061IE12;A0A061ID33;A0A061IG75;A0A061I9G1;A0A1D5RM04;A0A1D5RMD8	G3I2X8;A0A3L7HZT3;B7ZWL1;B2RXR3;A0A1D5RMJ8;A0A061IE12;A0A061ID33;A0A061IG75;A0A061I9G1	Cnot1;H671_3g9300	Cricetulus griseus;Mus musculus	172.72	2.9893	3	3.2	NaN	21.4234	NaN	NaN	NaN	NaN	NaN	NaN	22.0229	NaN	NaN	NaN	NaN	22.1874	NaN	21.8123	NaN	NaN	NaN	NaN	NaN	NaN	NaN	NaN	21.4234	0	#DIV/0!	#DIV/0!	22.0229	#DIV/0!	21.9998	0.26529	#DIV/0!	#DIV/0!	#DIV/0!	#DIV/0!	#DIV/0!	-0.0230875			NaN
161	A0A061I9G4;Q8R2S3;Q8C550;Q53YU5;G3HZK7	A0A061I9G4;Q8R2S3;Q8C550;Q53YU5;G3HZK7	H671_3g11285;I79_016513	Cricetulus griseus	25.26	15.651	3	20.2	NaN	NaN	22.5114	NaN	NaN	NaN	23.2427	NaN	23.3795	24.3828	22.5902	24.0102	23.3059	22.9875	22.9168	23.3116	23.6448	24.2367	24.1953	NaN	24.4676	22.1049	23.9238	24.2123	22.5114	0	23.2427	#DIV/0!	23.5907	0.78507	23.1305	0.207903	24.0256	0.330423	23.6771	1.07144	-0.348477	-0.460203			0.209864
162	G3H9G4;A0A3L7I175;A0A061I9K1;Q3UHY8;Q3TJM9;Q6NXX7;Q3TIU8;Q8C2N8	G3H9G4;A0A3L7I175;A0A061I9K1;Q3UHY8;Q3TJM9;Q6NXX7;Q3TIU8	Abce1	Mus musculus	67.342	111.1	19	41.7	28.0542	27.048	26.998	27.0645	27.4109	27.1895	26.9593	27.5362	26.682	26.372	26.6267	26.5245	27.2902	26.8227	26.6306	26.4195	26.7367	26.4594	26.2841	26.4766	26.0915	26.875	25.9948	26.2614	27.2912	0.441238	27.274	0.2541	26.5513	0.13619	26.7908	0.37144	26.4892	0.186548	26.3057	0.395228	-0.183517	0.239453			0.363317
163	Q545C1;A0A061IB04;Q921W2;A0A061I9X0;D3Z3Y4;G3ICB9;A0A3L7I1J2;Q80ZW7;Q6NVC2;Q8CII5;A0A0U1RPE1;Q564E7;D3Z4H6;A0A0U1RPD3;G5E8L2;D3YY02;G3HXK9;Q8BT02;A0A0N4SUX1;D6RGU1;A0A0N4SVR8;A0A0U1RP00;A0A0N4SW78;A0A0U1RPB0	Q545C1;A0A061IB04;Q921W2;A0A061I9X0;D3Z3Y4;G3ICB9;A0A3L7I1J2;Q80ZW7;Q6NVC2;Q8CII5;A0A0U1RPE1;Q564E7;D3Z4H6;A0A0U1RPD3;G5E8L2	Tia1;Tial1	Mus musculus	43.388	22.668	5	16.1	24.5212	23.4775	23.6218	23.7314	NaN	23.9348	23.8054	24.1893	23.9855	24.6272	23.4874	23.9471	23.2605	24.0783	23.5154	23.5471	23.914	23.9125	24.6112	23.2095	23.7725	23.1272	NaN	23.5277	23.838	0.40461	23.9765	0.195342	24.0118	0.468558	23.6004	0.343486	23.9118	0.572266	23.4758	0.32577	-0.435983	-0.41146			0.529378
164	A0A061IB15;A0A061IDJ1;A0A061IEI0;A0A061IDI7;A0A061I9Y3;Q3TD51;A0A061IEI5;A0A061IGN0;Q570Z8;G3HXR8;A0A3L7HXB9;A0A5F8MPL3;E9QQ05;E9Q9A3;Q3UI39;A0A140LHG9;A0A087WSI9;Q3TWS4;A0A140LHQ8;A0A1L1SUR7;Q8BQA2;E9QLK9	A0A061IB15;A0A061IDJ1;A0A061IEI0;A0A061IDI7;A0A061I9Y3;Q3TD51;A0A061IEI5;A0A061IGN0;Q570Z8;G3HXR8	Picalm	Mus musculus	67.475	23.341	5	13.6	NaN	22.1499	22.1066	NaN	NaN	NaN	23.2935	NaN	23.5513	24.0922	22.3012	23.2571	NaN	22.9225	22.4907	23.3113	23.9637	24.0109	24.0672	NaN	23.2213	NaN	23.5266	22.7535	22.1282	0.021698	23.2935	#DIV/0!	23.3005	0.750572	22.9082	0.410481	24.0139	0.0518259	23.1671	0.3894	-0.846801	-0.392266			1.69395
165	G3GVD7;A0A061IA50;D3YWK1;A0A061HWA6	G3GVD7;A0A061IA50;D3YWK1	H671_4g12183;Wipi2	Cricetulus griseus;Mus musculus	48.533	13.161	3	15.1	NaN	NaN	NaN	NaN	NaN	NaN	22.8176	NaN	NaN	23.1963	NaN	23.1166	NaN	NaN	NaN	NaN	22.873	NaN	22.7659	NaN	23.2707	NaN	NaN	NaN	#DIV/0!	#DIV/0!	22.8176	#DIV/0!	23.1564	0.0563392	#DIV/0!	#DIV/0!	22.8195	0.0757564	23.2707	#DIV/0!	0.451242	#DIV/0!			0
166	A0A061IA72;A0A3L7I0V4;A0A061ICM1;G3H3P5;E9QAK5;Q3UWI9;Q6NSS5;Q05CG8;Q8CFE7;G3I7Y5;Q8CHF1;Q3TY51;A0A3L7IH98;A0A061IQC6;G3HW49;A0A061IR63;Q05CD7;Q3US62;O70402;A0A3L7HHJ5;A2ARD4	A0A061IA72;A0A3L7I0V4;A0A061ICM1;G3H3P5;E9QAK5	H671_1g1558;Kif5a;Kif5b;Kif5c	Cricetulus griseus;Mus musculus	110.33	323.31	35	40.4	28.8202	28.0629	28.0542	28.306	28.629	28.3833	27.9315	28.744	28.3227	27.8811	28.2619	27.9753	28.3928	28.2335	28.382	28.2423	28.1176	27.9727	27.9142	28.3273	28.195	28.53	27.8025	28.0811	28.3109	0.310968	28.4219	0.359927	28.1103	0.215145	28.3127	0.0864907	28.0829	0.183995	28.1521	0.301079	0.0692039	0.202399			0.149707
167	A0A061IEF1;A0A061IAS8;G3H170;A0A061IBV0;G3H168;A0A061IFC8;A0A3L7HUT5;B8JJB1;B8JJB2;F7CPL2;B8JJB3;Q8BVJ7	A0A061IEF1;A0A061IAS8;G3H170	Dbn1;H671_3g8828;Pdlim7	Cricetulus griseus;Mus musculus	112.75	159.51	2	20.2	NaN	NaN	23.228	23.2069	NaN	NaN	NaN	22.822	23.0289	22.8982	NaN	NaN	22.9441	NaN	NaN	NaN	22.972	NaN	NaN	22.824	NaN	22.7611	NaN	NaN	23.2174	0.0105543	22.822	#DIV/0!	22.9636	0.0924237	22.9441	#DIV/0!	22.898	0.104619	22.7611	#DIV/0!	-0.136883	-0.0194912			0
168	A0A061IB80;G3HEP7	A0A061IB80;G3HEP7	Comt;H671_4g11755	Cricetulus griseus;Mus musculus	29.004	30.785	7	38.1	NaN	24.6217	24.6379	24.4142	NaN	24.9979	24.4458	NaN	24.0769	25.4781	24.3713	25.0739	23.9276	24.5574	24.513	24.3104	24.8916	25.3183	25.8435	25.4064	24.978	24.822	25.3841	24.6814	24.5579	0.101865	24.7218	0.390408	24.75	0.640706	24.3271	0.287217	25.365	0.390275	24.9664	0.303672	-0.398606	-0.422953			0.801193
169	G3IAY3;A0A3L7I439;A0A061IB90;A0AUN0;Q4G0C0;G3X928	G3IAY3;A0A3L7I439;A0A061IB90;A0AUN0;Q4G0C0;G3X928	Sec23ip	Mus musculus	103.86	17.379	9	13.7	NaN	24.6091	24.4982	24.6026	24.1833	24.3037	24.4362	24.9303	24.6234	24.0193	24.4534	24.2044	24.7522	24.4119	24.1534	24.398	24.5714	24.7835	24.2957	24.9476	24.1979	24.7237	24.3365	24.0468	24.57	0.0508051	24.4634	0.327958	24.3251	0.26678	24.4289	0.246044	24.6495	0.281741	24.3262	0.290226	-0.323289	0.103762			0.793056
170	G3IAI5;A0A061IB94;A0A3L7HVS6;Q8BQ03;Q8C2I9	G3IAI5;A0A061IB94;A0A3L7HVS6;Q8BQ03	Mcm5	Mus musculus	82.347	39.6	14	26.2	25.6046	25.8659	26.4617	26.1171	25.7695	25.3019	26.5795	26.0314	26.1848	25.8261	25.4776	25.6645	24.9222	24.6109	25.232	25.6304	25.7916	25.5919	25.7201	24.9964	24.6095	24.6405	24.1391	24.3092	26.0123	0.316447	25.9206	0.532903	25.7882	0.300266	25.0989	0.43571	25.525	0.361942	24.4246	0.241925	-1.10042	-0.689364	+		2.63426
171	A0A061IBA4;A0A061IC74;A0A3L7HU73;Q6IRT4;Q8BTW2;Q3U8X1;Q3UVY8;G3I638;Q8VH52;B0LAD0	A0A061IBA4;A0A061IC74;A0A3L7HU73;Q6IRT4;Q8BTW2;Q3U8X1;Q3UVY8;G3I638	Eif3f	Mus musculus	33.126	60.012	10	37.3	26.2169	26.5764	26.4121	26.6337	26.4945	26.6071	26.0917	26.357	26.4123	26.0398	26.2341	25.6183	25.487	26.4319	26.2654	26.3665	26.0028	25.0878	26.079	26.0645	26.0463	25.7449	25.0631	25.8563	26.4598	0.162122	26.3876	0.222208	26.0761	0.341018	26.1377	0.439167	25.8085	0.481621	25.6776	0.428189	-0.130892	0.0615687			0.155726
172	G3I5V3;A0A061IBC7;A0A3L7HXH2;Q7TMY2;E9Q5L3;A0A061ICD9	G3I5V3;A0A061IBC7;A0A3L7HXH2;Q7TMY2;E9Q5L3	Acadsb	Mus musculus	42.572	26.636	4	14.7	NaN	NaN	NaN	NaN	NaN	NaN	23.8683	NaN	NaN	23.7173	23.1859	23.9261	23.3033	23.6435	23.3404	23.7095	NaN	23.9021	NaN	NaN	24.2775	23.0541	24.832	24.1706	#DIV/0!	#DIV/0!	23.8683	#DIV/0!	23.6098	0.381612	23.4992	0.207071	23.9021	#DIV/0!	24.0835	0.745038	0.181397	-0.110607			0
173	A0A061IBI6;Q3TKV1;Q3TXV1;Q3TW71;Q3TWL6;Q3TI61;A0A3L7HT01;Q3TIP0;Q3U9Y8;G3I310;Q80V77;A0A061II20;Q99JX8;A0A338P6M5;Q9CRK7;G3I308;A0A338P6S9;A0A338P7H4	A0A061IBI6;Q3TKV1;Q3TXV1;Q3TW71;Q3TWL6;Q3TI61;A0A3L7HT01;Q3TIP0;Q3U9Y8;G3I310;Q80V77	I79_017808;Psmd2	Cricetulus griseus;Mus musculus	100.14	323.31	33	42.8	29.8034	29.0006	28.9438	29.1684	29.8092	29.6463	28.6806	29.6222	29.11	28.6029	29.088	28.111	28.4924	29.3683	29.3896	29.1959	28.5099	28.0189	28.783	29.1938	29.072	28.9254	28.7089	28.931	29.2291	0.34171	29.4396	0.512729	28.728	0.473251	29.1116	0.421768	28.6264	0.492995	28.9093	0.149882	0.282957	0.383591			0.502806
174	A0A061IBT7;A0A3L7HWA2;G3HWD4	A0A061IBT7;A0A3L7HWA2;G3HWD4	Mtr	Mus musculus	111.1	9.7242	3	4.6	NaN	NaN	NaN	NaN	23.3799	NaN	NaN	NaN	NaN	NaN	NaN	NaN	NaN	23.4082	23.5667	23.3077	NaN	NaN	NaN	23.1511	23.0841	NaN	NaN	22.7317	#DIV/0!	#DIV/0!	23.3799	#DIV/0!	#DIV/0!	#DIV/0!	23.4276	0.13059	23.1511	#DIV/0!	22.9079	0.249191	-0.243237	#DIV/0!			0
175	A0A3L7HXC3;A0A061IC58;Q8R1N8;G3I073;A0A061IEQ2;A0A061IDP4	A0A3L7HXC3;A0A061IC58;Q8R1N8;G3I073	Eef1g;H671_2g6225	Cricetulus griseus;Mus musculus	49.737	208.7	2	46.7	NaN	NaN	22.4037	NaN	NaN	NaN	25.231	NaN	23.8598	NaN	23.2535	24.8609	NaN	NaN	23.3803	NaN	25.1869	25.1952	25.2728	NaN	NaN	NaN	24.8607	NaN	22.4037	0	25.231	#DIV/0!	23.9914	0.81175	23.3803	#DIV/0!	25.2183	0.0473793	24.8607	#DIV/0!	-0.357528	-0.611058			0
176	A0A3L7I0F8;A0A061IC83;Q9CZQ0;A0A1D5RLT7;A0A1D5RLS2;A0A1D5RM23	A0A3L7I0F8;A0A061IC83;Q9CZQ0	Nudt21	Mus musculus	25.622	9.301	3	16.4	24.5965	23.9103	24.0331	23.0923	23.4464	24.0552	23.6291	NaN	23.8127	23.5025	23.6773	23.4544	23.6831	24.5785	23.8186	24.6065	23.7215	23.6163	24.1086	24.1465	24.3185	24.3165	24.3429	24.4863	23.908	0.537381	23.7103	0.312401	23.6117	0.164721	24.1717	0.489206	23.8982	0.268709	24.3661	0.0810775	0.467843	0.559959			1.80316
177	D3Z6F5;A0A061ICE4;G3HAE2;G3HAE3;Q3U452	D3Z6F5;A0A061ICE4	Atp5a1	Mus musculus	54.594	15.505	7	15.7	NaN	24.5304	24.3366	23.8972	23.7794	23.8313	24.9792	24.278	23.3723	23.9027	23.504	23.7148	24.9392	24.1713	24.759	24.2359	23.9227	24.0753	23.5238	23.403	24.9495	25.4889	23.857	24.8761	24.2547	0.264924	24.217	0.555256	23.6234	0.233596	24.5264	0.380773	23.7312	0.319255	24.7929	0.681107	1.06166	0.902946		+	1.51935
178	A0A3L7HZA0;G3II52;A0A061ICJ2;Q8K0C7;Q5QNQ4;Q6PE09;A0A061II22;A0A061IJ12;G3I162;A0A3L7INP5	A0A3L7HZA0;G3II52;A0A061ICJ2	Osbp;Osbp2	Mus musculus	80.166	57.069	5	11.1	23.585	23.8242	23.3116	23.8888	23.6233	24.1308	24.1411	23.861	24.2056	24.0799	23.7164	23.5477	23.7641	23.7639	24.138	23.8638	24.1429	23.6061	24.292	23.4575	23.6176	23.5356	22.7704	23.7844	23.6524	0.226984	23.939	0.247223	23.8874	0.307105	23.8824	0.176753	23.8746	0.405067	23.427	0.449786	-0.447621	-0.00495863			0.722109
179	G3HHX7;A0A061ICN7;A0A3L7I5A1;Q8BTX6;Q8BVI7;Q91YT4;Q6ZQK1;Q8BVK1	G3HHX7;A0A061ICN7;A0A3L7I5A1;Q8BTX6	I79_010238;Skiv2l2	Cricetulus griseus;Mus musculus	96.202	19.347	9	14.7	NaN	24.2254	24.1009	24.5057	23.6794	23.7664	24.4338	23.9491	24.6165	25.2365	24.5797	24.3699	24.2445	24.8495	25.2149	24.8852	24.687	24.4419	24.7229	23.9044	24.9016	24.4739	24.2232	25.0321	24.2773	0.169267	23.9572	0.337066	24.7007	0.373396	24.7985	0.40435	24.4391	0.377664	24.6577	0.375166	0.218609	0.0978503			0.353727
180	A0A061ID29;Q4KL76;Q9JI95;A0A061IBR4;G3HL12	A0A061ID29;Q4KL76	H671_2g6480;Hspe1;I79_011397	Cricetulus griseus;Mus musculus	12.772	100.84	8	79.8	25.0649	26.3919	27.4254	26.8791	25.8831	25.3958	28.2093	26.328	26.6148	27.7023	26.7496	28.2295	28.4765	26.4713	26.8491	26.6838	27.4831	28.4337	26.5136	26.5748	27.2554	28.3857	28.014	27.9068	26.4403	0.874234	26.4541	1.23054	27.324	0.773708	27.1202	0.917361	27.2513	0.904362	27.8905	0.470499	0.639188	-0.20386			0.590943
181	A0A061ID45;G3GR85;A0A061IG89	A0A061ID45;G3GR85;A0A061IG89	Pitrm1	Mus musculus	115.02	58.361	17	24.3	24.3899	24.9902	25.2653	24.9921	24.5397	24.4932	25.7573	24.8799	25.0922	24.9516	24.8497	25.5449	25.5401	25.26	24.8758	25.5522	25.6885	25.7176	25.4482	25.0254	25.3438	25.0842	24.9581	25.1814	24.9094	0.32011	24.9175	0.585794	25.1096	0.306753	25.307	0.317569	25.4699	0.319991	25.1419	0.162709	-0.328047	0.197445			0.930445
182	A0A061ID55;Q3UYW8	A0A061ID55	Ahnak	Mus musculus	131.08	273.72	8	49.4	25.8261	25.0729	24.8301	25.2523	25.463	25.1052	24.8293	25.7029	25.5379	24.8934	25.5184	25.2482	25.1114	24.7882	24.9936	24.8743	25.7997	25.5268	25.7229	26.0708	24.1036	24.3151	23.8603	23.8861	25.2454	0.367232	25.2751	0.385514	25.2995	0.301277	24.9419	0.140987	25.78	0.225357	24.0413	0.212676	-1.73875	-0.35761	+		4.52435
183	G3ILC2;A0A061ID63;A0A3L7HYV7	G3ILC2;A0A061ID63;A0A3L7HYV7	I79_024686	Cricetulus griseus;Mus musculus	43.914	6.7256	4	10	24.5986	23.8235	23.8072	23.7929	24.0707	23.9391	23.5931	23.9203	23.4752	23.4018	23.6972	24.0634	24.62	23.5335	24.2764	24.0886	23.3507	23.6557	23.5085	23.8439	24.158	24.7242	24.0553	24.414	24.0055	0.342554	23.8808	0.203143	23.6594	0.297163	24.1296	0.454249	23.5897	0.210323	24.3379	0.298465	0.748185	0.470209	+		2.19586
184	A0A061ID82;Q3U8R9;A0A498WGD8;A0A494BBI1;A0A494B955;Q3UBF4;Q3UNH3;G3H5G6;A0A494BB31	A0A061ID82;Q3U8R9;A0A498WGD8;A0A494BBI1;A0A494B955;Q3UBF4;Q3UNH3;G3H5G6	Txnl1	Mus musculus	32.267	128.22	16	53.3	27.7029	27.1093	26.971	27.1107	27.3083	27.2545	27.0655	27.2344	26.3625	26.415	26.5841	26.2674	26.9016	26.2644	26.1232	26.0516	26.1353	26.0309	26.4279	26.2722	25.8007	26.568	25.7187	26.1991	27.2235	0.28256	27.2157	0.104888	26.4072	0.132775	26.3352	0.387817	26.2166	0.172085	26.0716	0.39181	-0.144939	-0.0720062			0.281162
185	G3ILG2;A0A3L7HUC4;A0A061IDD6	G3ILG2;A0A3L7HUC4;A0A061IDD6	H671_3g9171;Thumpd1	Cricetulus griseus;Mus musculus	40.318	46.271	4	24.2	26.8489	26.0559	25.7223	26.2379	26.4186	26.1392	25.8571	26.7475	25.3739	25.143	25.3942	25.2015	25.6054	25.3237	25.7363	25.537	25.3522	25.0002	24.9673	25.291	25.3748	25.8843	25.4499	25.0669	26.2162	0.409378	26.2906	0.381245	25.2781	0.124896	25.5506	0.172367	25.1527	0.197119	25.444	0.337073	0.29132	0.272451			0.729856
186	G3HCY7;A0A061IDE9;A0A061IFK6;A0A3L7I105;H3BKV3;H3BK68;D3Z413;H3BL70;H3BKB8;Q8R2M8;H3BKS8;E9PWD4;Q3TD26;A0A0R4IZW7;D6RFC0;D6RG86	G3HCY7;A0A061IDE9;A0A061IFK6;A0A3L7I105	H671_3g9520;Trmt1	Cricetulus griseus;Mus musculus	68.527	25.17	7	17.8	NaN	23.9718	24.3451	24.1521	24.7702	25.0767	24.1212	24.7417	23.7617	23.2836	23.7217	NaN	NaN	23.8014	23.9311	23.5534	23.2075	NaN	23.8442	23.7357	23.5012	NaN	NaN	23.5692	24.1563	0.152442	24.6774	0.400614	23.589	0.265239	23.762	0.191901	23.5958	0.340646	23.5352	0.0480825	-0.0606298	0.172981			0.0822394
187	G3HZ24;A0A3L7IE03;A0A061IG20;A0A061IDF0	G3HZ24;A0A3L7IE03;A0A061IG20;A0A061IDF0	H671_2g6907;Wash1	Cricetulus griseus;Mus musculus	53.971	5.2766	2	5.8	NaN	22.4698	NaN	22.5614	NaN	21.9445	NaN	NaN	NaN	NaN	22.2468	NaN	NaN	NaN	22.2924	NaN	NaN	NaN	NaN	22.5191	NaN	NaN	NaN	NaN	22.5156	0.045804	21.9445	#DIV/0!	22.2468	#DIV/0!	22.2924	#DIV/0!	22.5191	#DIV/0!	#DIV/0!	#DIV/0!	#DIV/0!	0.0455971			0
188	G3ILU5;A0A061IDH2;A0A3L7HZ32;A0A494BB25	G3ILU5;A0A061IDH2;A0A3L7HZ32;A0A494BB25	Patl1	Mus musculus	78.305	3.5284	2	3.9	NaN	NaN	NaN	NaN	NaN	NaN	NaN	NaN	22.4316	NaN	NaN	22.8817	22.9375	NaN	NaN	NaN	NaN	NaN	NaN	NaN	NaN	NaN	NaN	NaN	#DIV/0!	#DIV/0!	#DIV/0!	#DIV/0!	22.6567	0.318265	22.9375	#DIV/0!	#DIV/0!	#DIV/0!	#DIV/0!	#DIV/0!	#DIV/0!	0.280854			NaN
189	A0A061IK77;A0A061IDI5;G3IEE6;A0A3L7IBK7;G3IM57;A0A3L7IAH5;Q3TRD0;F6VYQ6;Q9CYJ3;Q8K366;Q8R2R0;Q3UNK6	A0A061IK77;A0A061IDI5;G3IEE6;A0A3L7IBK7	H671_2g6267;I79_022093;Srm	Cricetulus griseus;Mus musculus	128.68	175.84	4	13.9	25.3028	25.9752	26.0436	26.4132	25.4628	25.9539	26.2852	25.8451	26.0265	25.7208	25.7931	25.5594	26.4313	25.7594	25.812	25.9857	25.8312	25.668	25.5787	25.5106	25.7855	25.7727	NaN	25.399	25.9337	0.400556	25.8867	0.338983	25.7749	0.194071	25.9971	0.305217	25.6471	0.138613	25.6524	0.219563	0.00527843	0.222126			0.0131757
190	A0A061IE32;A0A3L7IBB1;D3Z7J9;A0A3L7GZ48;A0A3L7I0H3;A0A3L7GZ76;A0A3L7GW60;A0A3L7HKT5;A0A061I0L5;G3H1E7;A0A3L7H0R6;A0A3L7GWS9;A0A3L7H3T7;G3IKK4;A0A3L7GWX8;A0A3L7GZX0;A0A3L7GZN2;G3IEZ0;A0A3L7GXK9;A0A3L7GVS6;A0A061I2Y2;A0A3L7H0R2;A0A3L7GZF3;A0A061HXF0;G3I6C6;A0A3L7GYL1;A0A3L7GX29;A0A3L7H095;A0A3L7H103;A0A061I4D3;A0A3L7H097;G3I1J0;A0A3L7IGR7;A0A3L7GXU2;A0A3L7GUS4;A0A3L7IH12;A0A3L7GZZ1	A0A061IE32;A0A3L7IBB1	H671_6g16037;Hspd1	Cricetulus griseus;Mus musculus	60.761	2.9075	1	79.7	24.1751	NaN	24.8612	24.0234	NaN	NaN	24.8093	NaN	NaN	NaN	NaN	25.2687	27.4716	NaN	NaN	NaN	24.5009	25.2763	NaN	NaN	NaN	25.1784	24.4475	24.2824	24.3532	0.364486	24.8093	#DIV/0!	25.2687	#DIV/0!	27.4716	#DIV/0!	24.8886	0.5483	24.6361	0.476809	-0.252485	2.20284			0.20769
191	A0A061IE35;G3I801;A0A3L7HU93	A0A061IE35;G3I801;A0A3L7HU93	Swap70	Mus musculus	68.771	6.8163	7	21.5	NaN	NaN	NaN	NaN	NaN	NaN	NaN	NaN	NaN	24.4986	NaN	NaN	NaN	NaN	NaN	NaN	24.1432	NaN	NaN	24.643	NaN	NaN	24.2339	24.187	#DIV/0!	#DIV/0!	#DIV/0!	#DIV/0!	24.4986	#DIV/0!	#DIV/0!	#DIV/0!	24.3931	0.353416	24.2104	0.0331578	-0.182666	#DIV/0!			0.265654
192	A0A3L7IAF1;G3HTR9;A0A061IE72;Q3TSD4	A0A3L7IAF1;G3HTR9;A0A061IE72;Q3TSD4	Me2	Mus musculus	65.463	33.289	5	17.3	NaN	23.9072	23.7035	23.5429	NaN	NaN	24.0049	NaN	23.8968	23.705	23.8989	23.656	24.0049	24.1213	24.27	24.6983	24.4676	23.6262	23.9639	23.7395	24.6067	24.0891	NaN	25.0157	23.7178	0.149088	24.0049	#DIV/0!	23.7892	0.127072	24.2736	0.303183	23.9493	0.372909	24.5705	0.46437	0.621192	0.484423			0.977454
193	G3IN81;A0A061IE78;A0A3L7HY33;E3WH30	G3IN81;A0A061IE78;A0A3L7HY33	H671_3g10059;I79_025393	Cricetulus griseus	39.46	55.308	6	32	24.2803	25.9354	25.6028	25.8027	25.4722	25.8047	25.5697	25.9668	25.2611	24.5136	25.2774	24.6097	24.94	24.4114	24.6531	24.5102	24.8046	24.2912	24.8928	25.2151	24.5753	25.2065	24.9772	24.2604	25.4053	0.660214	25.7034	0.224323	24.9154	0.410436	24.6287	0.230038	24.801	0.382886	24.7548	0.420392	-0.0461087	-0.286793			0.057253
194	G3I5H3;A0A061IEA0;A0A061IGU4;E9QN08;Q80T06;A0A0R4J1E2;D3YUQ9	G3I5H3;A0A061IEA0;A0A061IGU4;E9QN08;Q80T06;A0A0R4J1E2	H671_2g6374;I79_018721	Cricetulus griseus	36.598	297.3	1	62.7	28.6006	27.918	27.9428	27.9912	28.4261	28.3289	28.0726	28.514	27.2329	26.9933	27.531	27.6964	28.203	27.4491	27.4691	27.415	27.7329	27.4417	27.1284	27.6777	26.3591	27.2431	25.2702	26.4996	28.1131	0.282646	28.3354	0.190848	27.3634	0.312499	27.634	0.379957	27.4952	0.275209	26.343	0.813596	-1.15217	0.27063			1.43899
195	A0A061IEE2;A0A3L7IEF5;G3IEV7	A0A061IEE2	H671_2g6339;I79_022261	Cricetulus griseus	73.187	88.017	2	23.2	NaN	NaN	NaN	NaN	NaN	NaN	23.1117	NaN	NaN	24.6154	NaN	24.6233	NaN	NaN	NaN	NaN	23.4917	24.6143	23.4579	NaN	22.5911	NaN	NaN	NaN	#DIV/0!	#DIV/0!	23.1117	#DIV/0!	24.6193	0.00558092	#DIV/0!	#DIV/0!	23.8546	0.658125	22.5911	#DIV/0!	-1.2635	#DIV/0!			0
196	A0A3L7HZH6;A0A061IEF9;Q05C51;F6RP29;G3HCX0	A0A3L7HZH6;A0A061IEF9;Q05C51;F6RP29;G3HCX0	Rnaseh2a	Cricetulus griseus;Mus musculus	31.323	7.3721	3	15.2	NaN	23.4681	NaN	23.4225	NaN	NaN	NaN	22.9697	NaN	NaN	NaN	NaN	NaN	NaN	NaN	NaN	NaN	NaN	NaN	NaN	NaN	NaN	NaN	NaN	23.4453	0.0227976	22.9697	#DIV/0!	#DIV/0!	#DIV/0!	#DIV/0!	#DIV/0!	#DIV/0!	#DIV/0!	#DIV/0!	#DIV/0!	#DIV/0!	#DIV/0!			NaN
197	A0A061IEG5;G3IJ29;A0A3L7I2D5;A0A2R8VK20	A0A061IEG5;G3IJ29;A0A3L7I2D5	Eif3d	Mus musculus	63.975	166.86	12	32.3	26.3825	25.5781	25.7811	25.8258	25.8026	26.2238	26.0672	24.693	25.4224	26.6716	25.6608	26.38	26.1056	25.2479	25.3948	25.4338	26.08	26.1881	25.8646	25.386	25.1728	25.7032	25.3095	25.1272	25.8919	0.298242	25.6966	0.69132	26.0337	0.588663	25.5455	0.381857	25.8796	0.355487	25.3282	0.261729	-0.551489	-0.488153			1.33144
198	G3HCW3;A0A061IEH0;A0A3L7I252;Q8VEI6;Q8C1Q1;G3HFV9;A0A1B0GRE1	G3HCW3;A0A061IEH0;A0A3L7I252;Q8VEI6;Q8C1Q1	Asna1;I79_009476	Cricetulus griseus;Mus musculus	38.822	67.216	8	29.3	24.49	24.2114	24.6676	24.5742	24.5132	23.8334	25.125	24.8454	25.121	25.4449	24.353	25.5768	24.9021	24.768	24.7237	25.0461	25.7576	25.5096	24.7435	23.769	25.0901	23.8951	NaN	24.6621	24.4858	0.170409	24.5792	0.556597	25.1239	0.548461	24.86	0.145448	24.9449	0.894918	24.5491	0.605445	-0.395808	-0.263926			0.266194
199	A0A061IEH1;A0A061IJ24;A0A3L7I2J9;A0A061IL44;A0A061IFH1;G3IH63;Q3UFT0;Q811J9;Q99JJ3;Q7TQJ6;Q8BIE2;O89055;F2Z494;A0A2R8W6V7;Q14B05;Q8BIM8;A0A3L7GNW9;B1AR69;A0A3L7GMU1;A0A061I5I0;B2RWX0;A0A3L7GMK7;Q2TAW4;B2RQQ1;G3GZ40;B2RWW8;B2RXX9;G3UW82;B2RY26;A0A3L7GMS8;I6L963;A0A3L7HQV0;Q6P8P3;Q5BKR0;Q3UQQ3;Q3UUB1;G3IMZ5;Q8BLW0;Q7TQH2;A0A3L7GTG1	A0A061IEH1;A0A061IJ24;A0A3L7I2J9;A0A061IL44;A0A061IFH1;G3IH63;Q3UFT0	H671_2g5970;H671_4g11865;Myh2;Myh6;Myh9	Cricetulus griseus;Mus musculus	268.57	323.31	68	36.5	28.7701	28.1399	28.0218	28.1384	28.4742	28.2601	28.2922	28.7286	27.6442	27.4721	27.4642	27.4882	28.844	28.4731	28.3525	28.4647	28.2299	28.1601	28.0216	28.2727	28.0622	28.4523	27.7895	28.1142	28.2676	0.294069	28.4388	0.215031	27.5172	0.0852891	28.5336	0.214137	28.1711	0.109916	28.1046	0.272055	-0.0665202	1.01642		+	0.176403
200	A0A3L7HVI6;G3GRX2;A0A061IHT4;A0A061IFQ4;A0A061IES5;G8DZ75;G8DZ37;G8DZ23	A0A3L7HVI6;G3GRX2;A0A061IHT4;A0A061IFQ4;A0A061IES5	H671_3g8749;Usp10	Cricetulus griseus;Mus musculus	83.294	23.381	5	11	23.1855	24.9426	24.3365	25.055	24.5658	24.7065	24.7604	24.7001	24.2975	23.9617	24.0184	23.2209	24.4746	24.3699	24.5342	24.619	24.3956	NaN	24.4143	23.8502	24.1124	23.9334	NaN	23.7276	24.3799	0.741773	24.6832	0.0828048	23.8747	0.459884	24.4994	0.10469	24.22	0.32039	23.9245	0.192546	-0.295554	0.624769			0.614941
201	A0A061IET0;A0A3L7I347;A0A061IDS7;G3H7F1;A0A3L7I350;Q3TLK3	A0A061IET0;A0A3L7I347;A0A061IDS7;G3H7F1;A0A3L7I350;Q3TLK3	H671_2g6182;I79_006282;Ncbp1	Cricetulus griseus;Mus musculus	91.898	73.917	10	16.2	24.49	25.4246	25.2647	25.3692	25.6506	25.4272	25.2354	25.6883	25.3672	25.0228	25.4801	24.5953	25.231	25.8204	25.6116	25.4513	24.9486	24.6619	25.2259	25.2299	25.1239	25.2979	24.5508	25.1722	25.1371	0.377996	25.5004	0.210928	25.1163	0.398094	25.5285	0.249396	25.0165	0.270631	25.0362	0.331798	0.0196524	0.412223			0.0315881
202	A0A061IET8;G3GRR8;Q5RKP3;A0A061IE18;A0A061IHL5;A0A3L7HGW2	A0A061IET8;G3GRR8	H671_2g6490;H671_3g8801;Rpl13	Cricetulus griseus;Mus musculus	24.392	233.71	19	62.1	30.6911	29.5814	29.6722	29.5591	30.1089	29.9541	29.4754	29.8638	29.1947	29.0356	29.2879	29.5315	29.818	29.2333	29.2738	29.2226	29.0718	29.2876	28.6291	29.6805	29.0142	29.5745	29.0749	29.0851	29.8759	0.472553	29.8506	0.269774	29.2624	0.207429	29.3869	0.28823	29.1673	0.438426	29.1872	0.260113	0.0198951	0.124502			0.0267228
203	G3HD12;A0A061IEV0;A0A3L7I221;A0A3L7ID95;G3HMJ0;A0A061IPE6;Q8C4J3;Q8CBP8;J9JDU9;H6TMF6;H6TMF5	G3HD12;A0A061IEV0;A0A3L7I221	H671_1g2889;H671_3g9846;I79_011953;Prkaca	Cricetulus griseus;Mus musculus	40.966	43.68	12	35.6	25.3514	24.8104	25.3194	25.1654	25.3113	25.482	24.7483	25.5733	25.2552	24.7795	25.7439	25.2772	25.5332	25.3773	25.3187	25.4614	25.2723	24.7816	25.0283	25.6268	25.4002	25.3212	24.6407	25.1874	25.1616	0.214634	25.2787	0.369903	25.264	0.393825	25.4226	0.0941568	25.1772	0.360505	25.1374	0.342578	-0.0398545	0.158686			0.0565442
204	A0A061IEV4;G3HJ64	A0A061IEV4;G3HJ64	H671_3g8975;Znf330	Cricetulus griseus;Mus musculus	34.588	7.6777	2	10.3	23.0658	23.1137	22.8374	22.9007	22.9819	22.8915	23.061	NaN	22.8991	22.603	22.8451	23.2135	23.0365	22.6763	22.6673	22.5307	22.8416	22.8016	22.5244	22.8972	22.3244	22.6967	NaN	NaN	22.9794	0.113862	22.9781	0.084829	22.8902	0.251102	22.7277	0.216376	22.7662	0.165905	22.5105	0.2632	-0.255635	-0.162488			0.689639
205	A0A061IEW1;G3HYP6;G3HSB7;A0A3L7H422;G3HWZ9	A0A061IEW1;G3HYP6	Nudc	Mus musculus	38.309	210.77	25	56.2	30.1438	28.7966	29.1556	28.8826	29.4049	29.2845	28.4043	29.1572	28.6683	28.3669	28.6482	28.4532	28.6033	28.4154	28.3436	28.2218	28.0043	28.4638	28.4784	28.8547	27.8776	28.413	28.3133	28.4766	29.2447	0.535786	29.0627	0.45042	28.5341	0.147822	28.396	0.159611	28.4503	0.348077	28.2701	0.270182	-0.18017	-0.13813			0.351898
206	A0A061IH24;A0A061IEX0;A0A3L7HY13;Q3TRH1;G3H7R2;A0A494B9I0	A0A061IH24;A0A061IEX0;A0A3L7HY13	Eif3a	Mus musculus	164.23	178.05	23	39.2	27.7556	26.8029	26.8094	26.903	27.2595	27.1767	26.6501	27.3898	26.6532	26.2488	26.4887	27.025	27.2654	26.5836	26.7984	26.5149	26.4976	27.0025	26.3414	26.8731	26.2065	26.498	26.2136	26.1594	27.0677	0.399095	27.119	0.324703	26.6039	0.32614	26.7906	0.338761	26.6786	0.310517	26.2694	0.15431	-0.409242	0.186651			1.2499
207	A0A1W2P7X0;E9QMV2;C6EQJ5;A0A3L7I5J4;A0A061IF15;G3GW53	A0A1W2P7X0;E9QMV2;C6EQJ5;A0A3L7I5J4;A0A061IF15;G3GW53	H671_2g6148;I79_001970	Cricetulus griseus	6.4374	7.2881	2	38.6	NaN	NaN	NaN	NaN	NaN	NaN	NaN	NaN	23.5206	24.5312	22.5411	NaN	NaN	23.5997	22.1897	22.5471	NaN	NaN	24.8454	22.5654	22.7783	NaN	NaN	NaN	#DIV/0!	#DIV/0!	#DIV/0!	#DIV/0!	23.531	0.995131	22.7788	0.732995	23.7054	1.61218	22.7783	#DIV/0!	-0.927078	-0.752129			0
208	A0A061IF43;G3H4M6;A0A3L7I5H6;Q3TB65;Q3UUI1;A0A286YD12	A0A061IF43;G3H4M6;A0A3L7I5H6	Nln	Mus musculus	77.924	5.1522	4	7	23.9355	24.2925	23.6966	24.2983	24.4078	24.3515	23.6969	24.5947	23.9687	23.2446	23.2971	23.3408	23.515	23.5492	23.4581	23.2999	23.3153	23.4823	22.9978	23.6511	23.1133	23.8014	NaN	23.2457	24.0557	0.254138	24.2627	0.391288	23.4628	0.339543	23.4556	0.110352	23.3616	0.278619	23.3868	0.365134	0.0251686	-0.00724363			0.0357316
209	A0A061IF87;A0A3L7IBN6;B2KGR2	A0A061IF87;A0A3L7IBN6	Lancl1	Mus musculus	45.35	71.547	4	22.1	24.8355	24.5778	23.5335	24.0112	25.1146	25.0926	25.5081	25.5752	24.3141	24.5858	24.2423	25.5687	24.4737	24.9976	25.1891	24.8	25.2211	25.2111	24.7669	24.8813	25.0323	24.3062	24.2523	24.9444	24.2395	0.505019	25.3226	0.254548	24.6777	0.612123	24.8651	0.305505	25.0201	0.231101	24.6338	0.411546	-0.386307	0.187357			0.815983
210	A0A498WFS2;A0A061IF88;G3IPH9;G3I059	A0A498WFS2;A0A061IF88	I79_016735;I79_025890;Ubxn1	Cricetulus griseus;Mus musculus	29.93	7.8187	5	18.7	25.1927	25.0096	24.9528	24.6567	25.28	24.9408	24.6	25.2515	24.7908	24.5098	25.0184	25.0124	25.7261	24.9434	24.5152	24.4953	24.568	25.0017	24.6359	24.9893	24.3385	25.225	NaN	24.6224	24.953	0.192674	25.0181	0.318264	24.8329	0.240014	24.92	0.575755	24.7987	0.228947	24.7287	0.452694	-0.0700695	0.0871553			0.0989779
211	A0A061IFB2;G3H160;F8WHR6;A0A3L7HWH8;Q3UZ56;A0A2R8VHK2	A0A061IFB2;G3H160;F8WHR6;A0A3L7HWH8	Ddx46;I79_003884	Cricetulus griseus;Mus musculus	112.25	34.74	9	10.6	24.3884	NaN	23.8344	23.474	24.11	NaN	NaN	NaN	23.49	23.6576	NaN	23.3669	24.298	24.3962	23.9704	24.5122	24.1036	23.8698	23.3955	23.3986	24.0943	23.7884	23.9069	23.8816	23.8989	0.376116	24.11	#DIV/0!	23.5048	0.145924	24.2942	0.232928	23.6918	0.353566	23.9178	0.128263	0.225954	0.789385		+	0.560956
212	G3I3B7;A0A061IFD0;Q6NZB3;Q05DU8;A0A3L7HXN9;A0A212R8I6;A0A212QEK9;U5TG11;U5TD30;U5TCX9;U5TAS3;U5TA16;U5T910;Q8V515;Q8QMY6;Q80DZ9;Q5IXW0;Q3I8U9;Q0NQ02;G0XXM7;A0A4Y7LJ14;A0A5C1IZS7;F1DIS2;F1DJB8;G0XSG8;G0XTD3;G0XTZ6;G0XUL1;G0XV74;G0XVU0;G0XWF4;G0XX15;A0A2R8F5K1;A0A212PPS8;U5TIL2;U5TJS9;U5TNV6;A0A1X9TAX4;A0A212Q3H5;A0A212Q1X9;A0A212Q0M2;A0A212PWL6;A0A212PTR0;A0A212PT18;A0A212PSW1;A0A212PQX5;A0A212PQ3…	G3I3B7;A0A061IFD0;Q6NZB3;Q05DU8;A0A3L7HXN9	Rrm1	Mus musculus	90.216	34.415	8	14.1	25.4037	24.9805	24.3919	24.7832	25.2933	25.0169	23.9094	25.5836	25.1866	24.0269	24.683	23.6518	23.6456	24.1567	24.4531	24.236	23.692	23.6016	24.4282	24.6053	23.3097	23.6356	NaN	22.5352	24.8898	0.36455	24.9508	0.731798	24.3871	0.68241	24.1228	0.341936	24.0818	0.508766	23.1601	0.565217	-0.921632	-0.264241			1.13892
213	G3IGI6;A0A3L7HY50;A0A061IFF4;A0A494B9X3;E9Q9M1;A0A494BBP6;G3X9J6;A0A494BBK9;A0A494BAU4;A0A494BAN2;A0A494BBI8;A0A494BBM7	G3IGI6;A0A3L7HY50;A0A061IFF4;A0A494B9X3;E9Q9M1;A0A494BBP6	Nt5c2	Mus musculus	64.808	9.9891	5	12.7	24.2855	23.5831	NaN	23.7056	NaN	NaN	NaN	23.9714	23.6624	NaN	24.2186	NaN	NaN	24.7168	24.3106	23.7088	NaN	23.0588	23.8699	NaN	24.3958	23.7781	NaN	24.6276	23.8581	0.306325	23.9714	#DIV/0!	23.9405	0.393273	24.2454	0.507118	23.4644	0.573577	24.2672	0.439141	0.802785	0.304894			0.77113
214	A0A061IM27;A0A061IFF6;A0A061IK25;Q545L9;F7D432;E9PWE0;E0CYV0;A0A3L7I4X6;Q8BPI6;G3H3S4;F6V9F1;F6TXE3	A0A061IM27;A0A061IFF6;A0A061IK25;Q545L9;F7D432;E9PWE0;E0CYV0;A0A3L7I4X6;Q8BPI6	Pcmt1	Mus musculus	30.541	28.039	9	45.6	NaN	24.7536	23.5009	25.0343	25.5676	NaN	24.0642	25.2181	24.1469	25.4814	24.69	25.2643	25.6564	25.1477	25.1818	24.9648	24.5161	25.3528	24.3978	24.9436	24.9136	25.2281	25.4882	25.3507	24.4296	0.666592	24.95	0.786736	24.8956	0.600562	25.2377	0.294991	24.8026	0.435308	25.2452	0.245238	0.442599	0.342029			0.896788
215	G3IFY1;A0A061IFK8;A0A061ICZ5;Q9D0H1;Q8VDV6;Q544L2;Q8C2R3;Q8C2H6;A0A0G2JF31;A0A0G2JGG2;D6RCW9;A0A0G2JF03;A0A061IL31	G3IFY1;A0A061IFK8;A0A061ICZ5;Q9D0H1;Q8VDV6;Q544L2;Q8C2R3;Q8C2H6	Tyms	Mus musculus	34.826	323.31	13	52.1	27.85	28.2155	28.2992	28.3736	28.1164	28.3929	28.6559	28.306	28.6618	28.5418	28.6272	28.8832	28.8142	28.3862	28.4444	28.3033	28.6272	28.7611	28.3369	28.3678	28.0477	28.4649	27.6615	27.8764	28.1846	0.201103	28.3678	0.224098	28.6785	0.145467	28.487	0.225671	28.5233	0.20516	28.0126	0.340409	-0.510624	-0.191477			1.373
216	A0A061IFU4;G3HPK0	A0A061IFU4;G3HPK0	Hsdl2	Mus musculus	30.455	29.009	4	26	NaN	NaN	NaN	NaN	NaN	NaN	23.6015	NaN	NaN	NaN	23.4083	NaN	NaN	NaN	23.2231	NaN	NaN	NaN	23.8681	NaN	23.7531	NaN	NaN	NaN	#DIV/0!	#DIV/0!	23.6015	#DIV/0!	23.4083	#DIV/0!	23.2231	#DIV/0!	23.8681	#DIV/0!	23.7531	#DIV/0!	-0.11499	-0.185211			0
217	A0A061ILI4;A0A061IFX0;A0A061IEV8;A0A3L7I689;Q3TKD0;G3HIU2;J3QMX2;Q3TQW0;Q3TS78	A0A061ILI4;A0A061IFX0;A0A061IEV8;A0A3L7I689;Q3TKD0;G3HIU2;J3QMX2	Tnpo1	Mus musculus	102.36	105.82	11	27.4	26.1521	26.2334	25.9062	26.107	26.6926	26.332	25.4703	26.674	25.8729	25.5208	25.8376	25.1056	25.0684	26.264	26.1934	26.0579	25.1442	24.5461	25.7486	25.6422	25.9781	25.7515	25.3177	25.7087	26.0997	0.120543	26.2922	0.572488	25.5842	0.356184	25.8959	0.558286	25.2703	0.549964	25.689	0.274316	0.418753	0.311713			0.653851
218	A0A061IG12;G3IEH3;A0A3L7HZT0	A0A061IG12;G3IEH3	Eftud1	Mus musculus	121.12	40.894	6	8	23.1038	23.4754	23.9196	23.9029	22.9751	23.0522	23.9756	24.1293	24.1324	24.6852	24.1031	24.18	24.2101	24.016	24.0676	24.1416	24.7886	23.8599	24.2947	23.4354	24.1345	23.6323	NaN	23.8768	23.6004	0.337481	23.533	0.603858	24.2752	0.275171	24.1088	0.0849702	24.0947	0.580576	23.8812	0.251087	-0.213465	-0.166338			0.234099
219	A0A061IG60;G3ICV1;A0A061IIA1;A0A3L7HXT3;A0A087WPT7;A0A1B0GST7;A0A1B0GR64	A0A061IG60;G3ICV1;A0A061IIA1;A0A3L7HXT3;A0A087WPT7	Inppl1	Mus musculus	133.51	39.012	7	9.2	23.9181	23.5706	23.527	23.5409	23.3301	23.5568	22.969	NaN	23.9383	23.2829	23.8055	23.4732	23.9946	24.0788	24.0545	23.9282	23.6909	23.1707	23.179	23.5967	24.0672	24.2563	NaN	23.802	23.6391	0.161826	23.2853	0.296482	23.625	0.300446	24.014	0.0672622	23.4093	0.273502	24.0418	0.228196	0.632495	0.389037			1.63468
220	G3IE25;A0A3L7I5U0;B1AWE0;Q6PFA2;Q3THU7;A0A061IGC4;B1AWE1;B1AWD8;B1AWD9	G3IE25;A0A3L7I5U0;B1AWE0;Q6PFA2;Q3THU7;A0A061IGC4;B1AWE1;B1AWD8;B1AWD9	Clta	Mus musculus	16.292	84.216	7	46.4	NaN	25.4281	25.6471	25.2211	22.4618	24.3179	26.0213	24.1521	25.5219	25.3695	25.4888	26.3759	26.4531	25.6689	25.0446	25.2158	26.2378	26.6199	25.6168	25.2022	25.4674	25.5686	25.373	25.3715	25.4321	0.17395	24.2383	1.45477	25.689	0.462561	25.5956	0.62939	25.9192	0.631933	25.4451	0.0937388	-0.474076	-0.093401			0.725154
221	A0A061IGG6	A0A061IGG6	H671_2g5605	Cricetulus griseus	11.143	9.1732	4	18.9	25.0437	22.1461	21.9139	22.567	24.2805	23.2607	22.2161	23.4147	22.1764	21.801	21.9536	NaN	21.488	23.5192	23.0618	22.6147	21.8266	NaN	23.0479	22.5004	21.9959	21.9943	21.9767	22.5532	22.9177	1.24959	23.293	0.846689	21.977	0.18877	22.6709	0.870798	22.4583	0.611715	22.13	0.282266	-0.328262	0.693923			0.422641
222	G3I0D8;A0A061IGK9;A0A3L7IAJ8;Q9CY59;F2Z456	G3I0D8;A0A061IGK9;A0A3L7IAJ8;Q9CY59;F2Z456	Cyb5r3;H671_2g7251	Cricetulus griseus;Mus musculus	34.235	49.901	3	15.6	NaN	22.6568	22.6984	23.1784	23.1559	23.2633	24.1586	23.7823	22.7031	22.9082	22.4133	NaN	NaN	23.2487	24.0223	23.9467	23.462	23.1982	NaN	22.8629	24.267	22.9706	24.2014	23.579	22.8445	0.23669	23.59	0.467444	22.6749	0.24867	23.7393	0.426512	23.1744	0.300249	23.7545	0.60765	0.580132	1.06438		+	0.710494
223	A0A061IGN9;A0A061INA9;A0A061ILB0;Q3TNH0;A0A3L7IK86;Q3UR33;Q3U955;Q3U7B3;Q78WP6;G3I2N4	A0A061IGN9;A0A061INA9;A0A061ILB0	H671_1g3499;I79_017678;Tmpo	Cricetulus griseus;Mus musculus	50.462	89.323	7	14.6	24.8864	24.4386	23.4748	23.5792	23.5616	23.6447	23.117	23.0131	NaN	NaN	NaN	NaN	27.1938	26.5659	26.4179	26.6566	NaN	NaN	NaN	NaN	26.2106	27.0773	25.1591	26.2682	24.0948	0.590561	23.3341	0.315382	#DIV/0!	#DIV/0!	26.7086	0.338096	#DIV/0!	#DIV/0!	26.1788	0.7866	#DIV/0!	#DIV/0!			0
224	Q3TWZ9;Q3TJ95;A0A061IGR6;F7BHJ0;G3H194;A0A3L7HUW6;A0A061IEM0;A2VCP8	Q3TWZ9;Q3TJ95;A0A061IGR6;F7BHJ0;G3H194;A0A3L7HUW6;A0A061IEM0;A2VCP8	Cltb	Mus musculus	23.174	30.76	4	22.3	NaN	NaN	NaN	NaN	24.1249	NaN	24.4456	NaN	NaN	NaN	NaN	24.8786	25.647	NaN	24.4521	24.3709	24.8542	24.2993	23.5596	23.4041	24.8597	25.8246	23.6972	24.6104	#DIV/0!	#DIV/0!	24.2853	0.226711	24.8786	#DIV/0!	24.8233	0.714488	24.0293	0.67452	24.748	0.874566	0.718664	-0.055294			0.61823
225	A0A061IJ23;G3HZ25;A0A061IGZ4;A0A3L7ICX4;M0QWP9	A0A061IJ23;G3HZ25;A0A061IGZ4;A0A3L7ICX4	Ndufv2	Mus musculus	23.243	8.247	4	21.3	23.3648	23.4196	23.6958	23.5159	23.2799	23.6754	NaN	23.2704	23.7023	NaN	23.6162	23.0791	22.8772	23.702	23.6682	23.4136	23.0049	NaN	23.4812	23.8937	23.2594	22.9807	NaN	23.1369	23.499	0.125846	23.4086	0.231119	23.4658	0.337702	23.4153	0.381072	23.46	0.444792	23.1257	0.139666	-0.334284	-0.0505915			0.549593
226	G3IF52;A0A061IH04;A0A3L7HUB7;Q3UKN6;A0A1B0GT83;A0A1B0GS16;Q3TV28;A0A1B0GR92	G3IF52;A0A061IH04;A0A3L7HUB7	Nucb2	Mus musculus	50.309	136.02	15	41.7	25.9765	25.6405	25.4967	25.4552	25.8903	25.7334	25.796	26.0162	25.9775	25.962	25.742	26.3811	26.6027	26.6527	26.8067	26.9184	26.0997	26.1163	26.1077	26.0087	26.7951	26.3946	26.6806	26.8263	25.6422	0.20485	25.859	0.123047	26.0157	0.266316	26.7451	0.144521	26.0831	0.0500564	26.6742	0.196593	0.591028	0.729476	+	+	2.94917
227	A0A061IH73;A0A061II77;A2AKT6;F6YA11	A0A061IH73;A0A061II77	H671_1g3232	Cricetulus griseus	522.09	74.387	8	4.6	25.2683	24.0589	24.4917	24.0868	25.8644	25.4987	23.9301	25.7264	25.2662	24.8443	25.0542	24.0914	24.427	25.3076	25.8381	25.9927	24.4207	22.9384	25.0597	24.4342	25.5657	24.4134	24.5776	25.2129	24.4764	0.488211	25.2549	0.895966	24.8141	0.511605	25.3914	0.706683	24.2132	0.900682	24.9424	0.539921	0.729192	0.5773			0.669067
228	A0A3L7HXQ4;G3I9M7;A0A061IHA4;A0A140LIW6;A0A140LHY7;Q8BH76;Q3THQ7	A0A3L7HXQ4;G3I9M7;A0A061IHA4;A0A140LIW6;A0A140LHY7;Q8BH76;Q3THQ7	Pold3	Mus musculus	46.226	8.4303	3	9.2	24.1725	23.8114	23.9945	24.0165	24.3802	23.8256	23.4904	24.5602	23.8268	23.5278	23.7468	22.8483	NaN	23.8456	23.8011	23.5086	23.2418	22.8245	23.4319	23.5042	23.2866	22.6944	22.7987	23.039	23.9987	0.128091	24.0641	0.49395	23.4874	0.444418	23.7184	0.183089	23.2506	0.304865	22.9547	0.26416	-0.295929	0.230993			0.715148
229	A0A061IHJ8;Q8BQK8;Q3UTJ8;G3HMC0	A0A061IHJ8	I79_011872;Purb	Cricetulus griseus;Mus musculus	31.37	12.07	7	45.5	NaN	NaN	NaN	NaN	NaN	NaN	22.8753	NaN	NaN	24.8584	NaN	23.29	NaN	24.0705	NaN	NaN	22.9704	23.619	24.0256	NaN	23.5927	24.8931	23.9555	NaN	#DIV/0!	#DIV/0!	22.8753	#DIV/0!	24.0742	1.10907	24.0705	#DIV/0!	23.5383	0.532213	24.1471	0.671013	0.608791	-0.00372791			0.544104
230	G3I437;A0A061IHM8;A0A3L7I9S0;A0A061IF33;Q6PCM6;Z4YK85;M0QWP1;Q52L98;Q99KT4;Q80V56;Q8K326;Q5EBX5;Z4YJS5	G3I437;A0A061IHM8;A0A3L7I9S0;A0A061IF33	Agrn;H671_2g6103	Cricetulus griseus;Mus musculus	217.11	63.302	9	8.4	24.1262	23.8525	23.9874	23.8748	24.2664	24.1998	23.394	24.5963	24.3231	23.9743	24.9218	24.3807	24.7189	24.2529	24.8492	24.4009	25.3657	24.1659	25.1172	25.2727	24.3249	24.8593	24.4601	24.7384	23.9602	0.108601	24.1141	0.510413	24.4	0.391506	24.5555	0.275961	24.9804	0.552562	24.5957	0.245995	-0.384723	0.15551			0.601361
231	A0A061IHN6;A0A061IP45;A0A3L7IFV8;Q3ULP8;F7CG42;F6XMS4	A0A061IHN6;A0A061IP45;A0A3L7IFV8;Q3ULP8	Pus7	Mus musculus	74.552	65.31	8	19.5	24.3962	24.6076	24.4774	24.6991	24.7379	24.6581	24.906	24.3302	24.5263	24.2204	24.0792	24.6882	24.1201	24.4829	23.911	24.2971	24.2772	23.8759	24.4961	23.8694	23.6494	23.9268	NaN	23.7315	24.5451	0.116589	24.658	0.241763	24.3785	0.278287	24.2028	0.244505	24.1296	0.309943	23.7692	0.142474	-0.360406	-0.175782			0.902672
232	A0A061IHR2;G3HUX4;A0A3L7I2P3;A0A3L7I2N1;A0A061IGS3;G3HUX3;A0A3Q4EGR2;A0A3L7HC80;A0A061IJV2;Q3TC32;Q3UE22;A0A3Q4L2X0;Q3TBE0	A0A061IHR2;G3HUX4;A0A3L7I2P3	H671_2g6399;I79_014743;Usp14	Cricetulus griseus;Mus musculus	219.97	64.151	7	7.3	NaN	23.9862	23.9667	24.1707	24.5035	23.5022	24.2472	24.5803	24.5733	24.1344	24.4623	23.7099	24.1913	23.7917	24.0984	24.3221	24.4305	24.0966	24.4585	23.773	23.9267	23.9128	NaN	23.5341	24.0412	0.0919342	24.2083	0.491831	24.22	0.387752	24.1009	0.225601	24.1897	0.322749	23.7912	0.222759	-0.398462	-0.11908			0.890301
233	A0A061IJX1;A0A061IHT0	A0A061IJX1;A0A061IHT0	Pycrl	Mus musculus	28.59	30.37	6	32.1	25.034	25.6474	25.6838	25.1412	25.9118	25.5505	25.7817	25.8524	25.484	25.5652	25.6634	25.6338	25.2744	24.5072	24.7073	24.8581	25.2375	25.2927	24.944	24.9426	24.5801	25.3953	24.6067	24.6441	25.3766	0.291767	25.7741	0.158291	25.5866	0.0797978	24.8367	0.325241	25.1042	0.187175	24.8066	0.393359	-0.297641	-0.749851		+	0.656059
234	A0A0G2JFB4;A0A0G2JH04;A0A061IHT2;Q3TK95;A0A3L7ICX8;G3IIH3;A0A0G2JGT5;G3IAB9;Q8C470	A0A0G2JFB4;A0A0G2JH04;A0A061IHT2;Q3TK95;A0A3L7ICX8;G3IIH3;A0A0G2JGT5;G3IAB9;Q8C470	H671_1g3006;I79_020539;I79_023644	Cricetulus griseus	15.057	14.281	4	33.3	24.8191	25.321	24.8619	24.7646	25.7217	25.3875	25.2534	24.7884	24.8071	25.0166	24.9629	24.746	25.1769	26.2603	25.2293	25.1899	24.629	25.1216	24.8867	25.0712	25.147	24.9771	25.0365	25.4494	24.9417	0.221704	25.2877	0.386816	24.8831	0.127521	25.4641	0.531294	24.9271	0.222946	25.1525	0.210082	0.225411	0.580957			0.717782
235	A0A3L7I3N2;A0A061IHU7;G3HQZ8;Q8VDC3	A0A3L7I3N2;A0A061IHU7;G3HQZ8;Q8VDC3	Aco1	Mus musculus	98.212	11.975	6	9.2	23.6712	23.4292	24.0913	23.7268	23.0169	23.2452	22.9542	22.6154	23.4909	24.081	24.3943	24.7817	23.2952	23.312	23.643	23.3122	23.581	23.7399	23.7886	24.3194	23.0348	NaN	NaN	NaN	23.7296	0.236897	22.958	0.260358	24.187	0.545411	23.3906	0.168443	23.8572	0.320644	23.0348	#DIV/0!	-0.822346	-0.796423			0
236	A0A3L7IHR3;A0A3L7IK11;A0A061IHW7;G3HT18;Q3TF41;Q8BSH9;Q9CSP8	A0A3L7IHR3;A0A3L7IK11;A0A061IHW7;G3HT18;Q3TF41;Q8BSH9	H671_1g2981;Nap1l1	Cricetulus griseus;Mus musculus	48.762	172.07	3	37.4	21.5851	25.9943	26.3467	26.1901	23.1142	24.2246	27.7344	23.1532	26.7941	27.5422	26.5434	27.5135	26.0338	26.016	26.1037	26.602	27.3235	27.2512	27.1936	25.1145	26.4063	24.9984	26.2835	26.1558	25.029	1.99226	24.5566	2.18013	27.0983	0.506601	26.1889	0.278012	26.7207	1.07209	25.961	0.649806	-0.759702	-0.909434		+	0.566911
237	Q0PD65;A0A061II25;Q8BXY4;Q6PDZ3;Q6P7T7;A0A3L7I975;Q3TEG7;Q5U628;Q0PD64;G3HWS3	Q0PD65;A0A061II25;Q8BXY4;Q6PDZ3	Rab2a;Rab2b	Mus musculus	23.547	21.885	3	19.8	NaN	23.8451	23.828	23.9706	23.957	23.9169	23.766	23.9862	23.9137	NaN	23.8557	NaN	23.9746	24.1008	NaN	24.2791	NaN	NaN	23.6839	NaN	NaN	25.3421	NaN	24.0806	23.8812	0.0635798	23.9065	0.097902	23.8847	0.0410301	24.1181	0.153006	23.6839	#DIV/0!	24.7113	0.892036	1.02746	0.233461			0
238	G3GR69;A0A061II27;A2AP40	G3GR69;A0A061II27;A2AP40	Rbm17	Mus musculus	45.347	3.1985	2	7.2	22.7334	23.3469	22.3961	22.5651	23.2363	22.5801	22.1709	22.9024	22.3386	22.0563	22.2793	NaN	22.0857	21.784	21.9078	22.1871	21.9011	22.1337	22.1737	22.2629	21.0837	21.6495	NaN	21.2438	22.7604	0.359027	22.7224	0.454919	22.2247	0.148832	21.9911	0.179988	22.1179	0.154276	21.3257	0.29164	-0.792204	-0.233598	+		2.28025
239	D3YVN1;A0A0A6YWG8;A0A061II47;A0A061IJ37;A0A061ILL3;Q505L1;Q3TF62;G3I1D2;A0A3L7IHK8;A0A0A6YWR1	D3YVN1;A0A0A6YWG8;A0A061II47;A0A061IJ37;A0A061ILL3;Q505L1;Q3TF62;G3I1D2;A0A3L7IHK8	Actl6a;H671_1g2914	Cricetulus griseus;Mus musculus	23.122	25.799	3	22.1	22.9717	24.2729	24.3277	24.3773	23.7235	23.8567	NaN	24.1089	NaN	NaN	24.2192	NaN	NaN	23.7044	NaN	NaN	NaN	NaN	NaN	24.002	NaN	NaN	NaN	NaN	23.9874	0.587562	23.8964	0.195758	24.2192	#DIV/0!	23.7044	#DIV/0!	24.002	#DIV/0!	#DIV/0!	#DIV/0!	#DIV/0!	-0.514784			0
240	G3HZU7;A0A061II56;A0A3L7IKT7;Q3TX72;B8JJC2;Q4FJN2	G3HZU7;A0A061II56;A0A3L7IKT7	Fkbp5;H671_1g3255	Cricetulus griseus;Mus musculus	51.027	5.1933	5	11.8	24.0662	23.7339	23.7059	23.9438	24.237	23.6881	23.5493	NaN	23.8184	23.3608	23.9225	NaN	NaN	23.4363	23.7238	23.4074	NaN	23.9568	23.7929	24.4649	23.1193	NaN	NaN	23.1528	23.8624	0.149312	23.8248	0.363669	23.7006	0.298835	23.5225	0.174914	24.0715	0.350367	23.136	0.0236602	-0.935493	-0.178057			1.42788
241	A0A061IIB1;A0A3L7HXP1;G3I3A8;Q3TH77;A0A1B0GT61;A0A1B0GSW3;Q91W16;Q3UNM2;F6ZQA3	A0A061IIB1;A0A3L7HXP1;G3I3A8	I79_017912;Numa1	Cricetulus griseus;Mus musculus	237.81	132.01	16	11	NaN	NaN	NaN	NaN	NaN	NaN	NaN	NaN	NaN	NaN	NaN	NaN	26.0259	25.9347	25.5868	25.9662	NaN	NaN	NaN	NaN	26.0414	26.0397	25.9361	25.9339	#DIV/0!	#DIV/0!	#DIV/0!	#DIV/0!	#DIV/0!	#DIV/0!	25.8784	0.198059	#DIV/0!	#DIV/0!	25.9878	0.0609389	#DIV/0!	#DIV/0!			0
242	A0A061IIC3	A0A061IIC3	H671_2g5839	Cricetulus griseus	12.208	1.1931	1	11.3	NaN	NaN	23.6513	NaN	NaN	NaN	23.7775	24.3641	NaN	23.2428	23.7381	23.6567	24.7524	NaN	NaN	NaN	23.5689	23.5354	NaN	23.7543	NaN	24.394	NaN	NaN	23.6513	0	24.0708	0.414788	23.5459	0.265585	24.7524	#DIV/0!	23.6195	0.117896	24.394	#DIV/0!	0.774465	1.20651			0
243	G3I798;A0A061IPJ2;A0A061IID6;A2AE27	G3I798;A0A061IPJ2;A0A061IID6;A2AE27	Ampd2	Mus musculus	91.927	73.751	24	30.2	27.7981	27.4208	27.4237	27.4421	27.8013	27.4862	27.5206	27.714	27.1309	27.0065	27.5223	27.4707	28.1449	27.3903	27.3965	27.1864	27.3186	27.4257	26.9378	27.4785	27.2743	27.7936	27.3496	27.3575	27.5212	0.160099	27.6305	0.151679	27.2826	0.25305	27.5295	0.421715	27.2901	0.244157	27.4437	0.236232	0.153607	0.246908			0.397186
244	G3H2U4;A0A061IIP4	G3H2U4;A0A061IIP4	Bola1	Mus musculus	13.001	32.913	3	36.8	25.5063	24.45	23.9776	24.5364	24.6171	25.0728	23.51	24.9026	24.7556	23.4135	24.0947	23.1409	23.7236	23.9975	24.724	24.7737	23.4138	23.2666	24.4674	24.374	23.7601	23.9933	23.6586	24.1327	24.6176	0.555426	24.5256	0.702681	23.8512	0.724201	24.3047	0.525293	23.8805	0.627916	23.8862	0.215989	0.0057435	0.453515			0.00578893
245	A0A3L7IDT4;A0A061IIR9;A0A061IPT0;G3HAT6	A0A3L7IDT4;A0A061IIR9;A0A061IPT0;G3HAT6	H671_1g2661;I79_007544;Setd7	Cricetulus griseus;Mus musculus	39.032	25.989	7	32.4	NaN	24.5336	23.8096	24.5261	24.0596	24.2004	25.0609	24.0627	24.3422	25.0307	23.6375	24.8971	23.8714	23.916	23.8742	24.482	24.6921	25.1429	24.7378	24.0433	24.2296	NaN	24.5071	24.0652	24.2898	0.339535	24.3459	0.48117	24.4769	0.634016	24.0359	0.298103	24.654	0.454769	24.2673	0.223319	-0.386699	-0.44103			0.620302
246	A0A061IIT2;A0A3L7ID05;Q4VAA9;Q8R0B2;Q6ZQJ2	A0A061IIT2;A0A3L7ID05;Q4VAA9	Metap1	Mus musculus	40.907	2.8	3	9.9	NaN	23.3286	22.7309	22.8714	NaN	NaN	22.9387	NaN	22.9962	NaN	22.8359	22.9772	23.1589	22.8585	22.9321	23.2738	23.1442	NaN	23.1051	22.5882	22.9079	NaN	NaN	22.8454	22.9769	0.255154	22.9387	#DIV/0!	22.9364	0.0876231	23.0558	0.193572	22.9458	0.310313	22.8766	0.0441739	-0.0691881	0.119396			0.104906
247	A0A061IIU8;G3H4A9;A0A3L7IE66	A0A061IIU8;G3H4A9;A0A3L7IE66	H671_1g2631;I79_005109	Cricetulus griseus	32.559	13.914	3	17.2	NaN	23.2548	22.9631	23.1525	NaN	23.3052	22.8721	23.2713	23.3313	23.054	23.1979	NaN	NaN	23.4903	23.3026	23.3485	23.3815	NaN	24.8559	23.6876	23.3342	23.1091	23.0809	23.3572	23.1235	0.120819	23.1495	0.240865	23.1944	0.138681	23.3805	0.0978673	23.975	0.77807	23.2203	0.145482	-0.754697	0.18608			0.967971
248	A0A061IIZ9;G3HGT4	A0A061IIZ9;G3HGT4	Vwa8	Mus musculus	176.55	12.977	3	2.7	NaN	NaN	NaN	NaN	23.3191	NaN	NaN	NaN	NaN	NaN	NaN	NaN	NaN	23.682	23.1222	23.2165	NaN	NaN	23.0845	NaN	NaN	NaN	NaN	NaN	#DIV/0!	#DIV/0!	23.3191	#DIV/0!	#DIV/0!	#DIV/0!	23.3402	0.299678	23.0845	#DIV/0!	#DIV/0!	#DIV/0!	#DIV/0!	#DIV/0!			0
249	G3HFW9;A0A3L7I643;A0A061IJ46;Q9CZK0;Q3U1P2;Q3TZU7	G3HFW9;A0A3L7I643;A0A061IJ46;Q9CZK0;Q3U1P2;Q3TZU7	H671_2g5527;Snx9	Cricetulus griseus;Mus musculus	65.708	28.668	8	17.5	24.0492	23.5692	23.9117	24.7171	24.5173	25.1161	24.8595	24.3973	24.7048	24.7507	24.2783	24.8244	25.0759	25.6613	24.8934	24.7733	25.0836	24.7879	24.7211	24.5097	24.2702	24.0126	23.4589	24.0999	24.0618	0.416757	24.7226	0.327377	24.6396	0.245815	25.101	0.393715	24.7756	0.237112	23.9604	0.351033	-0.815202	0.461412	+		2.07204
250	A0A3L7IIY1;A0A061IQ19;A0A061IJ77;G3HRX0	A0A3L7IIY1;A0A061IQ19;A0A061IJ77;G3HRX0	Sri	Mus musculus	14.085	53.552	7	61.6	26.7401	25.5064	25.7783	25.6643	26.8529	26.0441	25.1469	26.485	25.7661	25.4947	25.9981	25.7965	27.3427	26.5978	26.4293	26.2334	25.233	25.6581	26.0505	26.4968	26.3643	26.056	26.2053	25.713	25.9223	0.481941	26.1322	0.735408	25.7639	0.206847	26.6508	0.484741	25.8596	0.54029	26.0846	0.277912	0.225047	0.886926		+	0.312666
251	A0A061IJC4;G3INF7;A0A3L7ICL5;Q7M0F4	A0A061IJC4	Gstm4;H671_1g2857	Cricetulus griseus;Mus musculus	89.411	156.76	11	43.5	26.1372	26.349	25.8761	26.6886	25.1348	25.9594	27.3085	26.3399	27.5388	27.6582	27.4193	26.8434	24.3934	27.6219	27.7104	27.5483	27.1279	27.9464	28.0079	26.7605	27.7055	24.865	25.6262	27.4875	26.2627	0.297519	26.1857	0.90186	27.3649	0.361117	26.8185	1.61811	27.4607	0.615439	26.421	1.39526	-1.03964	-0.546437			0.654301
252	G3IDW3;A0A3L7ICX0;A0A061IJC9;D6RE32	G3IDW3;A0A3L7ICX0;A0A061IJC9;D6RE32	H671_2g5847;Kdelc1	Cricetulus griseus;Mus musculus	58.118	10.325	3	9.8	NaN	NaN	NaN	24.0683	NaN	NaN	NaN	NaN	NaN	NaN	23.927	23.6248	NaN	23.9929	24.08	23.9674	23.7754	23.8785	NaN	NaN	23.9424	24.3495	NaN	24.0646	24.0683	0	#DIV/0!	#DIV/0!	23.7759	0.213677	24.0134	0.05906	23.8269	0.0729282	24.1189	0.208871	0.291937	0.237563			0.779283
253	A0A061IJD8;A0A3L7IMX9;Q4VA29;G3IAE3	A0A061IJD8;A0A3L7IMX9;Q4VA29;G3IAE3	H671_1g4009	Mus musculus	28.108	38.274	7	31.6	24.4992	24.2787	24.1726	24.3065	25.3789	24.8839	24.5513	24.2795	24.0875	25.4016	24.2032	25.0283	23.6801	24.9791	24.7112	24.6179	24.6031	24.7546	25.2804	24.2957	24.9974	23.8724	24.8245	23.9216	24.3143	0.117896	24.7734	0.473311	24.6802	0.637831	24.4971	0.565728	24.7334	0.411584	24.404	0.58998	-0.329464	-0.183086			0.40341
254	A0A3L7IMH0;G3HJT1;A0A061IJF6;Q5SNY8;Q99JR9	A0A3L7IMH0;G3HJT1;A0A061IJF6	Cfap36	Mus musculus	38.476	39.779	6	31.3	24.8066	24.4056	24.1765	24.2768	23.9216	23.9963	23.8241	24.2861	24.345	23.9821	24.1956	23.5284	23.7706	24.6418	24.5073	24.5683	23.87	23.3939	24.2455	23.9855	23.8006	24.29	NaN	24.1104	24.4163	0.239509	24.007	0.198969	24.0127	0.355593	24.372	0.404668	23.8738	0.356377	24.067	0.247583	0.193233	0.359244			0.335826
255	A0A3L7I4H2;A0A061IJG8;A0A061IIF3;G3I5Z5;A0A061ILI0;A0A061IFW0;Q4FJY5	A0A3L7I4H2;A0A061IJG8;A0A061IIF3;G3I5Z5;A0A061ILI0;A0A061IFW0	H671_2g5770;I79_018906	Cricetulus griseus	36.167	323.31	20	64.8	28.1687	29.981	29.892	29.8368	29.1138	29.4687	30.2229	29.2608	29.7804	30.0256	30.0341	30.0349	30.125	30.0596	29.7996	29.9421	29.7717	29.8698	29.5813	29.6981	30.0714	30.2261	29.7366	30.1633	29.4696	0.752832	29.5165	0.492876	29.9687	0.125642	29.9816	0.142951	29.7302	0.121669	30.0493	0.217964	0.319096	0.0128288			1.36548
256	A0A061IP20;A0A061IQ92;A0A061IKJ0;G3HAA1;A0A061IQ96;A0A061IJJ8;D3YWT1;A0A061IN07;D3Z3N4;A0A061IJK7;A0A061IN01;A0A061IP16;A0A3L7IDL3;D3Z6Y3	A0A061IP20;A0A061IQ92;A0A061IKJ0;G3HAA1;A0A061IQ96;A0A061IJJ8;D3YWT1;A0A061IN07;D3Z3N4;A0A061IJK7;A0A061IN01;A0A061IP16;A0A3L7IDL3	H671_1g2422;Hnrnph3	Cricetulus griseus;Mus musculus	33.765	82.045	5	21	26.2072	24.968	25.0532	25.1164	25.6592	25.3752	24.9566	25.5396	24.9545	24.7327	25.1167	25.0053	25.5227	25.0955	25.1373	25.0098	24.7945	24.669	24.6094	25.1321	25.2268	25.8651	25.2266	25.0972	25.3362	0.505609	25.3827	0.306959	24.9523	0.161336	25.1913	0.227199	24.8013	0.233675	25.3539	0.346221	0.552668	0.239029			1.41771
257	A0A286YEB7;Q9DCA4;Q9D7P1;Q9CY61;Q5M9M7;Q3TIF8;A0A3L7IM36;Q9CQK2;A0A061IJN5;G3HHA3	A0A286YEB7;Q9DCA4;Q9D7P1;Q9CY61;Q5M9M7;Q3TIF8;A0A3L7IM36;Q9CQK2;A0A061IJN5	H671_1g3734;Rps24	Cricetulus griseus;Mus musculus	13.605	18.85	7	32.2	26.1259	25.3446	25.8084	25.629	26.0056	26.2806	25.9439	25.8614	25.3277	26.0992	25.071	26.0552	25.3112	25.6375	25.5761	25.8677	25.6243	25.6916	26.2202	25.5012	25.6242	24.9453	25.8696	25.5843	25.727	0.283564	26.0229	0.181699	25.6383	0.517871	25.5981	0.228791	25.7593	0.317234	25.5058	0.394442	-0.253488	-0.0401435			0.449502
258	G3HXI5;A0A3L7I807;A0A061IJQ1;Q8C908	G3HXI5;A0A3L7I807;A0A061IJQ1	Ppwd1	Mus musculus	73.501	5.5182	5	9.6	21.5007	NaN	22.8748	23.0744	22.0199	NaN	22.8826	22.4325	23.1745	NaN	22.6483	22.9807	23.0978	23.7788	23.4356	23.649	23.9191	23.1469	24.083	NaN	22.8936	22.7621	NaN	23.2582	22.4833	0.699576	22.445	0.431486	22.9345	0.266118	23.4903	0.297474	23.7163	0.499914	22.9713	0.257028	-0.744996	0.555753			1.07911
259	A0A3L7IE94;A0A061IJV0;A0A1D5RLW5;A0A1D5RME4;G3H4C1;Q05CK2;G3HQR7;G3I1E1;A0A061I872;A0A061IKD4;A0A061IJ40;A0A3L7HZL8;G3I1G2;G3H5L7	A0A3L7IE94;A0A061IJV0;A0A1D5RLW5;A0A1D5RME4;G3H4C1	H671_1g2011;H671_1g2638;H671_2g5571;H671_4g13014;I79_005122;I79_005602;I79_017194;I79_017217;Rpl18a	Cricetulus griseus;Mus musculus	20.165	119.55	2	55.9	NaN	24.8394	25.9214	24.978	24.9935	24.6615	25.31	25.1416	24.4	24.7457	25.3408	26.2519	26.0421	NaN	24.6818	24.6555	24.9817	25.6067	NaN	25.0868	24.7322	25.089	NaN	24.6392	25.2463	0.480749	25.0266	0.275639	25.1846	0.810753	25.1265	0.793084	25.2251	0.334653	24.8201	0.237449	-0.40493	-0.0581361			0.788917
260	A0A061IKT7;A0A061IJV1;G3GZ90;A0A3L7IID9;Q3UG11;Q3TUF3;G3V004;Q3TQD1;G3UXA8;G3UWV3;G3UWR0;G3UXA3;G3H4X7;G3UY49	A0A061IKT7;A0A061IJV1;G3GZ90;A0A3L7IID9;Q3UG11;Q3TUF3;G3V004	Calu;H671_1g2307;I79_003123	Cricetulus griseus;Mus musculus	51.472	272.14	5	44.6	25.775	25.2403	25.2679	25.0276	25.7983	25.6596	24.2983	25.6327	25.3497	24.7856	24.881	25.1472	24.9928	25.3232	25.3387	25.272	24.6031	25.3378	25.3038	26.1293	25.1802	25.2669	25.3482	24.9191	25.3277	0.274492	25.3472	0.703033	25.0409	0.256508	25.2317	0.161753	25.3435	0.623746	25.1786	0.186101	-0.164916	0.190776			0.200363
261	A0A3L7IC82;A0A061IJV6;A0A0R4J083	A0A3L7IC82;A0A061IJV6;A0A0R4J083	Acadl	Mus musculus	45.083	321.29	18	55.4	29.0408	28.8838	28.8004	28.9073	28.8254	29.0245	28.8937	28.9106	28.895	28.7576	29.0751	28.5729	29.039	29.4196	29.2318	29.2261	29.0498	28.8753	29.1301	29.5993	29.6054	29.8216	29.5951	29.8231	28.9081	0.0863362	28.9135	0.0826068	28.8251	0.212563	29.2291	0.155422	29.1636	0.30934	29.7113	0.128293	0.547684	0.404011			1.76913
262	A0A061ING7;A0A061IJV9;A0A061IMD6;G3H4D2	A0A061ING7;A0A061IJV9;A0A061IMD6;G3H4D2	H671_1g2646;I79_005133	Cricetulus griseus	115.61	78.484	16	15.6	26.495	26.2012	26.1099	26.3573	26.394	26.2971	26.2011	26.6674	26.3261	26.2025	26.6648	26.6217	27.606	27.0873	27.216	27.051	26.4273	26.7037	26.3076	27.0653	27.2695	27.8197	27.318	27.4337	26.2909	0.147375	26.3899	0.201046	26.4538	0.225238	27.2401	0.25403	26.626	0.336584	27.4603	0.249334	0.83428	0.786324	+	+	2.13938
263	A0A061IKX7;A0A061IJY8;G3UYB5;G3UZP2;G5E922;Q3U6J4;G3HWS1;A0A0R4J041;A0A3L7IPH6;Q8BP69;A0A2I3BQV4;G3HWS0;Q8CHG2	A0A061IKX7;A0A061IJY8;G3UYB5;G3UZP2;G5E922;Q3U6J4;G3HWS1;A0A0R4J041;A0A3L7IPH6;Q8BP69;A0A2I3BQV4;G3HWS0;Q8CHG2	H671_1g2258;I79_015418;Mettl3	Cricetulus griseus;Mus musculus	153.43	1.9177	2	3.1	NaN	26.3853	26.6994	26.6598	NaN	NaN	27.8735	24.9932	27.4444	27.7987	27.5492	27.6944	27.0767	26.5072	26.7145	26.9064	27.5469	27.559	27.17	26.0685	27.0135	25.7985	26.9159	27.3309	26.5815	0.139677	26.4334	2.03667	27.6217	0.156321	26.8012	0.245601	27.0861	0.702021	26.7647	0.668046	-0.321403	-0.820489		+	0.274274
264	A0A061IK00;A0A061IDB6;G3H1B2;A0A3L7GXC7;A0A061HXE1;G3UYR8;G3UY72	A0A061IK00;A0A061IDB6;G3H1B2	Aldh7a1	Mus musculus	55.684	136.92	12	37.4	25.8847	25.3897	25.2761	25.3297	25.8064	25.6894	25.0052	25.7351	25.281	25.1568	25.6399	24.7221	25.695	25.5293	25.4341	25.2932	25.1653	24.8147	25.4291	26.0194	25.1456	26.2217	25.5694	25.8815	25.4701	0.242726	25.559	0.37233	25.2	0.378767	25.4879	0.168731	25.3571	0.508213	25.7045	0.45805	0.34741	0.2879			0.457144
265	A0A061IK79;G3HFN8;A0A061IQM7;A0A061IL67;Q8BRX4;D3YZ99;A0A3L7IPH3	A0A061IK79;G3HFN8;A0A061IQM7;A0A061IL67;Q8BRX4	Ntan1	Mus musculus	34.659	15.108	3	12.9	NaN	NaN	NaN	NaN	NaN	NaN	NaN	23.2494	NaN	23.0393	NaN	NaN	NaN	NaN	NaN	NaN	23.2856	NaN	NaN	NaN	NaN	NaN	NaN	NaN	#DIV/0!	#DIV/0!	23.2494	#DIV/0!	23.0393	#DIV/0!	#DIV/0!	#DIV/0!	23.2856	#DIV/0!	#DIV/0!	#DIV/0!	#DIV/0!	#DIV/0!			0
266	A0A3L7IAX5;G3IDJ8;A0A061IK94;Q99K08;Q1LZL7;A0A2R8VHV2	A0A3L7IAX5;G3IDJ8;A0A061IK94;Q99K08;Q1LZL7	Pfkm	Mus musculus	80.66	24.506	6	13.6	25.2941	24.6416	24.1849	24.8709	24.505	24.6866	24.1021	24.4656	23.7648	24.0201	24.6626	24.1807	24.8009	24.0425	24.5599	24.0363	24.1972	23.7096	24.8281	24.6078	24.6078	24.4124	24.1431	23.9596	24.7479	0.400537	24.4398	0.244848	24.157	0.378084	24.3599	0.382947	24.3357	0.492506	24.2807	0.286564	-0.0549331	0.202875			0.0688134
267	G3ILU8;A0A061IKA8;A0A3L7IBD5	G3ILU8;A0A061IKA8;A0A3L7IBD5	Rpap3	Mus musculus	72.43	11.958	3	6.6	22.1186	23.2856	23.2235	23.3609	NaN	NaN	22.901	23.2591	23.5565	NaN	23.0964	NaN	22.8445	22.7622	NaN	22.7522	NaN	NaN	NaN	NaN	NaN	NaN	NaN	NaN	22.9972	0.509575	23.0801	0.25322	23.3264	0.32534	22.7863	0.05065	#DIV/0!	#DIV/0!	#DIV/0!	#DIV/0!	#DIV/0!	-0.540134			NaN
268	G3H5I9;A0A061IKB7;A0A3L7IGE1;G3HT08;F8WI31;D3Z4V1	G3H5I9;A0A061IKB7;A0A3L7IGE1	Plrg1	Mus musculus	42.636	4.7044	3	12.5	NaN	NaN	NaN	23.4347	23.2804	NaN	NaN	23.4882	NaN	NaN	NaN	NaN	NaN	NaN	NaN	NaN	NaN	NaN	NaN	NaN	NaN	NaN	NaN	NaN	23.4347	0	23.3843	0.146991	#DIV/0!	#DIV/0!	#DIV/0!	#DIV/0!	#DIV/0!	#DIV/0!	#DIV/0!	#DIV/0!	#DIV/0!	#DIV/0!			NaN
269	A0A061ILJ9;A0A061INH4;A0A061IKE6;A0A3L7IJ80;Q3V3N1;G3HRY2	A0A061ILJ9;A0A061INH4;A0A061IKE6;A0A3L7IJ80	Crot;H671_1g3423	Cricetulus griseus;Mus musculus	82.516	36.875	6	13.4	NaN	23.1731	23.0081	23.3288	NaN	24.1648	23.9285	24.3196	23.5327	23.7948	23.3104	NaN	NaN	23.7533	23.5206	24.1982	24.128	23.3958	24.4314	23.3725	24.3579	24.5527	23.4936	24.2133	23.17	0.130935	24.1376	0.196941	23.5459	0.2425	23.824	0.344293	23.8319	0.53175	24.1544	0.461946	0.322453	0.278085			0.403182
270	A0A061IMY9;A0A061IKH1;A0A3L7IJT7;A0A061IP07;G3IL43;D3YWR1;Q571B4	A0A061IMY9;A0A061IKH1;A0A3L7IJT7;A0A061IP07;G3IL43;D3YWR1	Gnpda2	Mus musculus	30.919	17.429	4	33.9	NaN	NaN	NaN	NaN	NaN	NaN	22.5063	NaN	22.6755	23.1264	21.8637	NaN	NaN	23.3077	22.6404	23.4457	22.6939	22.6444	23.9113	NaN	23.6756	24.0121	23.7324	23.3673	#DIV/0!	#DIV/0!	22.5063	#DIV/0!	22.5552	0.639867	23.1313	0.430669	23.0832	0.717607	23.6969	0.264357	0.613664	0.576061			0.775951
271	A0A061IKQ2;G3IIK9;A0A3L7IGN9	A0A061IKQ2;G3IIK9;A0A3L7IGN9	Sprr1a	Mus musculus	11.578	67.835	12	95.2	26.4454	25.0301	25.712	25.0553	26.1694	26.133	24.019	25.0089	24.4085	25.1091	24.5661	23.3425	27.9582	28.1659	28.9191	28.0372	22.968	22.3517	23.6984	23.7084	27.8845	28.7767	27.7329	28.0145	25.5607	0.579336	25.3326	1.02813	24.3565	0.739679	28.2701	0.441033	23.1816	0.65292	28.1021	0.464162	4.92052	3.91355	++	++	4.75132
272	A0A061ILQ9;A0A061IKS9;D3YWS3	A0A061ILQ9;A0A061IKS9;D3YWS3	Pfn2	Mus musculus	11.935	109.45	3	59.6	NaN	NaN	NaN	23.4345	NaN	23.249	NaN	NaN	23.521	22.7548	23.6378	23.0313	23.1876	23.7232	22.8762	23.3589	23.158	22.9376	22.8976	23.5064	23.4679	23.2423	23.0424	23.6881	23.4345	0	23.249	#DIV/0!	23.2362	0.414764	23.2865	0.353107	23.1249	0.278894	23.3601	0.279282	0.235242	0.0502582			0.555561
273	A0A061IL36;A0A061IIK0;G3HNA5;B2RTM4;A0A2I3BQ39;A0A3L7IGT5;A0A3L7IFR2;Q8BWQ9	A0A061IL36;A0A061IIK0;G3HNA5;B2RTM4;A0A2I3BQ39	H671_1g3085;Uchl3	Cricetulus griseus;Mus musculus	28.749	65.909	9	48.4	26.6901	26.2101	25.873	26.0399	26.5606	26.5906	25.754	26.8223	25.8173	25.5782	26.0598	25.1362	25.4048	25.973	26.0317	25.721	25.6593	25.1531	25.5862	25.7362	25.3863	25.6549	24.7633	25.3648	26.2033	0.305283	26.4319	0.466785	25.6479	0.393752	25.7826	0.285663	25.5337	0.261013	25.2923	0.376546	-0.241399	0.13474			0.478125
274	A0A061IL94;A0A061IQ25;A0A061IR18;Q8R1T2;G3HK57;Q9CTG1;Q9CW15;Q3UD60;Q3TLY0;E9PXT5;F6UV36	A0A061IL94;A0A061IQ25;A0A061IR18;Q8R1T2;G3HK57	Cul4a	Mus musculus	82.156	8.5873	4	16.5	23.7331	NaN	NaN	23.2863	23.8085	23.6422	NaN	23.7553	23.2893	23.0989	23.4814	NaN	NaN	23.5205	23.791	23.5126	NaN	NaN	23.0106	23.338	23.6266	23.4924	23.2164	23.8014	23.5097	0.223419	23.7353	0.0849528	23.2898	0.191226	23.608	0.158541	23.1743	0.231481	23.5342	0.246776	0.359913	0.318186			0.789283
275	A0A061ILB4;A0A3L7ICW7;G3IMD1;Q6P5I3;G3H4X6;A0A3L7ICZ9;G3ILW3;Q9D748;Q548K2;Q3UMM7	A0A061ILB4;A0A3L7ICW7;G3IMD1	Adh5;Adh7	Mus musculus	39.651	272.65	22	54	28.8317	27.8359	28.1223	28.0348	27.5978	27.7011	28.5423	28.433	28.4471	28.519	28.6176	29.0259	28.8147	28.7581	28.22	28.6817	28.5164	28.9555	28.3547	28.4196	28.7289	28.1401	28.6798	28.6045	28.2062	0.375744	28.0685	0.487802	28.6524	0.258607	28.6186	0.271269	28.5616	0.270937	28.5383	0.270368	-0.0232329	-0.0337768			0.0422297
276	A0A061IR32;A0A061IQ42;A0A061IPE4;A0A061IQ43;A0A061IMB7;A0A061ILC6;A0A061IPE2;A0A3L7IMM8;G3HMB4;Z4YJV4;Q6P8I7;B2RXT3;E9Q7L0;A0A3L7GUX9;Q5SVY0	A0A061IR32;A0A061IQ42;A0A061IPE4;A0A061IQ43;A0A061IMB7;A0A061ILC6;A0A061IPE2;A0A3L7IMM8;G3HMB4;Z4YJV4	Ogdh	Mus musculus	109.87	101.9	26	29.8	26.8615	26.7361	26.6075	26.7961	26.902	26.6312	26.848	27.1825	26.1575	26.2045	26.5172	26.5548	27.8531	27.1394	27.1938	26.9454	26.4548	26.7082	26.4991	26.8593	26.827	27.4432	26.8915	27.0246	26.7503	0.0936049	26.8909	0.226909	26.3585	0.206401	27.2829	0.394808	26.6304	0.188439	27.0466	0.276913	0.41619	0.924413		+	1.32353
277	G3HMA2;A0A061ILD4;A0A3L7IMP0;A8Y5G7	G3HMA2;A0A061ILD4;A0A3L7IMP0;A8Y5G7	Pold2	Mus musculus	53.285	22.595	3	9.4	NaN	NaN	NaN	NaN	NaN	NaN	NaN	24.3211	24.5261	NaN	24.3056	NaN	24.0325	NaN	NaN	NaN	NaN	NaN	NaN	NaN	NaN	NaN	NaN	NaN	#DIV/0!	#DIV/0!	24.3211	#DIV/0!	24.4159	0.155906	24.0325	#DIV/0!	#DIV/0!	#DIV/0!	#DIV/0!	#DIV/0!	#DIV/0!	-0.383328			NaN
278	G3I1R2;A0A061ILE8;A0A3L7INZ3;Q543K9;Q9D8C9;A0A2I3BQH2	G3I1R2;A0A061ILE8;A0A3L7INZ3	H671_1g1985;Pnp	Cricetulus griseus;Mus musculus	31.415	104.6	12	54.8	25.9308	26.4879	26.0014	26.1613	26.3312	26.7371	26.2106	25.5595	26.2009	26.7019	26.7278	25.3327	25.7835	26.8516	26.5538	26.9046	26.466	26.3487	26.4903	26.5173	26.8423	26.5268	26.4968	27.1226	26.1454	0.214681	26.2096	0.488421	26.2408	0.652179	26.5234	0.516872	26.4556	0.0742833	26.7471	0.295095	0.291529	0.282538			0.983668
279	A0A061ILK7;G3I6B2;Q8VED0;Q9CSI4;Q8BMR7;Q3UFU2;A0A3B2WCT0	A0A061ILK7;G3I6B2;Q8VED0	Mut	Mus musculus	82.884	24.643	8	15.4	NaN	24.1229	24.3683	24.2741	NaN	23.5886	24.3592	23.1298	24.9766	24.7838	24.8418	24.9446	26.0442	25.6345	25.221	25.6623	25.3	25.5528	25.319	24.8298	25.4514	25.3769	25.6413	25.6783	24.2551	0.101067	23.6926	0.621283	24.8867	0.0895215	25.6405	0.336382	25.2504	0.303062	25.537	0.145829	0.286584	0.753809		+	0.856282
280	A0A061ILP9;G3HW48;Q3TPZ5	A0A061ILP9;G3HW48	Dctn2	Mus musculus	44.195	128.6	14	41	24.6137	25.9601	25.8985	26.1545	25.5524	25.3655	25.8633	25.2082	26.5057	26.0743	25.8958	25.3654	25.3225	26.3473	26.2366	26.3593	25.7692	25.4485	26.5767	25.2491	25.9418	24.8197	25.5719	25.6734	25.6567	0.609524	25.4974	0.281647	25.9603	0.472061	26.0664	0.499001	25.7609	0.584558	25.5017	0.480696	-0.259227	0.106112			0.284923
281	A0A3L7IJQ8;G3HW44;A0A061ILQ3;E9QB02;F6W0G8	A0A3L7IJQ8;G3HW44;A0A061ILQ3	Mars	Mus musculus	96.914	35.89	9	16.5	NaN	24.4148	23.9812	24.3088	NaN	24.0347	23.907	24.4759	24.9033	24.9314	24.3627	24.7527	25.3734	24.8527	NaN	25.0332	24.7327	24.3523	24.6102	24.1661	23.9196	24.0277	NaN	NaN	24.2349	0.184558	24.1392	0.29847	24.7375	0.261906	25.0864	0.264386	24.4653	0.254814	23.9736	0.0763998	-0.491678	0.348883			1.19166
282	A0A3L7IHR4;F8WIB1;A0A061ILQ5;Q9D7H9;Q14AC7;A0A3L7IM40;G3I6Y1;Q3TIR2	A0A3L7IHR4;F8WIB1;A0A061ILQ5;Q9D7H9;Q14AC7;A0A3L7IM40;G3I6Y1;Q3TIR2	Arl1;H671_1g1909	Cricetulus griseus;Mus musculus	15.437	21.78	2	26.7	NaN	NaN	NaN	NaN	NaN	NaN	NaN	NaN	22.7954	23.9984	NaN	NaN	NaN	NaN	NaN	NaN	23.8615	NaN	24.4995	NaN	24.3385	NaN	NaN	NaN	#DIV/0!	#DIV/0!	#DIV/0!	#DIV/0!	23.3969	0.850695	#DIV/0!	#DIV/0!	24.1805	0.451152	24.3385	#DIV/0!	0.158046	#DIV/0!			0
283	A0A061ILS7;A0A3L7IND6;G3HR05;E9PWG6	A0A061ILS7;A0A3L7IND6;G3HR05;E9PWG6	H671_1g2869;I79_013265	Cricetulus griseus	101.73	19.02	5	8.8	NaN	23.6116	NaN	NaN	23.8633	NaN	NaN	NaN	NaN	NaN	NaN	22.287	NaN	23.4506	NaN	NaN	NaN	NaN	NaN	NaN	NaN	NaN	NaN	NaN	23.6116	0	23.8633	#DIV/0!	22.287	#DIV/0!	23.4506	#DIV/0!	#DIV/0!	#DIV/0!	#DIV/0!	#DIV/0!	#DIV/0!	1.16357			NaN
284	G3HR69;A0A061ILU5;A0A3L7IKF1;Q7TNL5;Q99PC9;Q91V89;Q8K5D8;Q921X5;Q62304;G3ICQ6;A0A061I6C5;A0A061I3D4;Q6ZQK4;G3ILL6;A0A3L7HLA1;A0A3L7HHB8;G3H349;A0A061I481;A0A061I087;A0A1Y7VIR0;A0A061ICL5;Q62305;A0A3L7I1R0	G3HR69;A0A061ILU5;A0A3L7IKF1;Q7TNL5;Q99PC9;Q91V89;Q8K5D8	H671_5g14888;I79_021455;Ppp2r5c;Ppp2r5d	Cricetulus griseus;Mus musculus	68.902	18	5	11.8	23.7199	23.9793	23.5316	23.8286	24.1349	24.3675	22.8725	24.2932	24.2495	23.8892	24.3034	24.292	23.1717	24.4659	24.1077	24.3678	24.3359	23.7953	24.3416	24.0935	24.1027	23.8113	24.1044	23.753	23.7649	0.163148	23.917	0.703075	24.1835	0.197585	24.0283	0.590716	24.1416	0.25819	23.9428	0.187089	-0.198736	-0.155238			0.586686
285	A0A061IR83;Q3UXI9;A0A061ILZ8;G3HC17;A0A3L7II56;G3HC18;A0A3L7IDT1;A0A061IJN3	A0A061IR83;Q3UXI9;A0A061ILZ8;G3HC17	H671_1g2702;Ilf2	Cricetulus griseus;Mus musculus	42.83	35.638	11	31.3	26.3498	26.4224	26.5521	26.2388	26.3078	26.4366	26.7582	26.642	26.2248	26.4017	26.4717	26.4502	26.1864	26.838	26.666	26.8714	26.6581	26.3524	26.5454	26.0021	27.0167	26.161	26.4774	26.6913	26.3908	0.113802	26.5361	0.202152	26.3871	0.112065	26.6404	0.3158	26.3895	0.287467	26.5866	0.360074	0.197085	0.253323			0.371494
286	Q3U5M2;A0A061IM09;A0A061IP56;Q05CL7;A0A3L7IMC0;D6RGA5;G3HQH4	Q3U5M2;A0A061IM09;A0A061IP56;Q05CL7;A0A3L7IMC0	Bcas2;H671_1g3027	Cricetulus griseus;Mus musculus	26.132	23.262	3	16.4	23.9093	23.5009	23.9054	23.651	23.4091	23.5953	24.312	23.7903	23.5979	NaN	23.5924	23.9946	24.4664	NaN	23.5577	23.6251	23.8712	NaN	NaN	23.3099	NaN	23.6117	NaN	23.2836	23.7416	0.173979	23.7767	0.389356	23.7283	0.23062	23.8831	0.506338	23.5906	0.396849	23.4476	0.231964	-0.142913	0.154793			0.152974
287	G3HK56;A0A3L7IM46;A0A061IM78;G3I7Y3;Q922T9;Q8VH34;Q3TX84;Q3TA96;Q9DC13	G3HK56;A0A3L7IM46;A0A061IM78;G3I7Y3	Lamp1	Mus musculus	40.184	7.0744	4	11.1	NaN	24.3111	24.2463	24.341	25.2879	NaN	24.5232	24.7304	24.3911	24.1984	NaN	NaN	NaN	24.5431	24.72	24.6035	NaN	NaN	24.7879	25.0589	NaN	24.6572	24.3811	NaN	24.2995	0.0395215	24.8472	0.39547	24.2948	0.13626	24.6222	0.089915	24.9234	0.19163	24.5191	0.195258	-0.404278	0.32743			0.764945
288	A0A061IM88;G3ID44;A2AMD0;I3PQW3	A0A061IM88;G3ID44;A2AMD0;I3PQW3	Larp7	Mus musculus	66.353	6.3437	2	5	23.6189	23.4868	23.2891	23.6689	23.7626	23.7273	NaN	23.8458	NaN	NaN	23.4336	NaN	NaN	NaN	23.5962	23.459	NaN	NaN	23.3935	NaN	NaN	NaN	NaN	NaN	23.5159	0.14688	23.7786	0.0607957	23.4336	#DIV/0!	23.5276	0.0969796	23.3935	#DIV/0!	#DIV/0!	#DIV/0!	#DIV/0!	0.0939445			0
289	A0A061IM93;A0A3L7ICW9;Q8C2U7;Q3UZG4;A0A0G2JDH0;Q3TUZ1;A0A0G2JEU9;A0A0G2JDW6	A0A061IM93;A0A3L7ICW9;Q8C2U7;Q3UZG4	H671_1g1745	Cricetulus griseus	42.635	108.37	9	42	25.8305	26.1047	26.1291	26.2066	25.718	26.3148	25.6494	25.9156	26.1952	25.798	26.0394	25.1968	25.2728	26.4917	26.2149	26.1658	26.1121	25.2622	26.2876	25.7741	25.761	24.9696	24.9786	25.6113	26.0677	0.142042	25.8994	0.299005	25.8073	0.438619	26.0363	0.528835	25.859	0.451354	25.3301	0.415645	-0.528883	0.228945			0.868098
290	A0A061IMD8;A0A3L7ILT2;G3IGP2	A0A061IMD8;A0A3L7ILT2	I79_022962;Uba6	Cricetulus griseus;Mus musculus	117.84	55.718	6	26	24.3272	23.9987	24.0929	23.646	25.2652	24.0655	23.7515	24.707	24.5229	24.0277	24.2407	NaN	NaN	24.1459	23.873	24.5343	24.2318	NaN	24.3126	25.063	23.9084	NaN	23.7414	23.9171	24.0162	0.244908	24.4473	0.674848	24.2638	0.24841	24.1844	0.332363	24.5358	0.458301	23.8556	0.0990156	-0.680194	-0.0793826			1.18132
291	A0A061IMF9;A0A3L7IEA0;Q3UG16;A0A061IPG8;G3H4H6;A0A061I692;A0A3L7HSR1;A0A0R4IZX6;A0A0R4J1L4;Q8C9K8;S4R1Q4;D3YZ71;A0A1L1SUA0	A0A061IMF9;A0A3L7IEA0;Q3UG16;A0A061IPG8;G3H4H6	H671_1g1642;H671_4g12651;I79_005177	Cricetulus griseus	57.777	11.607	6	15	24.3166	24.5623	24.2645	24.3845	24.884	24.9402	24.4238	24.8509	24.0303	24.5216	24.5945	24.2557	24.2823	24.462	24.5088	24.1265	24.1755	24.3108	24.3915	24.932	24.3127	24.246	NaN	24.2971	24.382	0.112483	24.7747	0.236827	24.3505	0.258427	24.3449	0.175263	24.4524	0.33187	24.2853	0.0349117	-0.167167	-0.00564384			0.361524
292	Q9CRS5;A0A061IRE1;A0A061IMW4;Q5SUT0;Q3UI30;A0A061INS4;Q6NVA3;G3HP03;A0A061IQA7;Q5SUS9;A0A3L7INY4;A0A3L7I5X1	Q9CRS5;A0A061IRE1;A0A061IMW4;Q5SUT0;Q3UI30;A0A061INS4;Q6NVA3;G3HP03;A0A061IQA7;Q5SUS9;A0A3L7INY4;A0A3L7I5X1	Ewsr1	Mus musculus	34.616	12.686	2	8.7	24.4522	23.2816	22.6159	23.268	24.0022	24.1138	NaN	23.8947	23.2829	22.4242	22.5814	NaN	23.2376	24.739	24.4213	24.4375	22.4395	NaN	22.7933	22.6992	23.8891	24.1973	23.4026	23.9222	23.4045	0.662065	24.0036	0.109562	22.7628	0.457226	24.2089	0.663775	22.644	0.183241	23.8528	0.330389	1.2088	1.44605	+	+	2.61211
293	A0A0G2JDW7;A0A061IMX1;G3HC03;A0A0G2JG29;G3H5C9;A0A3L7I0S9;G3HNK0;G3H513;A0A0G2JEX7	A0A0G2JDW7;A0A061IMX1;G3HC03;A0A0G2JG29;G3H5C9	I79_008044;Rps27	Cricetulus griseus;Mus musculus	9.2327	36.608	4	42.7	27.8998	27.4901	27.5825	27.3706	27.8398	27.5458	27.2198	27.5051	26.9393	26.7352	27.2362	27.2593	27.5901	26.5493	26.9303	26.7544	26.5741	27.1976	26.1332	27.7315	26.5769	27.0097	26.8191	26.6716	27.5857	0.196277	27.5276	0.253649	27.0425	0.251383	26.956	0.45045	26.9091	0.700913	26.7693	0.188716	-0.139799	-0.0864487			0.146677
294	G3H497;A0A061IMX3	G3H497;A0A061IMX3	Isyna1	Mus musculus	46.933	58.273	12	37.4	26.1186	25.7074	25.6873	25.6959	25.1333	25.8438	26.091	25.1299	26.0989	26.1863	25.643	25.8693	26.3082	25.8027	26.1331	25.9508	25.9697	26.0857	26.1605	25.82	26.2315	26.937	26.4282	26.2464	25.8023	0.182765	25.5495	0.492975	25.9494	0.244109	26.0487	0.219495	26.009	0.148415	26.4607	0.329838	0.451742	0.0992889			1.33108
295	G3HZU1;Q5U421;A0A061IN33;D3K4J3;A0A3L7IKQ6;B2KF34;A0A3B2WB60	G3HZU1;Q5U421;A0A061IN33;D3K4J3;A0A3L7IKQ6	H671_1g3582;Mapk14	Cricetulus griseus;Mus musculus	40.078	41.748	6	26.1	23.7314	23.84	23.862	23.956	24.2511	23.6917	23.581	24.5215	24.5297	24.0083	24.6321	23.7559	23.6898	23.7809	23.8051	23.7164	24.379	23.3766	24.1081	24.6191	22.7272	23.4646	23.1277	23.3127	23.8473	0.0798718	24.0113	0.44914	24.2315	0.418472	23.748	0.0539433	24.1207	0.538177	23.1581	0.318587	-0.962635	-0.48347	+		1.66341
296	A0A061IN58;A0A3L7IJE8;G3IFL1;Q3TKC5;Q8CIH9;Q3UGA8;Q3UGU3;Q3TUW2	A0A061IN58;A0A3L7IJE8;G3IFL1;Q3TKC5;Q8CIH9;Q3UGA8	Ppat	Mus musculus	57.385	50.995	10	29.2	25.8548	25.5168	25.2047	25.1842	25.0978	25.3379	24.6183	25.3805	25.1145	24.4774	24.9989	24.3717	24.6268	25.1098	24.6788	24.6321	24.6701	24.3108	24.7852	24.8685	23.9861	24.629	23.9661	23.8601	25.4401	0.273268	25.1086	0.349759	24.7406	0.37054	24.7619	0.233135	24.6587	0.245723	24.1103	0.350172	-0.548318	0.0212803			1.36951
297	A0A061IN77;G3HZP1;A0A3L7IIE2	A0A061IN77;G3HZP1;A0A3L7IIE2	I79_016548;Kiaa1033	Cricetulus griseus;Mus musculus	129.65	10.696	2	2.8	NaN	NaN	NaN	19.9087	NaN	NaN	21.5698	NaN	NaN	NaN	20.6357	NaN	NaN	NaN	NaN	20.9422	21.8255	NaN	21.8446	NaN	NaN	NaN	NaN	NaN	19.9087	0	21.5698	#DIV/0!	20.6357	#DIV/0!	20.9422	#DIV/0!	21.8351	0.0135531	#DIV/0!	#DIV/0!	#DIV/0!	0.306473			0
298	A4URF0;A0A061INB9;A0A3L7IP08;G3I473;A0A061IQQ1;G3I474	A4URF0;A0A061INB9	Cxcl1;H671_1g1360;H671_1g1363;I79_018246;I79_018250	Cricetulus griseus;Mus musculus	11.036	27.569	5	44.6	NaN	NaN	NaN	NaN	NaN	NaN	NaN	NaN	NaN	NaN	NaN	NaN	26.5972	27.0994	27.382	27.1247	NaN	NaN	NaN	NaN	27.4458	27.6597	26.9665	27.3782	#DIV/0!	#DIV/0!	#DIV/0!	#DIV/0!	#DIV/0!	#DIV/0!	27.0508	0.328256	#DIV/0!	#DIV/0!	27.3626	0.289998	#DIV/0!	#DIV/0!			0
299	A0A061INC7;Q3U6P5;A0A061IJX8;A0A061IKW7;A0A061IQH5;G3HWP9;A0A061IP91;A0A3L7HH84;A0A2I3BRM6;A0A2I3BQH3;G3HBY4;A0A3L7HH16;A0A061IK95;A0A3L7I4A0;G3HIW1;A0A061IEZ2;A0A2I3BQW7;A0A1D5RLM5;Q8BJ85;G3H2P9;A0A1D5RMF0;A0A1D5RLK6;A0A061IFH6	A0A061INC7;Q3U6P5;A0A061IJX8;A0A061IKW7;A0A061IQH5;G3HWP9;A0A061IP91;A0A3L7HH84	H671_2g5959;H671_2g6160;H671_2g6266;Hnrnpc;Ralyl	Cricetulus griseus;Mus musculus	33.143	127.59	22	61.8	29.3983	28.5713	28.3854	28.5937	29.0455	28.896	28.3694	28.7669	28.0621	27.8695	28.1451	27.6757	27.7605	28.6649	28.314	28.24	27.995	27.8817	28.0784	28.322	28.0954	28.182	28.0384	28.2331	28.7372	0.390182	28.7694	0.290007	27.9381	0.209607	28.2448	0.372308	28.0693	0.186775	28.1372	0.0869966	0.0679111	0.306756			0.272267
300	A0A061INL5;A0A3L7IMQ6;G3HQQ9;A0A3L7ILN6;Q5RL55;Q3U6P1;Q99K92	A0A061INL5;A0A3L7IMQ6;G3HQQ9;A0A3L7ILN6;Q5RL55	Abcf1	Mus musculus	95.797	275.02	22	33.6	28.5715	27.7294	27.6853	27.9358	27.9601	27.9542	27.3482	28.0452	27.8319	27.2299	27.7607	27.439	28.1959	27.7772	27.6766	27.7567	27.3777	27.2323	26.9134	27.5968	27.6404	28.1897	27.3916	27.5725	27.9805	0.354057	27.8269	0.321828	27.5654	0.281508	27.8516	0.233579	27.2801	0.286699	27.6986	0.343842	0.418472	0.28625			0.955624
301	Q3U8N1;Q3U6F6;A0A3L7ICJ1;Q8C483;A0A061INU9;A2AFS0;A2AFS1;Q8CEH3	Q3U8N1;Q3U6F6;A0A3L7ICJ1;Q8C483;A0A061INU9;A2AFS0;A2AFS1	Sars	Mus musculus	58.231	81.404	8	21.9	25.6935	26.3537	25.9667	26.4622	26.1867	26.4054	26.0137	26.2162	25.532	25.4422	25.6772	24.6664	25.185	25.8597	25.6486	25.4889	25.3458	25.1133	25.6502	25.6478	25.1834	25.4643	24.9986	25.6373	26.119	0.307039	26.2055	0.160437	25.3294	0.452518	25.5455	0.284304	25.4393	0.260115	25.3209	0.28485	-0.118358	0.216103			0.250287
302	A0A061IR05;A0A061IQH6;A0A061IP05;G3IFL3;E9Q740;F8VQC1;Q3UZL8;A0JLN1;A0PJ97;Q9CS54;Q3UU23	A0A061IR05;A0A061IQH6;A0A061IP05;G3IFL3;E9Q740;F8VQC1;Q3UZL8;A0JLN1	Srp72	Mus musculus	74.737	32.214	7	14.6	22.9462	24.0712	23.9031	23.7475	22.9599	23.8902	22.9354	NaN	NaN	23.0889	23.0301	22.2044	23.1212	24.2641	23.2957	23.7401	23.9751	22.556	23.4191	23.3988	23.7561	23.7096	23.8536	23.7043	23.667	0.431608	23.2618	0.544335	22.7745	0.494571	23.6053	0.510684	23.3372	0.585307	23.7559	0.0691626	0.418658	0.830815			0.687756
303	A0A061IQ68;A0A061IPG4;G3H4I2;A0A571BEU1	A0A061IQ68;A0A061IPG4;G3H4I2;A0A571BEU1	Tpm1	Mus musculus	32.778	51.582	2	58.5	27.8224	26.035	25.4732	25.9573	27.812	26.8566	24.5627	26.2649	26.2134	25.5382	25.8146	23.9784	23.7452	27.8179	27.1409	26.4668	25.4312	23.9226	26.5676	26.7424	26.2018	25.4566	26.0147	26.3697	26.322	0.892622	26.3741	1.36545	25.3861	0.978567	26.2927	1.78568	25.666	1.2995	26.0107	0.396859	0.344727	0.906579			0.200681
304	A0A061IPK2;Q3TJ01;G3HGV7;A0A3L7IHS3	A0A061IPK2;Q3TJ01;G3HGV7	Rtcb	Mus musculus	55.222	176.66	21	43.2	28.0366	27.8436	27.9244	27.9297	27.9065	27.8851	28.0295	28.0782	27.6151	27.7286	27.7375	28.0406	28.5161	27.9555	27.9333	27.8073	27.6956	28.0166	27.6415	27.6986	27.6816	28.0975	27.5294	27.8417	27.9336	0.0685986	27.9748	0.0937949	27.7804	0.182141	28.053	0.315516	27.7631	0.17104	27.7876	0.242817	0.0244985	0.2726			0.0582962
305	A0A3L7ID91;Q3UBB2;G3HHJ4;Q3TSR1;A0A061IPK7	A0A3L7ID91;Q3UBB2;G3HHJ4;Q3TSR1;A0A061IPK7	H671_1g2833;Vps36	Cricetulus griseus;Mus musculus	36.961	6.4453	3	11.7	NaN	22.6908	22.91	22.6733	21.5105	NaN	NaN	NaN	NaN	NaN	22.6983	NaN	NaN	NaN	NaN	NaN	NaN	NaN	NaN	NaN	NaN	NaN	NaN	NaN	22.758	0.107693	21.5105	#DIV/0!	22.6983	#DIV/0!	#DIV/0!	#DIV/0!	#DIV/0!	#DIV/0!	#DIV/0!	#DIV/0!	#DIV/0!	#DIV/0!			NaN
306	G3HW50;A0A061IPM2;A0A3L7IHK6	G3HW50;A0A061IPM2;A0A3L7IHK6	Pip4k2c	Mus musculus	41.404	7.1127	2	8.5	NaN	NaN	NaN	22.426	NaN	NaN	NaN	NaN	23.3707	23.2464	23.2162	23.2657	NaN	23.0548	23.0406	23.0134	23.6936	23.3823	24.3623	22.9942	23.5917	NaN	NaN	23.198	22.426	0	#DIV/0!	#DIV/0!	23.2747	0.0671275	23.0363	0.0210449	23.6081	0.578504	23.3949	0.278416	-0.213261	-0.23847			0.180135
307	A0A061IQE9;A0A061IPP7;A0A061IR71;G3HR57;A0A3L7IKF2;Q3UPU3;Q3UHE0	A0A061IQE9;A0A061IPP7;A0A061IR71;G3HR57;A0A3L7IKF2;Q3UPU3;Q3UHE0	Ubr2	Mus musculus	167.61	10.017	2	1.6	NaN	22.2054	22.511	22.3093	NaN	21.6517	22.8069	21.9106	22.2368	22.4958	22.1885	22.3823	21.9131	22.2768	22.3174	NaN	22.5643	22.1968	22.4343	21.9765	NaN	NaN	NaN	21.7748	22.3419	0.12686	22.1231	0.606197	22.3258	0.140083	22.1691	0.222654	22.293	0.260112	21.7748	#DIV/0!	-0.518202	-0.156714			0
308	A0A061IPQ3;G3HR63;B0V2V1	A0A061IPQ3;G3HR63	Cnpy3	Mus musculus	30.705	43.69	7	32.8	24.957	24.2886	24.6861	24.4964	24.8427	24.6056	24.7312	25.2982	25.1717	24.6605	25.0817	25.0291	25.7216	24.6067	24.755	25.0563	25.5282	25.5274	25.2483	25.6103	25.0911	26.0333	25.0177	25.4049	24.607	0.246161	24.8694	0.301818	24.9857	0.224698	25.0349	0.494539	25.4785	0.158351	25.3867	0.462611	-0.0918112	0.0491462			0.142558
309	A0A061IQ35;A0A1S6GWG6;G3H6W0;Q99KA3;A0A3L7GSM1;G3IBX5;Q6P6I3;Q91YH6;Q8C3L6;B0LAC8;A0A0U1RNU9	A0A061IQ35;A0A1S6GWG6;G3H6W0	Atp6v1b1;Atp6v1b2	Mus musculus	56.594	105.21	17	40.9	26.6584	26.5863	26.4453	26.4495	26.4514	26.2973	26.4107	26.303	26.5986	26.5249	26.6509	26.9526	27.0452	26.8611	26.7234	27.0099	26.6315	26.72	26.6865	27.0711	26.5783	26.8142	26.2829	26.563	26.5349	0.0911243	26.3656	0.0774368	26.6818	0.187817	26.9099	0.147729	26.7773	0.19928	26.5596	0.21738	-0.217665	0.228145			0.720445
310	A0A061IQ58;A0A061INK6;A0A3L7IPL3;A0A061ICL3	A0A061IQ58;A0A061INK6;A0A3L7IPL3	H671_3g8592;Rps27a	Cricetulus griseus;Mus musculus	18.592	98.759	2	50.3	23.5151	26.7079	26.7953	26.7388	25.2442	25.6121	26.6112	24.4491	26.4427	26.7806	26.3105	25.7707	26.5704	26.5597	26.4646	26.5003	26.5122	26.2081	26.8334	25.818	26.3919	25.8707	25.4944	26.7457	25.9393	1.39995	25.4792	0.89729	26.3261	0.419851	26.5238	0.0500545	26.3429	0.433188	26.1257	0.553422	-0.217233	0.197649			0.252458
311	A0A061IRD9;A0A061IQW5;A0A061IQA4;A0A3L7INU4;A0A061IMV9;A0A061INS0;Q5SVG5;Q5SVG4;Q8CC13;Q3TVN4;Q3U1K9;Q6NXY3;G3HP08;H3BJ06;Q5SWR0	A0A061IRD9;A0A061IQW5;A0A061IQA4;A0A3L7INU4;A0A061IMV9;A0A061INS0;Q5SVG5;Q5SVG4;Q8CC13;Q3TVN4;Q3U1K9	Ap1b1;H671_1g1182	Cricetulus griseus;Mus musculus	101.5	58.553	12	20.9	26.3425	25.975	25.81	25.634	26.3557	26.2137	25.3458	26.1075	25.9249	25.267	25.6964	25.5689	25.454	25.9906	25.8014	25.5909	25.374	25.2671	26.0951	26.0381	25.5721	25.6065	24.9932	25.2663	25.9404	0.261626	26.0057	0.451547	25.6143	0.274392	25.7092	0.235782	25.6936	0.433552	25.3595	0.288137	-0.334052	0.0949135			0.607858
312	E9QNP0;Q5M9K3;A0A061IQB8;E9Q9J0;O35080;Q922Z8;G3I129;Q8R0Z9;Q78XY9;Q3TH47;Q5SX22;Q922B0;A5JUZ1;O35079;E9Q5F6;E9Q4P0;G3GVL0;Q8C2K3;A0A0A6YW67;Q8VC46;B0LAC2;G3H493	E9QNP0;Q5M9K3;A0A061IQB8;E9Q9J0;O35080;Q922Z8;G3I129;Q8R0Z9;Q78XY9;Q3TH47;Q5SX22;Q922B0;A5JUZ1;O35079;E9Q5F6;E9Q4P0;G3GVL0;Q8C2K3;A0A0A6YW67;Q8VC46	CHUB2;I79_005093;Kxd1;Ubb;Ubc	Cricetulus griseus;Mus musculus	26.856	10.555	3	30.2	25.3694	25.1126	24.7689	24.8427	25.5279	25.7953	24.4285	25.0646	24.0194	24.0019	24.6173	23.5652	25.3506	24.6573	24.9397	24.3344	24.1515	22.9537	23.8523	24.428	24.4389	24.8911	24.0927	24.5623	25.0234	0.237207	25.2041	0.598683	24.051	0.432098	24.8205	0.431311	23.8464	0.639841	24.4963	0.329841	0.649866	0.769525			0.917146
313	A0A061IQG9;A0A3L7IJF6;A0A061IR03;G3I8Y5	A0A061IQG9;A0A3L7IJF6;A0A061IR03;G3I8Y5	Polr2b	Mus musculus	123.19	30.03	8	14	NaN	24.225	24.2994	24.3512	24.7013	24.9311	24.3099	24.758	24.2278	24.5886	24.5198	24.1327	24.5742	23.9132	24.1952	23.8321	24.2398	23.8515	24.5819	24.3813	NaN	NaN	NaN	NaN	24.2919	0.051808	24.6751	0.262361	24.3672	0.22117	24.1287	0.335285	24.2636	0.308538	#DIV/0!	#DIV/0!	#DIV/0!	-0.238544			0
314	A0A061IQH8;G3HYU6;A0A3L7IM16;G3UXX5;D3Z7Q8;A1L3C2;D3Z3D6;G3UX92	A0A061IQH8;G3HYU6;A0A3L7IM16	Polr1c	Mus musculus	39.101	67.485	9	39	25.0738	25.4106	25.2173	25.5727	25.7804	25.3917	25.2191	25.4614	24.9587	25.4325	24.899	25.4245	25.0228	24.9517	24.9984	25.302	25.0267	24.8739	24.8931	25.037	24.8921	24.9289	24.5994	25.052	25.3186	0.189224	25.4631	0.234776	25.1787	0.289521	25.0687	0.158289	24.9577	0.0861058	24.8681	0.191747	-0.0896168	-0.109954			0.370037
315	A0A061IQJ9;Q545I9;G3HC31;G3HC29;A0A0G2JGD2;Q545V2	A0A061IQJ9;Q545I9;G3HC31	H671_1g1493;S100a4;S100a6	Cricetulus griseus;Mus musculus	28.436	179.21	11	37.9	31.3102	29.891	29.9962	29.9856	31.0394	30.7992	29.671	30.1917	29.6187	28.9319	30.5763	29.6077	30.279	29.4135	29.6524	29.3352	30.175	30.7488	29.2008	30.6746	29.4301	30.3685	29.5453	29.6627	30.2958	0.587145	30.4253	0.616563	29.6837	0.676246	29.67	0.427793	30.1998	0.713084	29.7517	0.422046	-0.44812	-0.0136638			0.493534
316	G3GXH4;A0A061IQK8	G3GXH4;A0A061IQK8	Cdk6	Mus musculus	31.026	34.75	3	29.7	NaN	NaN	NaN	NaN	NaN	NaN	22.9037	NaN	NaN	23.585	NaN	NaN	NaN	NaN	NaN	NaN	22.5115	NaN	NaN	NaN	NaN	NaN	NaN	NaN	#DIV/0!	#DIV/0!	22.9037	#DIV/0!	23.585	#DIV/0!	#DIV/0!	#DIV/0!	22.5115	#DIV/0!	#DIV/0!	#DIV/0!	#DIV/0!	#DIV/0!			0
317	A0A061IQN8;A0A061IPH5;E9Q5H2;E9PZF5;G3H2V3;A0A3L7IH24;E9Q2G1;E9Q0X5;A0A0G2JEK9	A0A061IQN8;A0A061IPH5;E9Q5H2;E9PZF5;G3H2V3	Anp32e;H671_1g2060;I79_004556	Cricetulus griseus;Mus musculus	29.269	309.56	11	39.5	27.2344	28.0263	27.7395	28.0121	27.8433	28.1322	27.6237	27.8519	27.8033	27.4148	27.8551	26.9776	27.6942	27.969	27.8809	27.804	27.4674	27.3734	27.6235	27.5802	27.7844	27.9427	26.9064	27.7648	27.7531	0.320513	27.8628	0.208385	27.5127	0.407273	27.837	0.116673	27.5111	0.112926	27.5996	0.468907	0.0884728	0.324296			0.138879
318	Q5SVF7;A0A061IQW3;A0A3L7IQA0;Q3UGS1;G3HP11;Q5SVG6;A0A3L7IDS3	Q5SVF7;A0A061IQW3;A0A3L7IQA0;Q3UGS1;G3HP11	Nipsnap1	Mus musculus	33.363	9.9086	6	25.7	NaN	NaN	NaN	23.0803	NaN	NaN	22.9406	NaN	22.9766	23.1223	22.9607	24.0159	22.9014	23.5048	23.59	23.6617	23.3192	23.9326	23.2156	22.7877	23.7566	24.1598	23.3764	23.885	23.0803	0	22.9406	#DIV/0!	23.2689	0.503275	23.4145	0.348019	23.3138	0.472357	23.7945	0.325547	0.480715	0.145568			0.839318
319	A0A3L7IE30;A0A061IQX9;G3H487	A0A3L7IE30;A0A061IQX9;G3H487	Upf1	Mus musculus	133.65	138.3	23	28.2	27.1042	26.4302	26.2715	26.7103	26.8018	26.8104	26.2791	26.9243	26.5088	25.9806	26.4084	26.3012	25.8668	25.8752	25.7507	25.7228	26.4751	26.1078	26.7704	26.3172	25.3371	25.6249	24.7352	25.3009	26.629	0.316138	26.7039	0.28865	26.2998	0.229035	25.8039	0.0784095	26.4176	0.279196	25.2495	0.372243	-1.16811	-0.495888	+	+	2.61938
320	A0A061IR35;G3HM98;A0A3L7IMR2	A0A061IR35;G3HM98;A0A3L7IMR2	Dbnl	Mus musculus	48.583	107.62	10	36	25.6914	25.5838	25.5195	25.5092	25.971	25.8014	25.4124	26.0281	25.2365	24.6932	25.4186	25.1206	25.9856	25.1073	25.3439	25.3885	25.238	25.0142	25.0956	25.7546	24.8925	25.8098	24.4895	24.8838	25.576	0.0725087	25.8033	0.277757	25.1172	0.308173	25.4563	0.37381	25.2756	0.332429	25.0189	0.559743	-0.256681	0.339104			0.33688
321	A0A061IR41;G3HGS2;Q3UGC8;H3BL62;D3YZC0	A0A061IR41;G3HGS2;Q3UGC8;H3BL62	H671_1g1678;I79_009813	Cricetulus griseus	63.638	16.412	8	19.6	24.6608	23.9799	24.2612	23.5961	NaN	24.5069	24.6982	24.0963	23.9283	24.5507	24.0482	24.4041	24.7547	24.7463	24.325	24.1818	24.5116	24.3865	24.4933	24.4772	24.3338	25.0358	24.4079	24.0873	24.1245	0.38938	24.4338	0.307532	24.2328	0.2928	24.5019	0.292922	24.4671	0.0555817	24.4662	0.403691	-0.000938892	0.269107			0.0015346
322	A0A061IR79;G3HYU7;A0A3L7IKL0;A2RRJ4;A0A3L7IMU4;Q9CZR7;Q8BPF7	A0A061IR79;G3HYU7;A0A3L7IKL0;A2RRJ4	Xpo5	Mus musculus	133.45	29.01	11	11.2	24.7046	24.7651	24.9784	24.4849	24.8897	24.898	24.1416	24.7081	24.382	24.4912	24.6553	24.3145	24.4984	24.7529	24.149	24.5022	24.5059	24.3517	24.1899	24.4889	23.9135	24.3336	NaN	24.1294	24.7333	0.175787	24.6594	0.356107	24.4608	0.148757	24.4756	0.248181	24.3841	0.14668	24.1255	0.210074	-0.258597	0.0148659			0.956531
323	G3HC25;A0A061IR84;Q545H7;A0A0A0MQ90	G3HC25;A0A061IR84	H671_1g1490;S100a13	Cricetulus griseus;Mus musculus	11.241	116.92	7	48	27.6653	25.4899	25.7854	26.1107	27.3645	27.0484	NaN	24.3078	25.8522	25.7255	24.797	24.6751	NaN	27.3926	26.7459	25.6957	24.7936	25.8542	27.2708	26.9738	25.0945	NaN	25.0568	24.9721	26.2628	0.838963	26.2402	1.68101	25.2625	0.61203	26.6114	0.856387	26.2231	1.13147	25.0411	0.0627012	-1.182	1.34891			0.860086
324	A0A061IRA2;A0A061IN99;A0A061IMA7;G3H9L2;A0A3L7IJU1;Q3TQV7;Q3TPH3;A0A3L7IJ26;Q3TSV9	A0A061IRA2;A0A061IN99;A0A061IMA7;G3H9L2;A0A3L7IJU1	Usp15	Mus musculus	112.27	31.805	9	14.2	NaN	24.1908	24.5602	24.1374	24.634	24.2352	24.3786	24.3939	24.0732	23.8225	24.0841	24.8262	24.0017	23.9139	23.4574	22.8446	24.6758	24.4153	23.6647	23.4191	NaN	23.1131	NaN	NaN	24.2961	0.187982	24.4104	0.165306	24.2015	0.433643	23.5544	0.529928	24.0437	0.597626	23.1131	#DIV/0!	-0.93066	-0.647083			0
325	A0A061IRC2;A0A061INL4;G3HJS1;Q3TTX2;Q8BQ35;A0A061IMN2;Q8R1C2	A0A061IRC2;A0A061INL4;G3HJS1;Q3TTX2;Q8BQ35	I79_010920;Sptbn1	Cricetulus griseus;Mus musculus	108.28	35.872	6	32.9	25.4613	25.8625	25.866	25.9546	25.7046	25.8746	25.8245	25.9481	25.6385	25.524	25.6034	25.6175	25.368	24.8249	24.8458	25.01	25.7366	25.4035	25.3741	25.5697	23.9787	24.7654	NaN	23.8404	25.7861	0.191128	25.838	0.102377	25.5958	0.050021	25.0122	0.251256	25.521	0.167531	24.1948	0.498936	-1.32618	-0.583681	+	+	2.41964
326	A0A087WPL5;E9QNN1;Q3UR42;A0A0R4J2C3;Q05BR6;Q3TF92;Q3TEB2;A0A087WRT3	A0A087WPL5;E9QNN1;Q3UR42	Dhx9	Cricetulus griseus;Mus musculus	149.62	5.594	4	26.6	25.6214	24.3953	24.8622	24.8398	24.8746	25.1556	24.7256	24.9746	24.3494	23.9363	24.5688	24.6583	24.6249	24.3395	24.3227	24.0256	24.1544	24.4894	23.9024	25.0303	23.9934	24.0396	24.0915	23.9419	24.9297	0.44067	24.9326	0.18048	24.3782	0.3219	24.3282	0.244797	24.3941	0.487505	24.0166	0.0639231	-0.377528	-0.0500655			0.755663
327	A0A087WPY0;A0A087WS54;Q9CS46;G3I245;A0A3L7IC45;Q9Z0T2	A0A087WPY0;A0A087WS54;Q9CS46;G3I245;A0A3L7IC45;Q9Z0T2	I79_017464	Cricetulus griseus	18.262	2.1524	2	12	NaN	21.8895	NaN	NaN	NaN	NaN	NaN	NaN	21.3012	NaN	NaN	NaN	NaN	NaN	NaN	NaN	NaN	NaN	21.6114	NaN	NaN	NaN	NaN	NaN	21.8895	0	#DIV/0!	#DIV/0!	21.3012	#DIV/0!	#DIV/0!	#DIV/0!	21.6114	#DIV/0!	#DIV/0!	#DIV/0!	#DIV/0!	#DIV/0!			0
328	A0A087WQE6;G3H9C9;A0A087WNT1;A0A3L7IAT4;A0A087WPE4;A0A3L7HTR6	A0A087WQE6;G3H9C9;A0A087WNT1;A0A3L7IAT4;A0A087WPE4;A0A3L7HTR6	Tceb1	Mus musculus	10.657	169.11	6	65.3	27.4279	26.2275	26.1046	26.3218	27.3659	27.2821	26.4748	26.8902	26.5418	26.4381	26.5787	26.5613	26.438	27.3454	26.8796	26.5505	26.4273	26.3276	26.5723	26.6895	26.695	26.4282	26.3752	26.4768	26.5205	0.529547	27.0033	0.408777	26.53	0.0630872	26.8034	0.407051	26.5042	0.15924	26.4938	0.140387	-0.0104089	0.273392			0.0338228
329	B7ZNP0;B7ZNN9;A0A087WQK5;A0A087WR24;A0A3L7HJU7;G3H9R6	B7ZNP0;B7ZNN9;A0A087WQK5;A0A087WR24;A0A3L7HJU7	Edem3	Mus musculus	102.22	2.599	3	3.9	NaN	NaN	NaN	NaN	NaN	NaN	NaN	NaN	NaN	22.8124	NaN	NaN	23.67	NaN	NaN	NaN	NaN	NaN	NaN	NaN	NaN	NaN	NaN	22.8935	#DIV/0!	#DIV/0!	#DIV/0!	#DIV/0!	22.8124	#DIV/0!	23.67	#DIV/0!	#DIV/0!	#DIV/0!	22.8935	#DIV/0!	#DIV/0!	0.857601			0
330	A0A097PUD0;A0A097PUG4	A0A097PUD0;A0A097PUG4	N/A	Mus musculus	25.616	323.31	11	41.3	29.4455	28.7595	28.9656	29.2059	28.6456	28.4832	28.7453	28.825	29.4366	29.39	29.1931	29.5453	29.4362	30.0624	29.9866	29.918	29.4502	29.1212	30.1064	29.4549	30.5646	30.3811	31.0722	30.8746	29.0941	0.257149	28.6748	0.147272	29.3913	0.147256	29.8508	0.282621	29.5332	0.412824	30.7231	0.309248	1.18995	0.459536	+		2.43909
331	A0A098KXA8;A0A098KXH1;Q3UUU2;Q0P6B2;A0A098KXF1;A0A0G2JFY5;A0A0G2JGW9;Q3TUE1;Q3TIS5;A0A0G2JG00;A0A3L7IDD9;G3GVT2;A0A0G2JFK2;A0A0G2JE55;A0A0G2JGT1;A0A0G2JG96;A0A0G2JGV9	A0A098KXA8;A0A098KXH1;Q3UUU2;Q0P6B2;A0A098KXF1;A0A0G2JFY5;A0A0G2JGW9;Q3TUE1;Q3TIS5;A0A0G2JG00;A0A3L7IDD9;G3GVT2;A0A0G2JFK2	Fubp1	Mus musculus	73.728	70.508	13	27.5	27.7418	26.8484	26.7493	26.6016	26.9837	26.8054	26.3546	27.1117	26.3105	25.8213	26.4401	25.5912	25.586	26.2361	25.8762	25.6637	25.5753	25.4507	25.1073	26.0786	25.9029	25.948	26.0631	26.1985	26.9853	0.445502	26.8138	0.33092	26.0408	0.401034	25.8405	0.290876	25.553	0.402411	26.0281	0.132129	0.47515	-0.200246			1.18037
332	A0A098KXB1;A0A098KXE1;G3HR08;A0A0G2JEM7	A0A098KXB1;A0A098KXE1;G3HR08	Lap3	Mus musculus	52.793	323.31	30	68	29.0824	28.4872	28.3289	28.3713	28.7394	28.4613	28.2252	28.8045	28.0052	27.5251	28.0659	27.989	28.0563	27.9679	27.892	27.7266	27.8028	27.7864	27.8218	28.3529	27.6497	28.6518	27.6534	27.9775	28.5674	0.302874	28.5576	0.266939	27.8963	0.249689	27.9107	0.139916	27.941	0.274996	27.9831	0.471551	0.0421133	0.0143881			0.0543168
333	A0A098KXC9;A0A3L7HWU6;B2RT97;E9Q5I9;G3IND2;G3ILX2;E9Q0U1;F6ZQQ3;F6PXS6	A0A098KXC9;A0A3L7HWU6;B2RT97;E9Q5I9;G3IND2	Psmd13	Mus musculus	42.835	143.63	20	59	28.2492	27.272	27.0854	27.2158	27.2973	27.5951	27.1129	27.4788	27.285	27.1703	27.5396	27.228	26.8115	27.6364	27.4778	27.4213	27.0507	26.5419	27.0374	27.0513	27.4239	26.7455	26.8737	27.2559	27.4556	0.463147	27.371	0.211277	27.3057	0.162823	27.3368	0.361821	26.9203	0.252363	27.0748	0.3181	0.154425	0.0310597			0.322666
334	A0A0A0MQC9	A0A0A0MQC9	Lsm12	Mus musculus	15.362	5.9528	2	22.6	NaN	NaN	22.7083	NaN	NaN	NaN	23.0057	NaN	NaN	22.8871	NaN	23.1217	NaN	NaN	21.8502	NaN	NaN	23.2648	21.8893	NaN	22.4479	NaN	23.2117	22.6412	22.7083	0	23.0057	#DIV/0!	23.0044	0.165868	21.8502	#DIV/0!	22.5771	0.972687	22.7669	0.397142	0.189864	-1.15421			0.113815
335	A0A0A0MQG2;Q5DTR4;Q3TZN6;P70435;Q9Z2V0;Q8C509;Q3UGX2;Q68FG2;Q3UGZ4;A0A061IE49;Q3UGY4;A0A061IRC3;B2RX08;E9Q397;G3HNR1;A0A3L7H7Z3;A0A3L7HW33	A0A0A0MQG2;Q5DTR4	H671_1g1304;I79_012404;Sptbn2	Cricetulus griseus;Mus musculus	244.25	15.466	2	30.1	NaN	23.5681	23.286	NaN	NaN	NaN	NaN	NaN	23.8417	23.1732	NaN	23.6024	23.1582	NaN	NaN	NaN	NaN	23.5721	NaN	NaN	NaN	NaN	NaN	NaN	23.4271	0.141057	#DIV/0!	#DIV/0!	23.5391	0.338739	23.1582	#DIV/0!	23.5721	#DIV/0!	#DIV/0!	#DIV/0!	#DIV/0!	-0.380889			0
336	A0A0A0MQM0;A0A3L7GN28;G3I948;A0A3L7IGY9;A0A061IN17;G3HXX5;J3QPS8;G3GY95	A0A0A0MQM0;A0A3L7GN28;G3I948;A0A3L7IGY9;A0A061IN17	Eif5a;Eif5a2;H671_1g1457	Cricetulus griseus;Mus musculus	16.302	323.31	7	59.7	28.367	28.7063	28.5972	28.7552	29.2728	29.1785	28.4341	28.9706	27.9984	27.8626	28.1375	27.0841	27.6165	28.7379	28.3614	28.2292	27.5465	26.7411	28.2159	28.3736	28.0551	27.5363	27.3765	27.9246	28.6064	0.149588	28.964	0.375158	27.7706	0.471284	28.2362	0.465999	27.7193	0.744188	27.7231	0.319295	0.00384474	0.465576			0.00316817
337	A0A0A6YXC8;E9QKR1;A0A0A6YW06;J3QNM3;E9QKQ9;E9QLZ9;G3GRA4	A0A0A6YXC8;E9QKR1;A0A0A6YW06;J3QNM3;E9QKQ9;E9QLZ9;G3GRA4	I79_000047	Cricetulus griseus	58.35	18.758	3	6.7	NaN	NaN	NaN	22.9958	NaN	22.6874	NaN	22.6596	NaN	NaN	NaN	NaN	NaN	23.6118	22.9873	22.9739	NaN	NaN	23.6181	23.0648	NaN	NaN	NaN	NaN	22.9958	0	22.6735	0.0196573	#DIV/0!	#DIV/0!	23.191	0.364484	23.3414	0.391206	#DIV/0!	#DIV/0!	#DIV/0!	#DIV/0!			0
338	A0A0A6YX18;A0A0A6YWP6;G3HSY7;Q3U9S9;A0A0A6YVU0	A0A0A6YX18;A0A0A6YWP6;G3HSY7	Atp6v1h	Mus musculus	54.108	36.881	5	17	24.6909	23.5509	23.5311	23.2616	24.3198	24.434	23.9869	24.5891	24.8202	24.3929	24.7443	24.1366	25.1673	24.6686	23.9924	24.8192	24.7945	24.1249	24.7673	24.1949	24.8163	24.9257	24.1356	24.5939	23.7586	0.550274	24.3324	0.255454	24.5235	0.318094	24.6619	0.492769	24.4704	0.359869	24.6179	0.349887	0.147489	0.138394			0.237946
339	Q9CY93;Q5M9K9;G3HHK3;A0A0A6YX26;G3H7J9;A0A0A6YXL3;G3IFH6;G3I5F5;Q58DZ1;G3H7Z8;G3IHX8	Q9CY93;Q5M9K9;G3HHK3;A0A0A6YX26;G3H7J9;A0A0A6YXL3	I79_006494;I79_018701;I79_023438;Rpl31	Cricetulus griseus;Mus musculus	14.411	30.596	7	43.2	27.1098	26.7883	26.7223	26.9977	26.7571	27.2108	27.8175	27.217	27.3797	27.8195	26.306	27.2506	25.7451	27.0319	26.9595	27.1336	27.2247	27.591	27.9953	26.0314	27.6276	26.0502	26.6826	27.0446	26.9045	0.156128	27.2506	0.434989	27.1889	0.637017	26.7175	0.652219	27.2106	0.846782	26.8512	0.660895	-0.359365	-0.471431			0.277105
340	Q3TM37;A0A3L7HK02;G3H633;A0A0B4J1E2;Q9CV75	Q3TM37;A0A3L7HK02;G3H633;A0A0B4J1E2;Q9CV75	Snw1	Mus musculus	35.289	8.2923	2	8.9	24.1989	23.1935	23.4443	23.5638	23.5571	23.5819	23.4717	NaN	23.1371	22.7614	23.2781	23.4373	23.8373	23.2197	23.3977	23.4059	23.0174	23.0152	22.6907	23.1467	22.6489	23.3546	22.799	22.9395	23.6001	0.370614	23.5369	0.0577841	23.1535	0.288731	23.4651	0.262553	22.9675	0.194516	22.9355	0.303565	-0.0319886	0.311648			0.0629866
341	Q8BJ53;Q812D4;A0A0H2UH17;Q812D5;A0A0G2JDV6;G3HBZ8;Q80U73;A0A0G2JFN7;Q3TSB0;A0A0G2JDT1;A0A0G2JGD0;A0A0G2JG47;A0A0G2JE24;Q8BZ69;A0A3L7HZ03	Q8BJ53;Q812D4;A0A0H2UH17;Q812D5;A0A0G2JDV6	I79_008037	Cricetulus griseus	103.95	266.28	2	21.5	NaN	22.5043	23.1108	22.74	NaN	21.8438	23.6168	NaN	23.9093	23.4011	23.6463	23.4611	22.5422	23.5032	23.1621	23.7464	24.0795	NaN	23.2496	22.134	23.7505	22.2452	NaN	23.5097	22.785	0.249667	22.7303	1.25373	23.6044	0.228465	23.2385	0.522405	23.1544	0.976226	23.1685	0.808575	0.014087	-0.365944			0.00631486
342	Q99JN5;A0A0G2JDV8;G3I3W0;A0A3L7IED2;A0A0G2JFI6;G3I4M4;A0A0G2JFC8;A0A0G2JFG3	Q99JN5;A0A0G2JDV8;G3I3W0;A0A3L7IED2;A0A0G2JFI6;G3I4M4	Cnn3;I79_018407	Cricetulus griseus;Mus musculus	20.062	23.73	3	25.3	23.8968	23.7807	23.8927	24.1226	23.9518	24.0456	23.6448	24.3284	23.9715	23.8076	24.1787	NaN	NaN	NaN	NaN	NaN	NaN	24.0774	23.9225	NaN	NaN	NaN	NaN	NaN	23.9232	0.12419	23.9927	0.281775	23.9859	0.18593	#DIV/0!	#DIV/0!	24	0.109521	#DIV/0!	#DIV/0!	#DIV/0!	#DIV/0!			0
343	A0A3L7HLF8;A0A0G2JEK2;G3IAZ4;Q6P3B4;Q8C2N7	A0A3L7HLF8;A0A0G2JEK2;G3IAZ4;Q6P3B4;Q8C2N7	I79_020780	Cricetulus griseus	8.5497	2.8613	1	79.2	26.0941	24.9793	25.7838	24.8367	25.8168	25.8419	24.819	25.0275	24.9628	25.2969	26.0391	25.9132	25.5782	25.109	24.8788	24.7169	25.3353	26.5841	25.2501	27.0546	25.3584	25.9155	25.6601	25.4819	25.4235	0.529419	25.3763	0.530079	25.553	0.509892	25.0707	0.374625	26.056	0.902758	25.604	0.241781	-0.452038	-0.482292			0.430954
344	A0A0J9YUI1;Q6ZWQ6;G3IBF7;Q3TL77;A0A3L7IJ92;Q3V3R8;A0A0J9YU07;D3Z4U3;A0A0J9YUR9;F8WIC2	A0A0J9YUI1;Q6ZWQ6;G3IBF7;Q3TL77;A0A3L7IJ92;Q3V3R8;A0A0J9YU07;D3Z4U3	Ube2k	Mus musculus	15.81	50.976	10	63.3	25.401	25.8059	25.1022	24.9995	25.6457	25.6543	24.6533	25.6604	25.3463	25.0802	25.791	24.5029	25.4464	26.6693	26.1729	26.2292	24.9498	24.8675	25.2204	25.1226	26.0122	25.5225	25.6048	25.5839	25.3272	0.313291	25.4034	0.500139	25.1801	0.538357	26.1294	0.506546	25.0401	0.160514	25.6809	0.223643	0.640779	0.949343	+		2.45793
345	G3I4R2;A0A0J9YV90;A0A3L7IHC1;A0A0J9YUE3	G3I4R2;A0A0J9YV90;A0A3L7IHC1;A0A0J9YUE3	I79_018445	Cricetulus griseus	46.404	14.846	1	8.4	NaN	23.2249	NaN	23.3204	23.4	NaN	NaN	23.593	NaN	NaN	NaN	NaN	NaN	23.3807	23.4233	23.3852	NaN	NaN	23.5674	NaN	23.0924	NaN	NaN	NaN	23.2726	0.0477972	23.4965	0.136438	#DIV/0!	#DIV/0!	23.3964	0.0233856	23.5674	#DIV/0!	23.0924	#DIV/0!	-0.475079	#DIV/0!			0
346	A0A0J9YVG0;A0A0J9YV96;A0A0J9YUB0	A0A0J9YVG0	Ppm1g	Mus musculus	47.802	13.416	3	29.2	NaN	NaN	23.0345	22.5567	NaN	NaN	23.9504	NaN	23.4164	24.3583	23.0105	24.583	NaN	NaN	22.332	23.0122	23.8277	24.1739	24.4089	NaN	23.0602	NaN	23.6349	23.151	22.7956	0.238938	23.9504	#DIV/0!	23.842	0.750185	22.6721	0.480977	24.1368	0.292353	23.282	0.308942	-0.854821	-1.16996			1.59636
347	A0A0N4SVC2;E9QP00;A0A3L7H7U3;Q3TAP5;Q3TNU2	A0A0N4SVC2;E9QP00;A0A3L7H7U3;Q3TAP5	Tra2a	Mus musculus	32.259	6.9004	3	16.1	24.1345	24.1742	23.9288	23.9966	23.9313	24.3058	24.3564	23.8183	23.717	23.5431	23.6902	NaN	NaN	23.7058	23.7164	23.6438	23.7954	NaN	23.4525	23.6476	23.324	NaN	NaN	23.5524	24.0585	0.0997594	24.1029	0.268225	23.6501	0.0936349	23.6887	0.0391855	23.6318	0.171999	23.4382	0.161478	-0.193618	0.038566			0.526779
348	A0A0N4SVK3	A0A0N4SVK3	Lsm5	Mus musculus	6.6106	77.814	2	40.7	NaN	24.2856	24.4372	NaN	NaN	23.107	26.0737	NaN	24.7958	24.9683	23.8593	26.1694	23.0524	23.926	NaN	24.1782	24.7413	25.3643	24.2594	23.7326	24.4798	NaN	NaN	24.052	24.3614	0.0758047	24.5903	2.09778	24.9482	0.948811	23.7189	0.590787	24.5244	0.695118	24.2659	0.302469	-0.258525	-1.22933			0.183307
349	A0A0N4SVL9;A0A3L7HC66;G3HZI9;Q9CVB2;A0A0N4SVE2;A0A0N4SW66	A0A0N4SVL9;A0A3L7HC66;G3HZI9	I79_016494	Cricetulus griseus	32.547	54.182	7	26.5	23.3314	25.024	24.9798	25.1537	24.5802	24.6529	25.1763	24.5538	25.4174	25.2935	25.3682	25.6203	26.5131	25.2876	25.2893	25.2961	25.0966	24.9387	25.5168	25.1543	24.8833	24.8812	25.0661	25.0972	24.6222	0.747984	24.7408	0.293363	25.4249	0.139875	25.5965	0.611049	25.1766	0.244437	24.982	0.115834	-0.19464	0.17163			0.69861
350	G3HJ13;A8CVP4;A0A0R4J005;A8CVP1;A0A5F8MPJ3;Q4ZJB3;E9QP62;A0A3L7ILY6;Q9D7B2;A0A3L7I6N1	G3HJ13;A8CVP4;A0A0R4J005;A8CVP1;A0A5F8MPJ3;Q4ZJB3;E9QP62;A0A3L7ILY6;Q9D7B2;A0A3L7I6N1	Lims1	Mus musculus	37.224	2.4194	2	8.3	NaN	22.4105	NaN	NaN	NaN	NaN	NaN	22.7082	NaN	NaN	NaN	NaN	NaN	22.4982	23.2401	NaN	NaN	NaN	22.2393	NaN	NaN	NaN	NaN	22.3131	22.4105	0	22.7082	#DIV/0!	#DIV/0!	#DIV/0!	22.8692	0.524635	22.2393	#DIV/0!	22.3131	#DIV/0!	0.0738144	#DIV/0!			0
351	G3HHV8;A0A3L7I646;A0A0R4J008;Q3UXH8;Q8BQ10	G3HHV8;A0A3L7I646;A0A0R4J008;Q3UXH8;Q8BQ10	I79_010219	Cricetulus griseus	51.941	45.375	2	15.1	NaN	NaN	NaN	NaN	NaN	NaN	NaN	NaN	NaN	NaN	22.9055	NaN	NaN	23.7049	23.4361	23.7184	NaN	NaN	NaN	NaN	23.3457	23.6623	NaN	23.2574	#DIV/0!	#DIV/0!	#DIV/0!	#DIV/0!	22.9055	#DIV/0!	23.6198	0.159254	#DIV/0!	#DIV/0!	23.4218	0.212921	#DIV/0!	0.714243			0
352	A0A0R4J049;F6QQQ6;A0A2I3BRG2;S4R295	A0A0R4J049	Prmt5	Mus musculus	72.737	59.423	2	23.4	NaN	NaN	NaN	NaN	NaN	NaN	23.2982	NaN	NaN	23.2285	NaN	24.1483	NaN	NaN	NaN	NaN	NaN	23.4618	NaN	NaN	NaN	NaN	NaN	NaN	#DIV/0!	#DIV/0!	23.2982	#DIV/0!	23.6884	0.650434	#DIV/0!	#DIV/0!	23.4618	#DIV/0!	#DIV/0!	#DIV/0!	#DIV/0!	#DIV/0!			0
353	A0A3L7IHE6;A0A0R4J0I9;A0A061IMQ7;G3HW34;Q3U5J2;Q3U454	A0A3L7IHE6;A0A0R4J0I9;A0A061IMQ7	Lrp1	Mus musculus	501.52	27.052	8	2.5	NaN	NaN	NaN	22.9199	22.709	23.1894	NaN	22.9385	23.3541	23.6363	23.498	23.5237	24.1252	23.4805	23.4131	23.2954	24.4354	23.9303	24.8235	24.9795	23.265	23.7747	NaN	23.3173	22.9199	0	22.9456	0.240278	23.503	0.116062	23.5786	0.372352	24.5422	0.467675	23.4523	0.280436	-1.08984	0.0755258	+		1.77982
354	G3GTV7;A0A0R4J0P1;A0A3L7HSE8;A0A061I1L4;D3YTT4	G3GTV7;A0A0R4J0P1;A0A3L7HSE8;A0A061I1L4;D3YTT4	Acad8	Mus musculus	44.851	7.9284	2	9	NaN	NaN	NaN	NaN	NaN	NaN	NaN	NaN	22.6554	NaN	NaN	NaN	NaN	22.994	23.0929	23.1971	NaN	NaN	NaN	NaN	23.8246	NaN	NaN	NaN	#DIV/0!	#DIV/0!	#DIV/0!	#DIV/0!	22.6554	#DIV/0!	23.0947	0.101559	#DIV/0!	#DIV/0!	23.8246	#DIV/0!	#DIV/0!	0.439279			0
355	A0A0R4J0P6;Q3TUQ8;A0A2R8VKA3	A0A0R4J0P6;Q3TUQ8	Parn	Mus musculus	71.588	5.5426	3	16.2	NaN	23.1712	22.9441	23.4549	NaN	NaN	23.4492	NaN	23.6158	24.4731	23.2911	NaN	NaN	23.3019	23.1945	23.548	23.8332	23.6858	24.0228	NaN	NaN	NaN	NaN	NaN	23.1901	0.20895	23.4492	#DIV/0!	23.7934	0.610697	23.3481	0.181276	23.8472	0.168914	#DIV/0!	#DIV/0!	#DIV/0!	-0.44523			0
356	A0A0R4J0Q4;Q8BP04;G3HEI6;A0A3L7HNG1;A0A3L7HNJ6	A0A0R4J0Q4;Q8BP04;G3HEI6	I79_008970	Cricetulus griseus	66.495	10.215	3	6.4	NaN	NaN	NaN	NaN	NaN	NaN	NaN	NaN	23.0082	NaN	23.0793	NaN	23.4672	23.4211	23.41	23.4874	22.8739	NaN	22.9553	23.1093	23.5656	24.9166	23.5379	23.558	#DIV/0!	#DIV/0!	#DIV/0!	#DIV/0!	23.0438	0.0502997	23.4464	0.0368656	22.9795	0.119542	23.8945	0.681493	0.915031	0.402662		+	1.12731
357	G3HXT1;A0A0R4J0T8;A0A3L7IAD4	G3HXT1;A0A0R4J0T8;A0A3L7IAD4	Arfgap3	Mus musculus	56.637	2.9746	2	2.7	NaN	NaN	NaN	21.7299	NaN	NaN	NaN	NaN	22.2824	NaN	22.185	NaN	23.0738	NaN	NaN	22.3676	22.3634	NaN	21.9086	NaN	22.2883	NaN	NaN	22.2462	21.7299	0	#DIV/0!	#DIV/0!	22.2337	0.0689293	22.7207	0.499344	22.136	0.321589	22.2672	0.0297483	0.131288	0.48702			0.205222
358	Z4YLI8;A0A0R4J140	Z4YLI8;A0A0R4J140	Cluh	Mus musculus	146.02	109.46	3	20.7	NaN	24.0517	23.9032	24.2492	24.5732	23.9795	NaN	25.0863	24.0223	23.4535	24.0341	NaN	NaN	NaN	NaN	NaN	NaN	NaN	NaN	23.9243	23.4958	NaN	NaN	NaN	24.0681	0.141722	24.5463	0.553913	23.8366	0.331831	#DIV/0!	#DIV/0!	23.9243	#DIV/0!	23.4958	#DIV/0!	-0.428513	#DIV/0!			0
359	A0A3L7HFE4;A0A0R4J195;G3GXY4;F6YB25;F7DAY5	A0A3L7HFE4;A0A0R4J195;G3GXY4;F6YB25;F7DAY5	Rprd1b	Mus musculus	33.432	30.229	4	18.8	23.7328	24.3234	24.0528	24.2721	23.1835	23.4268	23.951	23.4182	24.159	23.8029	24.0686	24.0513	24.8383	24.1376	24.0471	24.2434	24.6957	23.781	24.426	23.5873	24.3554	23.822	24.1418	24.1367	24.0953	0.232628	23.4949	0.324302	24.0205	0.15252	24.3166	0.356943	24.1225	0.524027	24.114	0.219716	-0.00849485	0.296131			0.0100535
360	F6ZFU0;A0A0R4J1L2;D3Z7N2	F6ZFU0;A0A0R4J1L2;D3Z7N2	Eef1d	Mus musculus	61.391	43.693	1	17.6	26.0523	25.2054	25.327	25.0776	25.8808	25.6924	25.2013	25.8378	24.6328	24.5026	24.9337	25.3924	25.5289	24.5544	24.5782	24.4788	25.1734	25.3444	24.5179	25.5805	23.5665	24.5303	23.8594	23.6484	25.4156	0.378043	25.6531	0.311769	24.8654	0.395047	24.7851	0.497694	25.1541	0.455788	23.9012	0.43719	-1.2529	-0.0802779	+		2.13151
361	E9QMF4;Q58EU1;Q3UQ67;G3I1Q8;A0A0R4J1Y3;E0CXW7;E0CYK9;E0CYN9;A0A3L7IP28	E9QMF4;Q58EU1;Q3UQ67;G3I1Q8;A0A0R4J1Y3;E0CXW7	Osgep	Cricetulus griseus	19.825	9.2711	3	18.3	23.1235	NaN	NaN	NaN	NaN	NaN	NaN	NaN	NaN	NaN	NaN	NaN	NaN	23.4515	23.2785	NaN	NaN	NaN	NaN	NaN	NaN	NaN	NaN	NaN	23.1235	0	#DIV/0!	#DIV/0!	#DIV/0!	#DIV/0!	23.365	0.122303	#DIV/0!	#DIV/0!	#DIV/0!	#DIV/0!	#DIV/0!	#DIV/0!			NaN
362	G3H8I5;A0A0R4J254;G3UX04;Q3TQK5;A0A061INZ0;A0A061IM28;A0A3L7GRV6	G3H8I5;A0A0R4J254;G3UX04;Q3TQK5;A0A061INZ0;A0A061IM28;A0A3L7GRV6	H671_1g3160;I79_006687;Xpo4	Cricetulus griseus;Mus musculus	129.86	2.5898	2	2.3	NaN	NaN	NaN	NaN	NaN	NaN	NaN	23.0229	NaN	NaN	NaN	NaN	NaN	22.394	NaN	NaN	NaN	NaN	NaN	22.1512	NaN	NaN	NaN	NaN	#DIV/0!	#DIV/0!	23.0229	#DIV/0!	#DIV/0!	#DIV/0!	22.394	#DIV/0!	22.1512	#DIV/0!	#DIV/0!	#DIV/0!	#DIV/0!	#DIV/0!			0
363	A0A0U1RPL0;E9Q5Q0;Q3TYH7;A0A3L7I4D3;A0A061IAR3;A0A061IDV4;A0A061IBP8;Q3TGG2;A0A061I8C5;G3I7M1;J3QP59	A0A0U1RPL0;E9Q5Q0;Q3TYH7;A0A3L7I4D3;A0A061IAR3;A0A061IDV4;A0A061IBP8;Q3TGG2;A0A061I8C5;G3I7M1	Atxn2l;H671_3g10220	Cricetulus griseus;Mus musculus	115.26	69.73	12	16.5	26.2606	25.5379	25.433	25.792	25.6381	25.5826	24.912	25.9825	25.605	25.1425	25.3015	25.6803	26.6346	25.5353	25.6728	25.7676	25.3925	25.6879	24.8932	25.587	25.3214	26.3669	25.1603	25.2894	25.7559	0.319308	25.5288	0.447661	25.4323	0.25328	25.9026	0.497278	25.3902	0.353252	25.5345	0.559288	0.144325	0.470272			0.16887
364	G3I5V6;A0A140LHA2;A0A140LIM5;A0A140LJ21;A0A3L7HWR6;A0A140LI47;A0A061HUE9;Q8BH42;G3IKR3;Q9CSI6	G3I5V6;A0A140LHA2;A0A140LIM5;A0A140LJ21;A0A3L7HWR6	Bub3	Mus musculus	36.766	72.018	13	38.6	27.3965	26.4476	26.268	26.5512	26.9657	26.7996	25.4465	26.757	26.084	25.6838	26.081	25.6853	26.581	26.512	26.3386	26.2984	25.627	25.6484	25.7555	26.0831	26.1745	26.5905	25.8071	26.1465	26.6658	0.433834	26.4922	0.702902	25.8835	0.229773	26.4325	0.135648	25.7785	0.210709	26.1797	0.320786	0.401138	0.548975		+	1.08853
365	A0A140LI84	A0A140LI84	Ppme1	Mus musculus	19.276	61.348	2	25.3	NaN	NaN	NaN	NaN	NaN	NaN	23.7867	NaN	23.3556	24.1065	NaN	24.3739	NaN	NaN	22.8793	NaN	23.7463	24.904	23.5979	NaN	23.469	NaN	NaN	NaN	#DIV/0!	#DIV/0!	23.7867	#DIV/0!	23.9453	0.527973	22.8793	#DIV/0!	24.0827	0.71512	23.469	#DIV/0!	-0.613754	-1.06608			0
366	A0A1B0GRR5;Q6P8V7;Q544R1;Q3UYN1;A0A1B0GRP7;A0A1B0GQY5;Q80ZV3;A0A1B0GSA1	A0A1B0GRR5;Q6P8V7;Q544R1;Q3UYN1;A0A1B0GRP7;A0A1B0GQY5;Q80ZV3;A0A1B0GSA1	Plpbp	Mus musculus	15.156	4.9391	1	35.8	25.4486	25.0745	25.1701	24.6721	24.8541	24.6756	24.86	24.8474	24.4848	24.3506	24.3449	24.8793	25.5545	24.8441	24.3815	24.416	24.3657	24.4203	24.5058	24.8348	24.8607	25.4691	24.9203	24.8743	25.0913	0.278335	24.8092	0.089267	24.5149	0.251395	24.799	0.545839	24.5317	0.21019	25.0311	0.293085	0.499461	0.284112			1.48897
367	A0A1L1SRT4;A0A1L1SRB5;A0A1L1SRW2;A0A1L1STF2;A0A1L1SRT5;Q52L66;G3HEH6;A0A1L1SU68	A0A1L1SRT4;A0A1L1SRB5;A0A1L1SRW2;A0A1L1STF2;A0A1L1SRT5;Q52L66;G3HEH6;A0A1L1SU68	Ubl7	Mus musculus	7.7419	2.6052	3	52.9	22.8631	NaN	23.2815	NaN	23.0049	NaN	23.5047	23.1008	22.907	22.8622	22.9894	23.0595	23.4727	22.8388	22.8429	NaN	23.241	23.2332	22.728	22.8816	22.7937	22.8134	NaN	22.6969	23.0723	0.209181	23.2035	0.265248	22.9545	0.0875943	23.0515	0.364805	23.0209	0.257376	22.768	0.0623821	-0.252931	0.0969372			0.784802
368	A0A1L1SU37;A0A1L1SQV8;A0A1L1SSN6;A0A1L1STV8;A0A1L1SUV0;A0A1L1ST52;A0A1L1SVH2	A0A1L1SU37;A0A1L1SQV8;A0A1L1SSN6;A0A1L1STV8;A0A1L1SUV0	Pkm	Mus musculus	25.148	53.848	1	82.8	NaN	NaN	NaN	NaN	NaN	NaN	26.2495	NaN	23.8004	28.9	NaN	26.9681	NaN	NaN	NaN	NaN	26.5464	27.1889	28.2377	NaN	NaN	NaN	27.4568	NaN	#DIV/0!	#DIV/0!	26.2495	#DIV/0!	26.5561	2.57466	#DIV/0!	#DIV/0!	27.3243	0.853741	27.4568	#DIV/0!	0.132435	#DIV/0!			0
369	Q8BTA2;A0A1L1SVK0;A0A1L1SRD0;A0A1L1SQ76;A0A1L1SQV7;A0A1L1SSQ5;A0A061I942	Q8BTA2;A0A1L1SVK0;A0A1L1SRD0;A0A1L1SQ76;A0A1L1SQV7	H671_4g11459	Cricetulus griseus	16.614	148.4	2	46.6	NaN	25.3952	25.5403	24.9295	NaN	NaN	25.0503	NaN	24.751	24.5474	24.5301	25.8729	26.5421	25.4551	24.9615	25.1426	24.8564	25.6776	26.1417	24.4632	25.1626	24.6654	25.258	25.8453	25.2884	0.260553	25.0503	#DIV/0!	24.9254	0.639602	25.5253	0.707851	25.2847	0.763133	25.2328	0.483948	-0.0518961	0.59998			0.0398604
370	A0A3L7H937;A0A1S6GWH1;G3HCU8;Q99KR1	A0A3L7H937;A0A1S6GWH1;G3HCU8;Q99KR1	Psmc5	Mus musculus	44.784	139.85	4	54	26.4371	26.1077	26.2561	26.2107	26.4733	26.3662	25.9283	26.7863	26.1457	25.8275	26.3101	25.6898	26.3901	25.9389	26.404	26.2558	25.9401	25.4338	25.6377	26.5321	26.6748	27.4738	26.3098	26.7158	26.2529	0.11916	26.3885	0.354857	25.9933	0.284714	26.2472	0.216091	25.8859	0.478385	26.7936	0.488855	0.907634	0.253918			1.42219
371	S4R1L5;S4R2P8;A0A1S6GWH3;A0A1S6GWH6;Q9H8B7;A0A3L7HBB7;S4R268;Q3UYZ6;J3QP64	S4R1L5;S4R2P8;A0A1S6GWH3;A0A1S6GWH6;Q9H8B7;A0A3L7HBB7	Birc6	Mus musculus	529.32	17.777	2	1.9	NaN	20.024	20.4697	20.4163	NaN	NaN	21.1051	NaN	21.8186	21.9534	20.6888	21.1645	NaN	20.656	20.551	21.1063	21.8454	NaN	21.9158	20.2626	20.8712	NaN	NaN	20.4932	20.3033	0.198694	21.1051	#DIV/0!	21.4063	0.589534	20.7711	0.294978	21.3412	0.934801	20.6822	0.267292	-0.659069	-0.635208			0.374443
372	A0A3L7HR96;G3GSK1;A0A1S6GWH9;A0A1S6GWH8;A0A338P7L9	A0A3L7HR96;G3GSK1;A0A1S6GWH9;A0A1S6GWH8;A0A338P7L9	CgPICR_002126	Cricetulus griseus	17.231	5.5085	3	26.2	25.3723	23.5998	23.8521	23.845	25.247	23.9066	23.6836	23.4779	23.2932	23.4239	23.3188	22.3922	NaN	23.334	23.5941	23.3049	22.6469	NaN	23.2887	24.3442	23.6499	NaN	22.6559	23.2933	24.1673	0.703061	24.0788	0.798252	23.107	0.479922	23.411	0.159227	23.4266	0.857034	23.1997	0.503564	-0.226893	0.304005			0.147056
373	Q642K0;G3HRQ4;A0A1W2P6F6;A0A1W2P7Q9;A0A3L7IHU5;Q3TIG9;A0A1W2P6G5;G3HJV4;B0LAC7;G3HRQ5	Q642K0;G3HRQ4;A0A1W2P6F6;A0A1W2P7Q9;A0A3L7IHU5;Q3TIG9;A0A1W2P6G5;G3HJV4	Myl6;Myl6b	Mus musculus	16.961	132.98	5	67.5	27.4425	27.0904	27.0718	26.9295	27.3206	27.265	26.3381	27.0728	26.7792	26.3444	26.7565	25.9922	26.2902	26.9599	27.1911	26.9588	26.4174	26.2946	26.6433	27.2123	26.9024	26.6898	26.4807	26.7696	27.1336	0.188916	26.9991	0.453297	26.4681	0.374927	26.85	0.388858	26.6419	0.406786	26.7106	0.176585	0.068727	0.381952			0.115161
374	F8VPK5;A0A1Y7VMN0;Q6A035;Q3UMT5;Q8CC95;Q3TR46;Q3UEZ9;A0A1Y7VLD1	F8VPK5;A0A1Y7VMN0;Q6A035;Q3UMT5	Rock2	Mus musculus	160.61	112.96	4	15.1	24.4377	24.1561	24.0429	24.0256	24.6896	24.1636	23.8035	24.5478	24.1611	23.7331	24.0781	24.3554	24.8187	24.0197	23.9741	24.0759	23.8588	24.3695	23.7739	24.6018	23.6351	24.5345	23.8102	23.9729	24.1656	0.164921	24.3011	0.399273	24.0819	0.259953	24.2221	0.399882	24.151	0.39939	23.9882	0.389464	-0.162833	0.140143			0.236101
375	A0A2I3BPT1;A0A2I3BQZ9;Q3TWF3;Q53ZT3;Q3TVS1;A0A2I3BR03;Q6GR78;Q3TXI9;Q8BPC7;G3HMG4;Q8BPV5;A0A3L7HQH7	A0A2I3BPT1;A0A2I3BQZ9;Q3TWF3;Q53ZT3;Q3TVS1;A0A2I3BR03;Q6GR78;Q3TXI9	App	Mus musculus	82.785	38.59	8	14.1	NaN	22.9547	NaN	22.9048	NaN	NaN	NaN	NaN	23.6076	23.2006	23.4593	23.0103	23.1581	23.2452	24.2293	22.7676	25.0932	25.0568	26.3076	24.7159	22.8233	23.5696	23.1368	24.1185	22.9297	0.0249348	#DIV/0!	#DIV/0!	23.3195	0.265997	23.35	0.621859	25.2934	0.697162	23.4121	0.561668	-1.8813	0.0305924	+		2.24653
376	Q6ZWS7;G3GWP7;A0A2I3BQP6;F8WIS9;Q5SVJ1;E9Q1W0;Q5SVI0;Q5SVI3;Q5SVI2;Q5SVJ0;E9Q1T1;Q8BL41;Q68EG2;A0A3L7IML5;Q5SVI1;A0A061IPE7;A0A0G2JGS4;E9Q1V9;A0A3L7IMS8;Q5SVI9;Q3TY93;Q8CCM0;Q80TN1;Q8BW40;G3HMA8;A0A286YDL6;F6WHR9;A0A286YCB8;A0A286YDK9;Q8C4I3;D6RDQ8;G3IEZ1;A0A286YCW8;Q8C8X9;E9QAJ4	Q6ZWS7;G3GWP7;A0A2I3BQP6;F8WIS9;Q5SVJ1;E9Q1W0;Q5SVI0;Q5SVI3;Q5SVI2;Q5SVJ0;E9Q1T1;Q8BL41;Q68EG2;A0A3L7IML5;Q5SVI1;A0A061IPE7;A0A0G2JGS4;E9Q1V9;A0A3L7IMS8;Q5SVI9;Q3TY93;Q8CCM0;Q80TN1;Q8BW40;G3HMA8;A0A286YDL6;F6WHR9;A0A286YCB8	Camk2b;Camk2g	Cricetulus griseus;Mus musculus	55.96	11.061	4	10.9	23.8476	23.5614	24.2886	23.9074	23.3492	23.4893	23.5513	23.267	24.3962	23.9029	24.3448	24.0984	24.8705	24.1471	24.2823	24.3277	23.9704	23.5447	23.042	24.0949	23.6729	24.3107	23.6283	23.7174	23.9012	0.259051	23.4142	0.129544	24.1856	0.228934	24.4069	0.31845	23.663	0.47633	23.8324	0.32097	0.169324	0.221343			0.238841
377	G3H2Y4;A0A2Z6L8P3	G3H2Y4;A0A2Z6L8P3	Mllt11	Mus musculus	8.0048	8.7687	2	57.5	NaN	NaN	NaN	NaN	NaN	NaN	22.1218	NaN	NaN	22.4195	NaN	23.8508	NaN	NaN	NaN	NaN	NaN	22.5473	NaN	NaN	NaN	NaN	NaN	NaN	#DIV/0!	#DIV/0!	22.1218	#DIV/0!	23.1352	1.01208	#DIV/0!	#DIV/0!	22.5473	#DIV/0!	#DIV/0!	#DIV/0!	#DIV/0!	#DIV/0!			0
378	A0A2Z6LBQ0;A0A3L7IHQ5;Q9CY29	A0A2Z6LBQ0;A0A3L7IHQ5;Q9CY29	H671_1g1430	Cricetulus griseus	104.17	90.147	1	14.8	NaN	25.4101	25.0173	25.4665	23.8945	24.2694	NaN	NaN	25.2486	24.9316	25.0568	NaN	24.7674	25.6372	25.4858	25.7149	NaN	NaN	25.4048	24.3238	25.3674	NaN	24.8665	25.3537	25.298	0.199795	24.0819	0.265069	25.079	0.159683	25.4013	0.43317	24.8643	0.76435	25.1959	0.285353	0.33157	0.322324			0.284524
379	A0A338P6B4;A0A338P6I2;G3I303	A0A338P6B4;A0A338P6I2;G3I303	Polr2h	Mus musculus	12.239	4.7576	2	22.2	NaN	NaN	NaN	NaN	22.7918	NaN	NaN	NaN	22.2186	NaN	NaN	NaN	NaN	NaN	22.9073	NaN	NaN	NaN	NaN	NaN	NaN	NaN	NaN	NaN	#DIV/0!	#DIV/0!	22.7918	#DIV/0!	22.2186	#DIV/0!	22.9073	#DIV/0!	#DIV/0!	#DIV/0!	#DIV/0!	#DIV/0!	#DIV/0!	0.688684			NaN
380	A0A3B2WBC6	A0A3B2WBC6	Polr2m	Mus musculus	8.5937	129.37	3	38.1	NaN	NaN	22.4063	NaN	NaN	NaN	23.7273	NaN	23.0154	23.2396	NaN	24.85	NaN	NaN	23.109	23.3776	23.3819	24.7951	24.7329	NaN	23.2716	NaN	NaN	23.4904	22.4063	0	23.7273	#DIV/0!	23.7017	1.0008	23.2433	0.189894	24.3033	0.798547	23.381	0.154777	-0.9223	-0.458373			0.653059
381	A0A3L7IKZ0;Q3U561;Q5XJF6;A0A3B2WBL1;A0A3B2WDD2;A0A3B2W824;A0A3B2W820;D6RE43;A0A3B2WCA5;G3HZV0;Q99JL6;A0A3L7IHY6;G3HG46;A0A3L7II79;G3HQ49;A0A3L7H481;A0A061HZW3;A0A061HXQ3	A0A3L7IKZ0;Q3U561;Q5XJF6;A0A3B2WBL1;A0A3B2WDD2;A0A3B2W824;A0A3B2W820	Rpl10a	Cricetulus griseus;Mus musculus	24.831	213.77	19	48.8	29.4664	29.6883	29.4916	29.6341	29.6202	29.6588	29.2193	29.5928	29.1342	28.9193	29.2388	28.6931	28.969	29.3565	29.2924	29.2197	28.9083	28.5393	28.5638	29.3439	29.0472	29.2348	28.7346	29.0202	29.5701	0.0935112	29.5228	0.204145	28.9964	0.241985	29.2094	0.169718	28.8388	0.376485	29.0092	0.206462	0.170333	0.213039			0.339353
382	A0A3B2WCD8;A0A3L7HKW1;G3HCK9;A0A3B2W465	A0A3B2WCD8;A0A3L7HKW1;G3HCK9	Khsrp	Mus musculus	74.252	323.31	30	52.3	29.7289	29.1761	29.1328	29.0704	29.3505	29.2217	29.0182	29.3037	28.739	28.278	28.8406	28.9105	29.256	28.1989	28.3158	28.3905	28.4375	28.8427	28.1663	28.801	28.2135	28.9443	28.1071	28.352	29.277	0.263576	29.2235	0.146847	28.692	0.284878	28.5403	0.483581	28.5619	0.320427	28.4043	0.373758	-0.157646	-0.15172			0.26316
383	A0A3B2WCL5	A0A3B2WCL5	Ranbp3	Mus musculus	59.33	27.275	1	17.4	NaN	23.7549	24.4091	23.9647	21.8233	22.5834	25.4677	22.0659	25.4	24.1921	24.1246	25.5612	24.1264	23.775	23.775	24.4023	25.2681	24.4584	25.3806	23.2389	25.1133	23.3615	23.4247	23.9358	24.0429	0.272742	22.9851	1.68516	24.8195	0.766748	24.0197	0.304156	24.5865	0.987842	23.9588	0.811498	-0.627658	-0.799792			0.438831
384	Q4V9X9;A0A3L7GLT3;Q5M9M5;G3IGI0;Q91YK6;G3HQ39;G3HGD7;G3HWZ3;A0A3L7H903;A0A3L7H419;G3H216;G3HQI9;G3I6X3;A0A3L7IPG2;G3HPU9;G3GRH2;G3GTY5;G3HVK3;A0A3L7H9P4;A0A3L7I7K8;G3H7L1;G3H6R4;G3I2N7;G3GSH7;A0A3L7H1V5;A0A3L7ILY1;G3IAX7;G3HVZ4;G3H3K6;A0A3L7H8F5;G3I8J8;G3HSC8;G3HP94;A0A061IH82	Q4V9X9;A0A3L7GLT3;Q5M9M5;G3IGI0;Q91YK6;G3HQ39;G3HGD7;G3HWZ3	Rpl23a	Cricetulus griseus;Mus musculus	17.564	89.143	3	57.4	28.0789	26.81	27.3031	26.7024	27.2259	27.2405	28.2087	27.4972	27.2679	27.0817	26.569	28.1335	26.9303	NaN	25.8991	26.0867	28.0984	28.3176	25.7634	26.2389	27.1561	26.638	27.2426	26.8959	27.2236	0.543253	27.5431	0.460903	27.263	0.651256	26.3054	0.549306	27.1046	1.29192	26.9831	0.273275	-0.121427	-0.95768			0.0654295
385	A0A3L7GLX6;G3HTF7	A0A3L7GLX6;G3HTF7	Myo1c	Mus musculus	122.2	38.459	7	9.1	23.388	23.4008	23.5564	23.1302	23.6081	23.2223	23.3556	22.8888	24.0503	23.7248	23.8532	NaN	23.3628	24.3598	24.1563	24.5893	24.2555	23.4471	24.143	23.171	24.7807	23.1191	23.9131	24.3678	23.3688	0.152898	23.2687	0.299559	23.8761	0.163915	24.117	0.533027	23.7542	0.528183	24.0452	0.711834	0.291008	0.240936			0.27101
386	A0A3L7GLZ6;G3IP86	A0A3L7GLZ6	I79_025790	Cricetulus griseus	55.437	116.58	7	37	23.2207	24.0979	23.9824	24.0918	23.7194	23.7826	22.385	23.6707	24.0184	24.8815	23.909	25.915	24.4796	24.572	24.2706	23.9502	24.1749	25.6172	24.3842	23.4026	23.594	23.7827	23.6205	23.2065	23.8482	0.365166	23.3894	0.671157	24.681	0.930597	24.3181	0.275765	24.3948	0.917822	23.5509	0.24429	-0.843828	-0.362862			0.899919
387	G3HVC2;A0A3L7GM02	G3HVC2;A0A3L7GM02	Tsr1	Mus musculus	44.378	10.867	4	14.5	NaN	20.5738	20.9364	21.0085	NaN	NaN	22.8926	NaN	21.2772	NaN	20.7133	NaN	NaN	20.5815	21.2372	21.6133	22.0973	NaN	22.3174	NaN	21.6042	NaN	NaN	21.4432	20.8395	0.190225	22.8926	#DIV/0!	20.9952	0.398727	21.144	0.522165	22.2073	0.155633	21.5237	0.113799	-0.68363	0.148745			1.42546
388	A0A3L7GM18;G3H1D2	A0A3L7GM18	I79_003959	Cricetulus griseus	76.492	7.5244	3	6.6	NaN	NaN	NaN	NaN	NaN	NaN	NaN	NaN	23.5828	23.5522	23.5298	NaN	NaN	NaN	NaN	NaN	NaN	NaN	23.576	23.9238	NaN	NaN	NaN	NaN	#DIV/0!	#DIV/0!	#DIV/0!	#DIV/0!	23.5549	0.0265973	#DIV/0!	#DIV/0!	23.7499	0.245926	#DIV/0!	#DIV/0!	#DIV/0!	#DIV/0!			0
389	A0A3L7GM49;G3HSA2;Q3TLF6;A0JLT5;Q3U2W2	A0A3L7GM49;G3HSA2	Mybbp1a	Mus musculus	151.78	149.23	19	20	27.3052	26.693	26.4664	26.5107	26.8132	26.7464	25.9593	26.8598	26.0795	25.7776	26.2022	25.5785	26.7119	26.9198	26.8734	27.0833	25.983	25.3736	25.5576	25.7876	26.4441	26.5699	25.9134	26.3711	26.7438	0.33505	26.5947	0.426129	25.9095	0.283742	26.8971	0.152832	25.6754	0.265934	26.3246	0.286184	0.6492	0.987647		+	1.79767
390	A0A3L7GM56;G3HSA7	A0A3L7GM56;G3HSA7	I79_013736	Cricetulus griseus	13.846	16.479	5	58.5	24.7407	25.2388	24.9752	25.3223	24.8194	25.3367	24.5853	25.7437	25.4503	24.6496	25.2758	NaN	24.4095	25.1642	24.9701	24.9634	24.8105	24.459	24.8532	25.2767	24.8125	24.9774	24.0828	24.8245	25.0693	0.228879	25.1213	0.520312	25.1252	0.421039	24.8768	0.325159	24.8499	0.334949	24.6743	0.401421	-0.175568	-0.248422			0.27834
391	A0A3L7GM64;Q3UNG1;B7ZC27;Q3TI71;G3IPB5;G3IPH0;G3IJQ6;G3IJQ5	A0A3L7GM64	Prpf8	Mus musculus	265.47	212.89	47	24.8	28.1471	27.2405	27.1901	27.3328	27.9389	27.8711	27.1031	27.6879	27.0555	27.0243	27.1096	26.9595	27.1612	27.401	27.5121	27.3168	27.0401	26.8168	27.0301	27.2254	27.0972	26.9753	26.6974	26.9195	27.4776	0.389891	27.6502	0.379865	27.0372	0.062666	27.3478	0.147889	27.0281	0.167051	26.9223	0.167327	-0.105761	0.310543			0.392061
392	A0A3L7GM66;G3IKX0;Q6P8W0;Q8R159;Q68EM0;Q3UU62;F6XD87;K4DI77	A0A3L7GM66;G3IKX0	Wdr81	Mus musculus	210.22	4.332	5	4.9	NaN	NaN	NaN	22.8924	NaN	NaN	NaN	NaN	23.0724	NaN	23.0969	NaN	NaN	22.8175	22.9776	23.444	23.1381	NaN	NaN	NaN	22.6943	23.2634	NaN	NaN	22.8924	0	#DIV/0!	#DIV/0!	23.0846	0.0173402	23.0797	0.325511	23.1381	#DIV/0!	22.9789	0.402411	-0.159233	-0.00491301			0
393	Q4FZH2;G3GY47;A0A3L7GMJ6;B1ARA3;B1ARA5;G3GR58;A0A061I9S6;G3HPH6;A0A3L7H8I3;G3IH52;A0A3L7IBI3;G3HHK7;A0A3L7GS37;A0A061I747;A0A3L7HPG8	Q4FZH2;G3GY47;A0A3L7GMJ6;B1ARA3;B1ARA5;G3GR58	Aox1;Rpl26	Cricetulus griseus;Mus musculus	17.258	61.109	3	60.7	26.9138	26.6927	27.1041	26.8982	26.8192	26.6051	26.8472	27.0073	26.1893	26.7196	26.3123	27.0593	27.383	25.3112	25.7295	25.8327	26.8405	26.821	25.1689	26.8805	26.0986	27.0685	26.0566	26.316	26.9022	0.145597	26.8197	0.165326	26.5701	0.397139	26.0641	0.907731	26.4277	0.83961	26.3849	0.469655	-0.0428081	-0.506027			0.0305922
394	A0A3L7GMS3;Q3URN5	A0A3L7GMS3	CgPICR_003390	Cricetulus griseus	68.411	18.53	5	14	NaN	23.1002	23.0489	23.037	NaN	NaN	24.7515	NaN	23.478	24.1329	23.0922	24.0351	23.2651	23.1847	23.0587	23.5504	23.6938	NaN	23.3913	NaN	23.5792	NaN	NaN	23.4857	23.062	0.0274487	24.7515	#DIV/0!	23.6845	0.489025	23.2647	0.20854	23.5425	0.213935	23.5324	0.0661591	-0.0100889	-0.419817			0.0200003
395	A0A3L7GMS5;G3GVI3	A0A3L7GMS5;G3GVI3	I79_001722	Cricetulus griseus	52.697	23.295	6	26	26.1847	25.7384	25.7888	25.6763	25.7073	25.5476	25.0597	25.7401	24.5593	24.8811	25.1866	25.0235	24.9809	25.0265	24.6023	24.3456	25.3308	24.6321	24.8014	25.1369	24.5795	25.5765	NaN	24.8162	25.847	0.198987	25.5137	0.314144	24.9126	0.266582	24.7388	0.32381	24.9753	0.316498	24.9907	0.520937	0.0154312	-0.173808			0.0165242
396	A0A3L7GMU9;B1ATP7;Q3U0M8;G3GZ50	A0A3L7GMU9;B1ATP7;Q3U0M8	Elac2	Mus musculus	80.948	15.403	7	14.5	24.4053	24.909	24.7021	24.9106	24.3165	24.7334	24.5367	24.1298	23.952	24.0243	24.139	23.7747	24.025	24.4946	24.3186	24.0836	24.01	23.3533	24.2949	23.5317	24.676	24.0245	24.0947	24.2378	24.7317	0.206671	24.4291	0.262308	23.9725	0.152674	24.2304	0.217056	23.7975	0.432254	24.2583	0.292305	0.460789	0.257933			0.89344
397	A0A3L7GMY1;Z4YJT3;G3HFV1;Q3UU34	A0A3L7GMY1;Z4YJT3;G3HFV1;Q3UU34	Larp1	Mus musculus	108.05	4.2669	3	4	23.9664	23.806	23.2256	23.7538	24.0566	24.0167	23.249	24.1227	23.8972	23.2391	23.4	22.7691	22.9683	23.0443	22.9348	23.7517	22.5479	23.5222	23.6556	23.5356	22.9782	23.1365	NaN	22.6619	23.6879	0.278199	23.8612	0.410509	23.3264	0.465257	23.1748	0.387362	23.3153	0.515101	22.9255	0.241604	-0.389796	-0.151572			0.543869
398	A0A3L7GMY7;G3H584;Q5NCU4;Q5NCU5;A0A1L1SSH9;Q3TXI6;Q5NCU3	A0A3L7GMY7;G3H584;Q5NCU4;Q5NCU5;A0A1L1SSH9;Q3TXI6;Q5NCU3	Sparc	Mus musculus	32.802	56.717	8	41.7	NaN	NaN	24.2034	23.8133	25.1882	22.9992	24.6378	25.0861	26.7895	25.1506	26.2649	25.9345	23.6529	25.3864	24.9344	25.2271	27.5603	26.8377	27.9852	26.892	25.9423	NaN	25.6543	25.2976	24.0083	0.195018	24.4778	1.0143	26.0349	0.686664	24.8002	0.787414	27.3188	0.552551	25.6314	0.322966	-1.68741	-1.23467	+		2.25657
399	A0A3L7GMY9;G3GVH8	A0A3L7GMY9	Flii	Mus musculus	143.12	71.328	12	14.3	25.3178	25.5012	25.5518	25.7665	25.4617	25.5753	25.7552	26.007	26.0429	25.4155	25.8322	25.8036	26.2088	25.6277	25.6943	25.8047	25.7021	25.762	25.5666	25.9914	25.7227	26.1105	24.9688	25.3746	25.5343	0.159846	25.6998	0.237791	25.7735	0.261425	25.8339	0.260413	25.7555	0.177215	25.5441	0.487291	-0.211381	0.0603385			0.350635
400	A0A3L7GMZ2;G3H576;F8WIT2;Q3UI56;Q99JX6;Q3TUI1;Q3UDK4;Q3V2Z4;Q8CEX0	A0A3L7GMZ2;G3H576;F8WIT2;Q3UI56;Q99JX6;Q3TUI1;Q3UDK4	Anxa6	Mus musculus	75.242	323.31	41	69.6	27.2854	27.5838	27.3767	27.7602	27.7095	27.8661	27.3003	27.5287	28.1208	27.7323	28.0467	27.2856	26.6862	27.8861	27.698	27.7558	28.2175	27.5548	28.4879	28.4542	27.649	27.1155	27.1008	27.5867	27.5015	0.184359	27.6011	0.243364	27.7964	0.379862	27.5065	0.552521	28.1786	0.432936	27.363	0.295464	-0.815619	-0.289827			1.68212
401	A0A3L7GMZ6;G3GYB7	A0A3L7GMZ6	I79_002792	Cricetulus griseus	25.24	18.038	5	21.4	28.7689	27.8785	27.7836	27.543	27.7905	28.0111	27.1856	27.9836	27.3256	27.1172	27.5729	26.9416	27.2521	27.4612	27.4412	27.1962	27.0478	27.288	26.7212	27.809	27.5387	28.3289	27.6439	27.7674	27.9935	0.464081	27.7427	0.38417	27.2393	0.272201	27.3377	0.133306	27.2165	0.458252	27.8197	0.35211	0.603245	0.0983653			1.08693
402	G3H571;A0A3L7GMZ7	G3H571;A0A3L7GMZ7	Hint1	Mus musculus	10.601	8.3578	2	34	NaN	NaN	NaN	NaN	NaN	NaN	23.3605	NaN	NaN	24.2034	NaN	NaN	NaN	NaN	NaN	NaN	23.5486	24.3286	23.7432	NaN	NaN	NaN	NaN	NaN	#DIV/0!	#DIV/0!	23.3605	#DIV/0!	24.2034	#DIV/0!	#DIV/0!	#DIV/0!	23.8735	0.40598	#DIV/0!	#DIV/0!	#DIV/0!	#DIV/0!			0
403	A0A3L7GMZ8;Q571F9	A0A3L7GMZ8;Q571F9	CgPICR_003856	Cricetulus griseus	51.368	47.622	2	19.6	NaN	NaN	NaN	NaN	NaN	NaN	23.8751	NaN	22.9436	23.8974	NaN	24.5202	22.9807	NaN	NaN	NaN	23.9806	24.0585	NaN	NaN	NaN	NaN	23.929	NaN	#DIV/0!	#DIV/0!	23.8751	#DIV/0!	23.7871	0.794088	22.9807	#DIV/0!	24.0195	0.055062	23.929	#DIV/0!	-0.0905724	-0.806374			0
404	A0A3L7GN31;A0A3L7IGW7;E0CY23;A0A0N4SVU2	A0A3L7GN31	Hspa4	Cricetulus griseus	88.315	323.31	9	73.3	26.0196	26.9574	26.295	26.7107	25.694	26.8027	27.2905	25.7521	27.079	27.7305	26.7416	27.3158	26.5261	27.7782	27.6693	27.5538	27.2688	27.4721	28.4126	25.9194	27.5275	26.5951	26.9993	27.1947	26.4957	0.362723	26.3848	0.790028	27.2167	0.415705	27.3818	0.5778	27.2682	1.02801	27.0791	0.389471	-0.189106	0.165134			0.129274
405	G3H2E2;A0A3L7GN51;Q9D6G1;Q544Z3;Q80XR6;Q3TMZ8;Q20BD0;Q8CIR3	G3H2E2;A0A3L7GN51;Q9D6G1;Q544Z3;Q80XR6;Q3TMZ8;Q20BD0	Hnrnpab	Mus musculus	23.754	138.93	18	56.9	28.8576	28.9468	28.8789	28.9121	28.4058	28.7115	28.7805	28.9557	28.4467	28.2174	28.7486	27.867	27.7376	27.7345	27.8595	27.9278	28.2573	28.2888	27.8359	28.5513	27.802	28.0173	27.667	27.8131	28.8988	0.0338157	28.7134	0.229365	28.3199	0.372175	27.8149	0.0951945	28.2333	0.295934	27.8249	0.144452	-0.408456	-0.505063			1.32093
406	A0A3L7GN71	A0A3L7GN71	CgPICR_003932	Cricetulus griseus	50.4	1.8084	1	24.6	24.1445	NaN	23.8395	23.4722	23.9292	23.8908	23.8384	NaN	23.1326	23.2883	23.1503	23.1521	NaN	NaN	22.8176	NaN	22.8874	NaN	22.5505	23.6285	NaN	NaN	23.3973	23.141	23.8188	0.274863	23.8861	0.0456081	23.1808	0.0721854	22.8176	#DIV/0!	23.0221	0.551458	23.2692	0.181192	0.247049	-0.363238			0.222305
407	G3HDA0;A0A3L7GNW7	G3HDA0;A0A3L7GNW7	Eef1e1	Mus musculus	10.646	10.799	7	84.7	24.4067	23.5681	23.3335	23.996	24.8343	24.4938	23.5243	24.5746	23.5902	23.4477	23.3002	23.161	24.2405	24.0635	24.0018	23.7242	23.2849	24.2375	23.4625	23.602	23.4438	23.2228	23.9334	23.8113	23.8261	0.410836	24.3567	0.573638	23.3748	0.185296	24.0075	0.214231	23.6467	0.414698	23.6028	0.32783	-0.0439138	0.632699		+	0.0587362
408	A0A3L7GP19;G3GYA2	A0A3L7GP19;G3GYA2	Acadvl	Mus musculus	67.324	25.607	4	10.3	NaN	NaN	NaN	NaN	NaN	NaN	NaN	NaN	22.531	NaN	22.5914	NaN	23.2758	23.0355	23.1977	23.3316	NaN	22.7341	22.6415	22.4162	23.5672	24.2026	23.6585	23.7073	#DIV/0!	#DIV/0!	#DIV/0!	#DIV/0!	22.5612	0.0427079	23.2101	0.128749	22.5973	0.163453	23.7839	0.285121	1.18663	0.648954	+	+	2.85116
409	G3HD97;A0A3L7GP38;E9PXX7;Q3TEE8;A0A0R4J1Y7;Q3UBW8;Q3UWX1	G3HD97;A0A3L7GP38;E9PXX7;Q3TEE8;A0A0R4J1Y7;Q3UBW8	Txndc5	Mus musculus	46.354	260.7	23	55.2	28.091	28.4943	28.4825	28.6778	28.6506	28.7225	28.132	28.6931	28.8038	28.5603	28.8056	28.455	28.5376	29.011	28.9325	28.8926	28.6977	28.6391	28.9865	29.2801	29.0135	29.1173	28.6018	28.9566	28.4364	0.213909	28.5496	0.279916	28.6562	0.176831	28.8434	0.209712	28.9009	0.294918	28.9223	0.223778	0.0214605	0.187249			0.0402507
410	A0A3L7GP57;Q4FZL1;Q5F2A7;Q3TFG3;Q3TGK7;G3GY75;Q3TLL6;Q3UXC2;Q3U8I0;Q78WR5;A0A3L7HIB9;Q3TSJ4;A0A3L7H875;A0A3L7INI2;Q99LR0;A0A3L7HZ22	A0A3L7GP57;Q4FZL1;Q5F2A7;Q3TFG3;Q3TGK7;G3GY75;Q3TLL6;Q3UXC2;Q3U8I0;Q78WR5;A0A3L7HIB9	Eif4a1	Mus musculus	44.492	323.31	15	61.8	29.8637	29.1632	29.2238	29.2664	29.6566	29.6642	29.0437	29.6482	28.9383	28.6375	28.9869	28.3827	28.4483	28.582	28.4995	28.559	28.4265	28.2477	28.3915	28.6373	28.203	28.0413	27.9331	28.037	29.3793	0.282075	29.5032	0.306381	28.7363	0.281875	28.5222	0.0602862	28.4258	0.160855	28.0536	0.111454	-0.37217	-0.214131			2.04913
411	A0A3L7GPV1;A0A3L7IPG0	A0A3L7GPV1	CgPICR_003950	Cricetulus griseus	36.849	323.31	4	72	NaN	NaN	NaN	NaN	NaN	NaN	24.9663	NaN	23.8815	27.4331	NaN	25.0443	NaN	NaN	NaN	24.0452	25.2819	24.9417	25.143	NaN	24.6727	NaN	26.0681	24.1089	#DIV/0!	#DIV/0!	24.9663	#DIV/0!	25.4529	1.81073	24.0452	#DIV/0!	25.1222	0.17105	24.9499	1.00857	-0.172296	-1.40776			0.10513
412	A0A3L7GQC6;D3YU75;G3H832	A0A3L7GQC6	Tpt1	Mus musculus	20.117	53.682	10	39	27.8353	27.4539	27.8677	28.0648	27.7531	27.9388	28.0768	27.9255	27.6406	27.6443	27.8507	27.5965	27.127	27.5016	27.6726	27.4517	27.7824	27.7341	27.3725	27.7396	27.3443	27.3436	27.4547	27.5215	27.8054	0.221141	27.9236	0.132654	27.683	0.113847	27.4382	0.228007	27.6572	0.190988	27.416	0.0875797	-0.241172	-0.244819			1.21137
413	A0A3L7GQL3;G3HZ50;G3IP00;Q05BC6;Q3UCC6;Q3U6C7;Q9CTE2	A0A3L7GQL3	I79_025699;Sucla2	Cricetulus griseus;Mus musculus	50.1	20.653	11	25.5	25.3761	26.0221	25.6473	25.9867	26.07	25.8346	25.2237	26.2196	25.3263	25.4753	26.0434	24.5874	25.9825	26.2117	26.2077	26.007	25.3628	24.5942	25.0574	26.3123	26.3601	26.6178	26.184	26.3284	25.7581	0.26465	25.837	0.438494	25.3581	0.599536	26.1022	0.124506	25.3317	0.72612	26.3726	0.180552	1.04089	0.744139			1.49619
414	A0A3L7GQP2;G3I6L2;A0A286YDB8	A0A3L7GQP2;G3I6L2;A0A286YDB8	Elp3	Mus musculus	59.673	10.438	6	13.4	24.0065	23.3676	23.322	23.8197	NaN	23.7928	22.98	23.6665	23.8107	23.0264	23.6883	23.4956	NaN	23.8377	23.5128	23.0749	23.2101	NaN	23.1567	23.2485	22.689	NaN	22.768	NaN	23.6289	0.292178	23.4798	0.437406	23.5052	0.344561	23.4751	0.382772	23.2051	0.0460959	22.7285	0.0558766	-0.476569	-0.0300978	+		2.73791
415	G3HNJ1;A0A3L7GQQ7;A0PK78	G3HNJ1;A0A3L7GQQ7;A0PK78	Ccdc25	Mus musculus	22.472	7.7664	3	19.5	NaN	NaN	NaN	NaN	NaN	23.7352	NaN	23.5009	23.1632	NaN	23.279	NaN	NaN	23.6344	23.3962	NaN	NaN	NaN	23.7888	23.42	23.1019	NaN	NaN	NaN	#DIV/0!	#DIV/0!	23.6181	0.165654	23.2211	0.0818377	23.5153	0.16844	23.6044	0.26078	23.1019	#DIV/0!	-0.502475	0.294258			0
416	G3H0L9;A0A3L7GQU0;Q6LAF6;Q3TVS6;Q3TC17	G3H0L9;A0A3L7GQU0	Ctsb	Mus musculus	37.504	234.29	18	39.5	27.4898	26.4782	26.2258	26.5663	27.3494	27.006	25.79	27.0413	26.8985	26.9018	27.046	26.7196	27.5103	27.9045	27.6341	27.8567	27.5769	26.9124	27.6636	27.751	28.324	28.1603	28.1907	28.3727	26.69	0.478367	26.7967	0.688627	26.8915	0.13365	27.7264	0.186116	27.476	0.382403	28.2619	0.102476	0.785933	0.834886	+	+	2.13291
417	G3H8I3;D3YY73;A0A3L7GQW0;D3Z2N9;Q4FZH3;E9Q317	G3H8I3;D3YY73;A0A3L7GQW0;D3Z2N9;Q4FZH3;E9Q317	Gm10094	Mus musculus	10.297	29.575	2	26.4	24.8017	23.732	23.8962	NaN	24.1975	23.9939	23.1693	24.2348	NaN	22.8406	NaN	22.1913	23.3869	22.8661	23.6367	23.3974	22.4395	22.6567	NaN	NaN	23.1161	23.6758	22.7072	22.7176	24.1433	0.470385	23.8989	0.497736	22.5159	0.45909	23.3218	0.324957	22.5481	0.153602	23.0542	0.456063	0.506049	0.805819			0.657436
418	A0A3L7GR08;G3HDE8;Q8R3X7;A0A2I3BQL9;A0A2I3BS39;Q3UGF0;Q3TDE6;A0A0R4J0G0;A0A2I3BRX1;A0A2I3BQC6;A0PJG3;Q3UQD8	A0A3L7GR08;G3HDE8;Q8R3X7;A0A2I3BQL9;A0A2I3BS39;Q3UGF0;Q3TDE6;A0A0R4J0G0;A0A2I3BRX1	I79_008554	Cricetulus griseus	69.619	16.767	6	14.6	NaN	22.7307	22.8222	23.565	NaN	22.6296	23.1314	NaN	23.2399	23.4819	23.3574	24.0456	24.3901	23.9469	23.5695	23.558	24.0371	23.4908	23.9546	23.0178	23.3754	22.6502	NaN	23.4054	23.0393	0.373616	22.8805	0.354801	23.5312	0.356887	23.8661	0.39329	23.6251	0.47088	23.1437	0.4276	-0.481409	0.334954			0.650217
419	A0A3L7GR72;G3HDE5;G3HUD3;G3UWN9;A0A061HTJ5;G3HUD4;G3HAU2	A0A3L7GR72;G3HDE5	H671_21714;I79_007551;Psme1	Cricetulus griseus;Mus musculus	28.66	150.86	7	71.1	24.8992	25.7447	25.0862	25.5129	25.7821	26.4934	24.9354	25.5219	25.5836	25.4719	26.0179	24.8244	25.0498	26.7939	25.5656	25.9375	25.4886	24.7877	26.4761	25.9881	25.525	25.579	NaN	26.2361	25.3107	0.335054	25.6832	0.645861	25.4745	0.493216	25.8367	0.73463	25.6851	0.721432	25.78	0.395863	0.0949057	0.362225			0.0720185
420	A0A3L7GSL4;Q8BSL2;S4R1F2;Q9R0V2	A0A3L7GSL4	CgPICR_019889	Cricetulus griseus	33.813	116.08	3	57.9	25.5512	25.9889	25.629	25.7818	25.5928	26.0301	26.004	25.825	26.4713	26.3	26.3007	26.4119	26.6894	25.6741	25.6357	25.7035	26.6902	27.0132	26.5578	26.3622	25.9639	26.5241	25.6053	26.1917	25.7377	0.167052	25.863	0.201846	26.371	0.0850865	25.9257	0.509891	26.6559	0.273672	26.0713	0.386528	-0.584595	-0.445282			1.31388
421	G3HDG6;A0A3L7GSM2;F7D909	G3HDG6;A0A3L7GSM2;F7D909	Pspc1	Mus musculus	58.675	10.849	3	8	NaN	NaN	NaN	NaN	NaN	NaN	NaN	NaN	NaN	NaN	NaN	NaN	23.0729	23.9296	23.2144	23.917	NaN	NaN	22.7567	NaN	24.0641	NaN	23.6678	23.8718	#DIV/0!	#DIV/0!	#DIV/0!	#DIV/0!	#DIV/0!	#DIV/0!	23.5335	0.453854	22.7567	#DIV/0!	23.8679	0.198177	1.11124	#DIV/0!			0
422	A0A3L7GSN2;A0A0N4SWI4;G3HXK4	A0A3L7GSN2;A0A0N4SWI4;G3HXK4	Fam136a	Mus musculus	15.629	6.4928	3	28.3	NaN	NaN	23.7241	NaN	NaN	NaN	23.5541	NaN	NaN	NaN	NaN	NaN	NaN	NaN	NaN	23.0824	NaN	NaN	NaN	NaN	NaN	23.3101	23.5253	23.3325	23.7241	0	23.5541	#DIV/0!	#DIV/0!	#DIV/0!	23.0824	#DIV/0!	#DIV/0!	#DIV/0!	23.3893	0.118302	#DIV/0!	#DIV/0!			0
423	A0A3L7GTC9;G3HDE3;G3X9V0;Q5SVP3;A0A1G5SJA5;E0CZ90;Q99LN3	A0A3L7GTC9;G3HDE3;G3X9V0;Q5SVP3;A0A1G5SJA5	Psme2	Mus musculus	25.13	105.19	9	52.3	26.9851	27.1647	27.0761	27.0589	27.4127	27.4407	27.1028	27.6877	27.324	26.5756	27.4175	27.3495	27.3689	27.774	27.4592	27.1694	27.1156	27.0987	27.4576	27.4937	27.0761	27.1572	26.7703	26.8554	27.0712	0.063895	27.411	0.239759	27.1666	0.396013	27.4429	0.25179	27.2914	0.213413	26.9648	0.18186	-0.326644	0.276266			1.23176
424	A0A3L7GUT6	A0A3L7GUT6	CgPICR_019861	Cricetulus griseus	33.628	2.3721	2	7.2	NaN	NaN	NaN	NaN	NaN	NaN	NaN	23.3813	NaN	NaN	NaN	NaN	NaN	NaN	NaN	NaN	NaN	NaN	22.6303	NaN	23.3619	NaN	23.2804	23.1993	#DIV/0!	#DIV/0!	23.3813	#DIV/0!	#DIV/0!	#DIV/0!	#DIV/0!	#DIV/0!	22.6303	#DIV/0!	23.2805	0.0812999	0.65015	#DIV/0!			0
425	G3HS46;A0A3L7GUW7;Q3TQY2	G3HS46;A0A3L7GUW7;Q3TQY2	Dctn4	Mus musculus	45.743	12.99	3	11.7	NaN	23.0363	23.4611	23.152	23.9241	22.4645	23.816	21.5558	24.0837	23.0545	23.1874	23.8236	23.2199	23.2273	23.37	23.7892	23.7948	23.1118	23.7146	22.2663	23.6058	22.5959	NaN	23.2257	23.2165	0.179339	22.9401	1.13695	23.5373	0.495326	23.4016	0.267444	23.2219	0.706211	23.1425	0.510059	-0.0794403	-0.135677			0.0573385
426	A0A3L7GUZ0	A0A3L7GUZ0	CgPICR_006286	Cricetulus griseus	60.535	8.774	2	5.8	NaN	22.883	22.9404	22.8112	NaN	22.2979	23.2098	22.5306	22.2867	22.4462	22.4574	22.9577	22.9449	NaN	NaN	NaN	22.3524	22.4673	22.5241	NaN	22.634	NaN	NaN	NaN	22.8782	0.0528518	22.6794	0.473795	22.537	0.29109	22.9449	#DIV/0!	22.4479	0.0874404	22.634	#DIV/0!	0.186031	0.407916			0
427	A0A3L7GV43;G3GUU4;A0A286YCN4;Q3TAP6;A0A286YDC8	A0A3L7GV43;G3GUU4	Dcp1a	Mus musculus	56.285	20.099	6	25.7	NaN	NaN	NaN	NaN	NaN	NaN	24.7367	NaN	NaN	24.8269	NaN	25.6505	NaN	NaN	NaN	NaN	NaN	NaN	NaN	NaN	24.7066	NaN	NaN	NaN	#DIV/0!	#DIV/0!	24.7367	#DIV/0!	25.2387	0.582344	#DIV/0!	#DIV/0!	#DIV/0!	#DIV/0!	24.7066	#DIV/0!	#DIV/0!	#DIV/0!			0
428	A0A3L7GV74;E9PWM4;D3YZ54	A0A3L7GV74	CgPICR_006264	Cricetulus griseus	59.354	97.241	5	26.8	NaN	23.68	23.8989	24.2912	24.256	24.0881	24.1995	24.351	24.3172	24.8245	24.6317	24.4224	24.7932	24.2767	24.4743	24.5355	24.4959	24.546	24.6676	24.5582	23.6819	24.2155	23.8567	24.005	23.9567	0.252817	24.2237	0.109889	24.549	0.225461	24.5199	0.213063	24.5669	0.0723478	23.9398	0.226341	-0.627181	-0.0290494	+		2.72877
429	O70569;A0A3L7GVJ0;Q3UJS5;D3YVF4;D3Z7I1;G3HS40;A0A3L7IPK6;A0A3L7HBK4;G3GZ79;A0A3L7III6	O70569;A0A3L7GVJ0;Q3UJS5;D3YVF4;D3Z7I1;G3HS40;A0A3L7IPK6	I79_013666;Rps14	Cricetulus griseus;Mus musculus	16.301	233.75	11	43	29.3593	28.9517	29.0069	28.9874	28.6415	28.7925	28.752	29.0509	28.4767	28.4804	28.68	28.9236	29.5739	28.45	28.803	28.548	28.5531	28.7225	27.8658	28.7736	28.4392	29.0089	28.2361	28.5151	29.0763	0.164561	28.8092	0.173281	28.6402	0.211472	28.8437	0.508995	28.4788	0.419337	28.5499	0.327938	0.0710974	0.203565			0.0978195
430	A0A3L7GVU3;Q3TSQ7;F7CFA5	A0A3L7GVU3;Q3TSQ7	Glud1	Cricetulus griseus	57.341	229.42	18	39	27.9814	28.6577	28.3467	28.643	27.9632	28.3298	28.2997	28.0887	28.127	28.195	28.4827	27.9051	28.4289	28.8198	28.7652	28.7929	28.1443	28.0411	28.2374	28.2757	28.9754	29.1918	28.7736	29.2086	28.4072	0.275359	28.1704	0.17488	28.1774	0.238207	28.7017	0.183263	28.1746	0.104725	29.0374	0.205414	0.862748	0.52429	+		3.53155
431	A0A3L7GVU7;G3HP56	A0A3L7GVU7	I79_012560	Cricetulus griseus	58.031	115.63	11	38.1	26.1872	26.7391	26.288	26.5519	26.616	26.1436	26.0635	26.6818	26.1614	26.3136	26.2094	25.7005	25.9434	26.8082	26.2858	26.3344	25.8125	25.7579	26.5614	25.974	26.3568	26.4394	26.4815	26.6036	26.4415	0.217342	26.3762	0.317665	26.0962	0.271342	26.343	0.355636	26.0265	0.368259	26.4703	0.10284	0.443853	0.246731			1.22688
432	B7ZMS6;E9PW20;Q2VPR3;A0A3L7GWW0;A0A3L7GWR5;G3HC20;G3INV6;D3YZA1;A0A3L7GMB2;A0A3L7H2A5;D3Z7T7;A0A3L7GYA6;A0A3L7GY10;A0A3L7H2G7	B7ZMS6;E9PW20;Q2VPR3;A0A3L7GWW0;A0A3L7GWR5;G3HC20;G3INV6;D3YZA1;A0A3L7GMB2;A0A3L7H2A5;D3Z7T7;A0A3L7GYA6;A0A3L7GY10;A0A3L7H2G7	Chtop;I79_025647	Cricetulus griseus;Mus musculus	19.371	19.785	2	14.6	22.8776	23.1617	23.1008	23.3684	23.217	22.9966	NaN	22.949	23.1859	22.94	NaN	23.0605	23.9658	23.4363	23.5739	23.6205	22.7861	22.8639	22.5893	22.8055	23.9829	23.8142	24.0345	23.6013	23.1271	0.174887	23.0542	0.14297	23.0621	0.122954	23.6491	0.225117	22.7612	0.119273	23.8582	0.195431	1.09702	0.587029	+	+	4.1319
433	A0A3L7GWS3;B7ZN33	A0A3L7GWS3	CgPICR_006281	Cricetulus griseus	177.02	11.474	3	3.1	NaN	21.7496	NaN	NaN	NaN	NaN	21.9273	NaN	22.3894	NaN	21.5218	22.3842	22.2973	21.8771	21.8836	22.796	22.6511	22.6004	22.2486	NaN	23.2637	NaN	NaN	22.6367	21.7496	0	21.9273	#DIV/0!	22.0985	0.499433	22.2135	0.435271	22.5001	0.219206	22.9502	0.443386	0.450123	0.115058			0.672561
434	A0A3L7GXT4	A0A3L7GXT4	CgPICR_022281	Cricetulus griseus	24.203	4.5672	4	28.6	NaN	21.2487	NaN	NaN	NaN	NaN	22.2859	NaN	21.9572	22.8357	21.4666	22.8416	NaN	21.9376	NaN	22.01	22.1105	NaN	22.5459	NaN	22.0762	NaN	NaN	21.8214	21.2487	0	22.2859	#DIV/0!	22.2752	0.680661	21.9738	0.0511899	22.3282	0.307911	21.9488	0.18015	-0.379382	-0.301463			0.56625
435	A0A3L7H1I9;G3UXL2;Q3UYQ0;Q3UPD5;Q3TI27;G3HV97;G3HD67	A0A3L7H1I9;G3UXL2;Q3UYQ0;Q3UPD5;Q3TI27;G3HV97;G3HD67	Prps1	Mus musculus	34.806	127.4	5	52.2	25.0087	25.4707	26.6798	25.1629	25.1198	25.192	25.7885	25.3964	24.9961	26.3296	25.6221	25.6904	25.7962	25.3928	25.0266	24.8431	25.265	25.8491	24.1036	25.1182	26.6139	25.942	26.4165	25.6755	25.5805	0.656075	25.3742	0.300016	25.6596	0.545102	25.2647	0.421663	25.084	0.725831	26.162	0.429735	1.07801	-0.394871			1.36512
436	A0A3L7H2I1;G3H601;A0A061HV35	A0A3L7H2I1;G3H601;A0A061HV35	H671_xg20019;Timm8a1	Cricetulus griseus;Mus musculus	10.984	85.476	5	76.3	24.2072	25.2129	NaN	24.9039	24.5494	24.5327	24.3475	24.0439	24.5008	24.645	24.1865	24.7678	24.2763	24.8637	NaN	24.5643	24.172	24.4687	24.8132	NaN	24.7722	24.168	24.7357	24.8163	24.7747	0.420637	24.3684	0.234898	24.525	0.250708	24.5681	0.293753	24.4846	0.320934	24.6231	0.305171	0.138441	0.0430644			0.232128
437	G3HPU8;A0A3L7H2N9;A0A3L7HTY8;G3I0A8;Q9CV53	G3HPU8;A0A3L7H2N9;A0A3L7HTY8;G3I0A8	Gcsh	Mus musculus	15.055	41.597	3	23.6	NaN	22.1604	22.9105	22.4419	NaN	NaN	23.9556	NaN	23.0885	23.782	22.5228	23.5627	NaN	22.3569	22.5301	22.8527	22.9246	23.7386	23.9408	21.8961	23.489	NaN	NaN	23.0707	22.5043	0.309372	23.9556	#DIV/0!	23.239	0.558301	22.5799	0.251608	23.125	0.92959	23.2798	0.29576	0.154804	-0.65913			0.0768503
438	A0A3L7H2X3;Q3UJI2;A2AFJ1;A2AFI9;A0A061I0X8;A0A061HY56;Q8C5H3;G3HKD6;A0A3L7IEQ1;Q3UX53;A0A061HVW1;A0A061HUY8;G3I1V7;F6ZLC6;F6U539;G3HSE6;G3I361	A0A3L7H2X3;Q3UJI2;A2AFJ1;A2AFI9;A0A061I0X8;A0A061HY56;Q8C5H3;G3HKD6;A0A3L7IEQ1;Q3UX53;A0A061HVW1;A0A061HUY8;G3I1V7;F6ZLC6	H671_xg20098;I79_013777;I79_017376;Rbbp4;Rbbp7	Cricetulus griseus;Mus musculus	45.636	73.295	9	41.5	28.6114	27.8286	27.5311	27.5238	27.0099	26.7142	27.5473	26.652	27.0892	27.3203	26.9757	27.3173	28.2748	27.7403	27.493	27.7301	27.1459	27.1058	27.2752	26.8778	27.7362	27.8516	27.5381	28.1911	27.8737	0.443308	26.9809	0.408637	27.1756	0.171684	27.8096	0.330502	27.1012	0.1655	27.8293	0.273792	0.728095	0.633908	+		2.4106
439	A2AM97;A0A3L7H386;Q3THJ6;I7HLV2;G3IBK4;A0A3L7HLC1;A0A3L7HNR6;A0A3L7IPF6;B7FAU6;A0A1B0GXC3;A0A061HZ50;G3HAA6;G3I0C0;O89059;G3IC97;A0A3L7HRJ1;G3HML6;G3HYL2;G3GT83;A0A3L7IDL1;A0A3L7HGL4;G3I7F6;A0A3L7I9W1	A2AM97;A0A3L7H386;Q3THJ6;I7HLV2;G3IBK4;A0A3L7HLC1;A0A3L7HNR6	I79_019444;I79_021029;Rpl10;Rpl10l	Cricetulus griseus;Mus musculus	24.604	250.53	10	72.9	24.6863	27.1374	27.6092	27.3421	25.4499	26.1446	27.6026	26.0122	27.3183	27.4121	27.0987	28.038	27.8037	26.4005	26.7874	27.0856	27.5133	27.7108	26.5865	26.9163	27.1561	26.8169	27.0071	27.0453	26.6938	1.171	26.3024	0.917684	27.4668	0.402834	27.0193	0.593373	27.1817	0.521085	27.0064	0.141245	-0.17534	-0.447469			0.267572
440	A0A3L7H3C1;G3HNY5;G3HX39;A0A061HXL3	A0A3L7H3C1;G3HNY5	I79_015556;Kdm5c;Pgk1	Cricetulus griseus;Mus musculus	41.605	323.31	5	81.8	25.7197	28.4807	28.776	28.4594	26.6175	27.3801	29.2127	27.2419	28.6815	28.8809	28.6323	28.9698	28.1345	27.8803	28.2956	28.6682	28.9138	29.0437	28.3373	28.1399	28.8843	28.8612	29.1654	28.8707	27.859	1.24143	27.613	1.11683	28.7911	0.160462	28.2446	0.330078	28.6087	0.438084	28.9454	0.146994	0.336683	-0.54646			0.709259
441	A0A3L7H3U8;B1AZS9	A0A3L7H3U8	Pdxn	Cricetulus griseus	31.135	91.277	10	40.5	31.9308	31.6859	31.5316	31.438	31.3308	31.79	31.3757	30.8801	31.5487	31.218	31.5079	31.6804	32.1429	31.2863	31.2226	31.2807	31.6152	31.9414	31.2818	32.0278	31.3726	32.1977	31.4648	31.5201	31.6466	0.186469	31.3441	0.37208	31.4887	0.194948	31.4831	0.440793	31.7166	0.339941	31.6388	0.377551	-0.0777531	-0.00559759			0.113578
442	A0A3L7H3X8;Q3UUU4;A2A3W1	A0A3L7H3X8;Q3UUU4;A2A3W1	Sept6	Cricetulus griseus	49.204	43.535	2	13.7	NaN	NaN	NaN	NaN	NaN	NaN	NaN	NaN	NaN	NaN	NaN	NaN	NaN	23.4011	22.9865	23.2434	NaN	NaN	NaN	NaN	23.1932	NaN	NaN	23.3788	#DIV/0!	#DIV/0!	#DIV/0!	#DIV/0!	#DIV/0!	#DIV/0!	23.2103	0.209271	#DIV/0!	#DIV/0!	23.286	0.13118	#DIV/0!	#DIV/0!			0
443	A0A3L7H440;G3IGU3	A0A3L7H440;G3IGU3	I79_023020	Cricetulus griseus	83.272	4.5367	3	6.3	22.6035	22.7786	NaN	22.8416	23.2439	22.6498	22.6363	23.0006	NaN	22.8192	22.6171	NaN	NaN	22.3295	22.6801	NaN	22.4065	NaN	NaN	22.3923	22.1282	NaN	NaN	NaN	22.7412	0.100738	22.8827	0.294004	22.7181	0.142957	22.5048	0.247954	22.3994	0.0100127	22.1282	#DIV/0!	-0.271242	-0.213361			0
444	A0A3L7H449;Q3TZQ2;Q05DU4;G3HYJ9;Q3UF33	A0A3L7H449;Q3TZQ2;Q05DU4;G3HYJ9	Msn	Mus musculus	67.316	323.31	47	77.5	30.5061	29.6448	29.91	29.537	29.82	29.8288	29.5549	30.0193	29.5778	29.2779	29.8627	29.7096	30.0474	29.1504	29.4666	29.4485	29.7175	29.8987	29.1533	30.2515	29.5811	30.5516	29.6896	29.7979	29.8994	0.37562	29.8057	0.190849	29.607	0.24837	29.5282	0.375272	29.7552	0.458484	29.905	0.440035	0.149826	-0.0788069			0.184477
445	A0A3L7H492;Q545X8;Q3UXQ6;A0A061HUN3;Q545F8;Q3V1Z5;G3HPI0;G3HMW2;A0A3L7GUF6;V9GWY0;A0A3L7I3N8;G3IF49	A0A3L7H492;Q545X8;Q3UXQ6;A0A061HUN3;Q545F8;Q3V1Z5;G3HPI0	I79_022364;Rps4l;Rps4x	Cricetulus griseus;Mus musculus	29.456	220.73	4	67.2	26.899	24.6759	24.1256	24.7414	26.5619	26.5292	23.9672	25.0734	24.4287	24.622	23.866	NaN	NaN	25.6831	25.2207	25.6637	23.3886	22.0332	25.0763	25.4046	25.2764	22.7274	23.999	24.5441	25.1105	1.05993	25.5329	1.25355	24.3056	0.392758	25.5225	0.261572	23.9757	1.56752	24.1367	1.0755	0.161049	1.21692		+	0.0599708
446	A0A3L7H4M8;F7BX26;G3I5T6;A0A061HTJ7	A0A3L7H4M8;F7BX26;G3I5T6	I79_018843;Ppp5c	Cricetulus griseus;Mus musculus	53.866	99.725	7	21.6	25.2558	25.3006	25.3506	25.5068	25.5438	25.1081	25.4433	25.7556	25.4238	25.1355	25.5735	25.6133	25.7561	25.3513	25.5845	25.3991	25.027	24.8694	25.1223	25.5107	25.4084	25.4748	25.125	25.2293	25.3535	0.0946887	25.4627	0.269909	25.4365	0.216644	25.5227	0.18523	25.1323	0.272943	25.3094	0.160803	0.177004	0.0862222			0.513535
447	A0A3L7H4P3	A0A3L7H4P3	Ethe1	Cricetulus griseus	12.04	3.4315	2	16.4	NaN	22.6006	22.4662	22.2168	NaN	22.5613	21.8843	22.6357	22.2713	22.1913	22.5373	22.112	23.0399	NaN	23.0769	23.0806	21.9371	22.1993	22.6238	22.9642	23.5337	23.3724	23.9796	24.1659	22.4279	0.159008	22.3604	0.414021	22.278	0.184706	23.0658	0.0225371	22.4311	0.454263	23.7629	0.371666	1.33182	0.787811	+	+	2.40443
448	A0A3L7H4V4;Q5EBP9;A0A061HUV2;Q3UDN8;G3I2Q7;A0A061HTE3	A0A3L7H4V4;Q5EBP9;A0A061HUV2;Q3UDN8;G3I2Q7	Trim28	Mus musculus	86.696	187.67	21	31.9	27.4174	27.4006	27.2688	27.4815	27.3052	27.4038	27.5545	27.3362	27.1481	27.022	26.9155	27.0777	27.6294	27.4487	27.3719	27.3396	27.0352	27.0214	26.6683	27.0688	27.234	27.148	27.0513	27.086	27.3921	0.0772867	27.3999	0.110964	27.0408	0.0982108	27.4474	0.129702	26.9484	0.187787	27.1298	0.0801275	0.181429	0.406584		+	0.900133
449	G3I346;A0A3L7H502;A0A061HUK0;A0A061HUU8	G3I346;A0A3L7H502;A0A061HUK0	H671_20872;Prpf31	Cricetulus griseus;Mus musculus	49.13	18.711	6	17.5	NaN	23.7857	23.995	23.7836	NaN	NaN	25.4094	25.1465	24.5651	24.6215	23.7487	24.5647	24.689	24.0584	23.5616	24.2618	25.071	NaN	24.7134	NaN	24.1566	NaN	NaN	23.7275	23.8547	0.0991731	25.2779	0.185902	24.375	0.418398	24.1427	0.468102	24.8922	0.25283	23.9421	0.303398	-0.9501	-0.232295			1.11578
450	A0A3L7H533;G3I1W2;A0A061I0M1	A0A3L7H533;G3I1W2;A0A061I0M1	Ctps2	Mus musculus	48.284	12.976	3	15.9	NaN	NaN	NaN	NaN	NaN	NaN	NaN	NaN	NaN	NaN	NaN	NaN	NaN	20.3967	NaN	NaN	NaN	NaN	23.4099	20.0785	NaN	NaN	NaN	NaN	#DIV/0!	#DIV/0!	#DIV/0!	#DIV/0!	#DIV/0!	#DIV/0!	20.3967	#DIV/0!	21.7442	2.35566	#DIV/0!	#DIV/0!	#DIV/0!	#DIV/0!			0
451	A0A3L7H560;A0A061HTV8;A0A061HV56;E9QK48;D6RGM3;A0A0U1RQ42;A0A0U1RPM7	A0A3L7H560;A0A061HTV8;A0A061HV56;E9QK48;D6RGM3	Eml2	Mus musculus	86.153	235.83	13	34.3	26.0735	26.5471	26.6369	26.7171	26.2386	26.908	27.5583	27.5566	27.1527	27.7431	26.9997	27.6619	26.7893	26.3011	26.7634	27.0808	27.5489	26.9054	27.6382	26.0677	27.3899	26.1583	26.9328	26.8955	26.4936	0.249926	27.0654	0.630506	27.3893	0.368442	26.7337	0.322306	27.04	0.725769	26.8441	0.509521	-0.195907	-0.655685			0.171289
452	A0A3L7H5A3;Q4FK11;Q3TMM5;Q3TFC2;Q3UM20;Q3TF40;Q3TTV7;G3I7J6;A0A061I0W0	A0A3L7H5A3;Q4FK11;Q3TMM5;Q3TFC2;Q3UM20;Q3TF40;Q3TTV7;G3I7J6;A0A061I0W0	H671_xg20122;I79_019488;Nono	Cricetulus griseus	53.246	54.469	9	22.3	23.7703	22.4615	22.8727	22.8127	23.2396	22.8507	22.7678	23.368	22.6052	22.6486	22.7628	22.5718	26.5229	24.3839	25.0786	26.0938	23.0321	23.3145	22.6615	23.1027	25.4255	26.373	25.8304	25.7349	22.9793	0.482944	23.0565	0.292279	22.6471	0.0832982	25.5198	0.969663	23.0277	0.272051	25.8409	0.394556	2.81323	2.87267	++	++	4.63731
453	A0A3L7H5B7;A0A0U1RPF2;A0A0U1RPE7;A0A0U1RQ49;A0A061HW28;A0A0U1RNL5	A0A3L7H5B7;A0A0U1RPF2	Hspbp1	Mus musculus	39.075	51.606	8	29.7	24.3408	24.9833	24.6649	24.6044	24.756	24.9093	24.6019	24.9091	24.9555	24.3311	25.0865	24.3165	24.4301	25.2917	25.0106	24.6358	24.5524	23.7736	25.2415	24.4364	24.5788	NaN	NaN	23.7946	24.6484	0.228575	24.7941	0.147068	24.6724	0.40612	24.8421	0.384232	24.501	0.601188	24.1867	0.55448	-0.314312	0.169645			0.242876
454	A0A3L7H5D9;G3HPE8;A0A061HWD0	A0A3L7H5D9	Vasp	Mus musculus	34.063	15.301	3	15.3	24.3091	NaN	23.2437	23.5844	24.3181	23.7555	23.5965	23.8499	23.7646	23.3454	23.9089	23.3901	25.1285	24.938	24.3792	25.1262	23.4826	23.4224	23.379	24.1259	24.6944	24.8064	24.0781	24.7864	23.7124	0.444261	23.88	0.310219	23.6023	0.277713	24.893	0.35397	23.6025	0.351521	24.5913	0.345593	0.988867	1.29076	+	+	2.15353
455	A0A3L7H5L8;G3ID55;G3HY36;A0A061IDQ3;Q8CEV2;Q8BJ40	A0A3L7H5L8	Gapdh;H671_3g10316	Cricetulus griseus;Mus musculus	36.468	8.7709	2	31.1	NaN	30.7658	31.1341	30.7647	NaN	NaN	30.6236	31.0548	30.5492	30.59	30.6194	32.2891	34.8568	NaN	30.7697	30.4291	30.7879	32.0821	NaN	30.9437	30.4687	31.3616	30.8714	NaN	30.8882	0.173888	30.8392	0.304958	31.0119	0.851926	32.0186	2.46388	31.2712	0.706519	30.9006	0.447169	-0.370655	1.00665			0.313884
456	A0A3L7H5N0;Q3USC3;Q4V9W8;G3HNR4;A0A061IEJ5;A0A3L7I170;B2RRN5;Q3ULK1;G3GX26	A0A3L7H5N0;Q3USC3;Q4V9W8;G3HNR4	H671_3g8799;I79_012407;Rab4a	Cricetulus griseus;Mus musculus	22.794	11.955	4	27.8	NaN	NaN	23.1961	23.5426	NaN	23.1438	NaN	NaN	23.2017	23.6766	23.3518	NaN	23.3512	NaN	23.3846	23.633	NaN	NaN	NaN	23.2061	24.1644	23.9406	23.8651	23.8846	23.3694	0.173252	23.1438	#DIV/0!	23.41	0.242752	23.4563	0.153963	23.2061	#DIV/0!	23.9637	0.13756	0.757576	0.0462526			0
457	A0A3L7H5P2;Q3UNK5;A0A061HTE7	A0A3L7H5P2;Q3UNK5;A0A061HTE7	H671_21554	Cricetulus griseus	48.98	3.2529	2	7.3	NaN	NaN	NaN	NaN	NaN	NaN	NaN	NaN	22.0129	NaN	NaN	NaN	NaN	NaN	NaN	NaN	NaN	NaN	NaN	22.0587	NaN	NaN	NaN	22.1851	#DIV/0!	#DIV/0!	#DIV/0!	#DIV/0!	22.0129	#DIV/0!	#DIV/0!	#DIV/0!	22.0587	#DIV/0!	22.1851	#DIV/0!	0.126461	#DIV/0!			0
458	A0A3L7H5P6;G3HNR0;E9PZC4;Q3TP34	A0A3L7H5P6	Blvrb	Mus musculus	20.023	323.31	9	77.2	29.4038	29.0138	28.7333	28.6931	29.2418	28.9058	28.1167	28.895	28.3624	29.0801	28.8657	28.7945	28.8038	28.2581	28.5339	28.4161	28.1199	28.7557	28.5156	28.7342	28.2185	28.683	28.7464	28.5983	28.961	0.283918	28.7898	0.476749	28.7756	0.301077	28.503	0.230183	28.5313	0.294969	28.5616	0.236593	0.0302181	-0.272651			0.0563766
459	A0A3L7H5T8;A0A061HTM5;A0A061HTI4;Q6KAM6;E9PUF7;A0A0U1RPH2;A0A0U1RPP2;A0A0U1RPN7;F6ZN61	A0A3L7H5T8;A0A061HTM5;A0A061HTI4;Q6KAM6;E9PUF7	Arhgef1;H671_21650	Cricetulus griseus;Mus musculus	142.51	14.675	4	4.2	NaN	NaN	NaN	22.5848	21.3906	22.0426	22.2512	22.11	23.4291	22.5236	23.3291	22.7835	23.4182	23.181	22.9629	23.2218	22.5968	NaN	22.6363	22.0986	22.0704	NaN	NaN	22.069	22.5848	0	21.9486	0.381992	23.0163	0.434037	23.196	0.186698	22.4439	0.299652	22.0697	0.000996689	-0.37415	0.17966			0.71559
460	A0A3L7H5W8	A0A3L7H5W8	CgPICR_021131	Cricetulus griseus	29.013	6.7203	5	17.8	25.0521	23.4223	23.421	22.2759	NaN	NaN	23.0951	NaN	23.917	22.9404	23.7187	24.6812	26.3875	24.4029	24.2982	NaN	22.7648	24.6932	24.0628	23.5653	24.0868	23.4858	23.3955	NaN	23.5428	0.988987	23.0951	#DIV/0!	23.8143	0.715292	25.0295	1.1772	23.7715	0.814496	23.656	0.375769	-0.11555	1.21523			0.08023
461	A0A3L7H5Z8;H3BLM2;A0A061HTW6;H3BLR3;A2BH29;A0A3L7I771;G3H7P3	A0A3L7H5Z8	Uba2	Mus musculus	67.52	7.1691	2	25.9	NaN	22.9236	23.2167	23.0424	NaN	NaN	23.4712	NaN	23.737	23.4618	NaN	NaN	23.1572	NaN	22.9819	NaN	23.6263	NaN	23.353	NaN	23.3605	NaN	NaN	23.1327	23.0609	0.120387	23.4712	#DIV/0!	23.5994	0.194596	23.0696	0.123921	23.4897	0.193283	23.2466	0.161078	-0.243049	-0.529806			0.515377
462	A0A3L7H641;A0A0B4J1F7;A0A3L7H8I5	A0A3L7H641	CgPICR_018266	Cricetulus griseus	34.307	73.391	12	47.2	25.135	24.8996	24.5877	24.6611	25.093	25.2543	24.0302	25.3807	24.4119	24.3836	23.8871	24.5443	25.4411	25.3953	25.0527	24.953	24.3896	24.4179	24.6887	24.9509	24.9329	25.536	24.7497	24.7418	24.8209	0.214933	24.9395	0.617548	24.3067	0.288392	25.2105	0.243988	24.6118	0.263232	24.9901	0.374522	0.378322	0.903818		+	0.825524
463	A0A3L7H6B3;A0A3L7H7D1;A0A3L7H6B0;G3I0V9;Q3U417;Q3UJ84;J3QN87;G3I198;J3QPZ8;A0A3L7HN25;A0A3L7HC78;A0A061IAE9;A0A1L1SSA3;A0A061ICM5;A0A061I760;G3X957;A0A061I9J8;A0A3L7I177;Q6IQY8;F7CUU8;F6YZ95;A0A0N4SUZ5;A0A061I5Y8	A0A3L7H6B3;A0A3L7H7D1;A0A3L7H6B0;G3I0V9;Q3U417	H671_3g11254;H671_4g12076;I79_017149;Ppfibp1;Ppfibp2	Cricetulus griseus;Mus musculus	126.67	36.675	7	10.7	23.786	24.6215	24.3466	24.441	24.0908	24.341	23.6492	24.7528	24.1128	23.5724	23.6607	23.701	NaN	23.3498	22.8285	23.8751	23.7316	NaN	24.1483	23.197	23.2887	NaN	NaN	22.6899	24.2988	0.312117	24.2084	0.462034	23.7617	0.240143	23.3511	0.523309	23.6923	0.476835	22.9893	0.423404	-0.702982	-0.410616			0.71556
464	A0A3L7H6Q2;G3HNR3;D3Z0S6;Q9CXX7	A0A3L7H6Q2;G3HNR3	Snrpa	Mus musculus	31.176	81.24	3	21.7	24.3318	25.7946	25.9718	25.9773	24.9465	25.0592	25.865	25.6956	25.7865	25.704	25.9328	25.5696	26.605	26.0226	25.7327	25.9639	25.8539	25.955	25.6679	25.7295	25.6164	26.218	25.3541	25.8823	25.5189	0.689273	25.3916	0.456488	25.7482	0.152125	26.081	0.371032	25.8016	0.128259	25.7677	0.369613	-0.0338683	0.332822			0.0613613
465	A0A3L7H6T6	A0A3L7H6T6	CgPICR_014773	Cricetulus griseus	53.496	42.607	2	22.5	NaN	NaN	23.1584	22.9976	22.5925	22.6017	22.9426	22.4306	23.2329	23.3433	23.2723	23.0397	22.9525	22.9643	23.4807	23.2516	23.0568	NaN	23.5596	23.0307	23.249	22.8028	NaN	23.193	23.078	0.0804129	22.6418	0.215336	23.222	0.12984	23.1623	0.253369	23.2157	0.298128	23.0816	0.243087	-0.134139	-0.0597506			0.237747
466	G3HJD9;A0A3L7H7L3;A0A3L7H6T9;A0A061HUQ1;A0A061HTW1	G3HJD9;A0A3L7H7L3;A0A3L7H6T9;A0A061HUQ1	Supt5h	Mus musculus	104.26	42.317	8	15.7	25.59	24.7424	25.3004	25.3181	25.1731	25.3271	25.0715	25.7555	24.6529	24.1311	24.355	24.8763	24.3677	23.9521	24.3916	24.1449	24.9193	24.1306	24.3613	24.8682	24.1973	24.458	23.6005	23.5464	25.2378	0.308157	25.3318	0.301361	24.5038	0.327649	24.2141	0.207003	24.5698	0.386254	23.9505	0.448812	-0.619293	-0.289752			1.08936
467	Q56A15;G3H2K2;A0A3L7H6U4;G3GV69;CON__P62894	Q56A15;G3H2K2;A0A3L7H6U4;G3GV69	Cycs;I79_001600	Cricetulus griseus;Mus musculus	11.605	11.047	3	25.7	NaN	23.3598	23.1244	23.287	23.364	23.5486	22.8626	23.5399	23.2394	NaN	23.0394	22.5475	23.3769	NaN	23.7416	23.2477	22.9875	23.1702	22.8149	23.6154	23.1701	25.0159	23.1743	22.9809	23.2571	0.0984027	23.3288	0.322195	22.9421	0.356109	23.4554	0.256131	23.147	0.344306	23.5853	0.958008	0.438295	0.513295			0.37442
468	A0A3L7H736	A0A3L7H736	CgPICR_014787	Cricetulus griseus	38.043	20.657	3	50	24.6126	NaN	NaN	NaN	NaN	NaN	NaN	NaN	NaN	24.7832	NaN	25.3371	26.0724	NaN	NaN	NaN	NaN	24.8232	NaN	NaN	24.5958	NaN	NaN	NaN	24.6126	0	#DIV/0!	#DIV/0!	25.0602	0.391666	26.0724	#DIV/0!	24.8232	#DIV/0!	24.5958	#DIV/0!	-0.22736	1.01222			0
469	A0A3L7H745;G3X927;D3YW42;G3UXR7;A0A061HTR5;G3I0Z8	A0A3L7H745;G3X927;D3YW42	Ccdc9;H671_21559	Cricetulus griseus;Mus musculus	69.219	4.825	3	5.5	23.2745	23.0645	22.8648	22.8803	23.3525	23.1918	22.9178	NaN	22.7287	22.5592	22.7347	22.7162	NaN	NaN	NaN	NaN	22.5289	22.5587	22.6676	22.8344	NaN	22.3446	NaN	NaN	23.021	0.166118	23.154	0.219757	22.6847	0.0840271	#DIV/0!	#DIV/0!	22.6474	0.138198	22.3446	#DIV/0!	-0.302811	#DIV/0!			0
470	A0A3L7H749	A0A3L7H749	CgPICR_014818	Cricetulus griseus	83.84	110.86	4	28.2	23.7155	24.7521	24.1722	24.9747	25.5041	25.0448	23.4643	23.3903	22.6007	24.1037	NaN	23.4896	23.5478	23.8354	23.6344	22.7806	22.9355	23.0459	22.7644	25.3905	23.7651	NaN	NaN	NaN	24.4036	0.493605	24.3509	1.08321	23.398	0.755688	23.4496	0.461968	23.5341	1.24301	23.7651	#DIV/0!	0.230997	0.051538			0
471	G3HQ05;A0A3L7H762;A0A0N4SVU4	G3HQ05;A0A3L7H762	Suclg1	Mus musculus	34.895	114.52	15	32.4	27.6082	27.5329	27.4067	27.6226	27.5456	27.5667	27.2633	27.7905	27.4131	27.1683	27.7105	27.2765	28.1245	27.8243	27.7406	27.9353	27.3257	27.5687	27.3879	28.0047	27.8891	28.4265	28.0458	28.0611	27.5426	0.0855643	27.5415	0.21606	27.3921	0.2347	27.9062	0.165972	27.5718	0.306512	28.1056	0.227591	0.533854	0.514046			1.50448
472	A0A3L7H764;F7CJS8;D3YWH9;Q96EC0;Q9CXW7;A0A061HUC2;G3I351;A0A3L7IPD2;D3Z673;A0A061HWR1;G3IMZ3;D3YUV6;G3I7I4;A0A3L7IGN1	A0A3L7H764;F7CJS8;D3YWH9;Q96EC0;Q9CXW7;A0A061HUC2;G3I351	H671_21637;Rps9	Cricetulus griseus;Mus musculus	22.591	60.576	20	67	29.5551	28.8176	28.7239	28.798	29.3566	29.2683	28.6118	29.2089	28.5788	28.2677	28.6431	28.1537	28.6371	29.0285	28.9186	28.8122	28.3117	28.2268	28.298	28.5608	28.5279	28.5576	27.976	28.5958	28.9737	0.337531	29.1114	0.338557	28.4108	0.237164	28.8491	0.166666	28.3493	0.145811	28.4143	0.293535	0.0650358	0.438255			0.151685
473	A0A3L7H770;Q99J57;G3HPZ2;Q3TED1;Q3TSS0;A0A0U1RNT6;Q3UZA2;A0A0U1RNK6;Q3UAP7;Q6PE05;A0A0U1RQ95;A0A0U1RQB0;G3HQ15;A0A0U1RPH4	A0A3L7H770;Q99J57;G3HPZ2;Q3TED1;Q3TSS0;A0A0U1RNT6;Q3UZA2;A0A0U1RNK6;Q3UAP7;Q6PE05	Mat1a;Mat2a	Mus musculus	41.487	50.169	10	26.9	27.2398	26.9679	27.0496	26.9866	27.0803	27.131	26.9909	27.1939	26.4598	26.1565	26.6413	26.3089	26.3777	26.4556	26.1016	26.0049	26.2257	26.1476	26.2528	26.6207	25.684	26.3738	25.6261	26.0695	27.061	0.107602	27.099	0.0857672	26.3916	0.20744	26.2349	0.215843	26.3117	0.210785	25.9383	0.350704	-0.373357	-0.156697			0.928807
474	G3IAH6;A0A3L7H793;Q8C2X2;Q3TU49;Q80Y46;Q05DK4;Q05BP7;Q8BNM6;Q3TUG2;Q3UHI3	G3IAH6;A0A3L7H793;Q8C2X2;Q3TU49;Q80Y46;Q05DK4;Q05BP7;Q8BNM6;Q3TUG2;Q3UHI3	Polr1a	Mus musculus	111.22	6.351	2	3.1	NaN	23.0127	23.0272	23.2133	22.2705	22.3273	23.0268	22.3531	23.1326	22.6065	22.7907	NaN	23.1374	23.1728	23.0831	22.985	22.5337	NaN	22.9291	22.317	22.6217	22.4862	NaN	22.7006	23.0844	0.0913439	22.4944	0.356591	22.8433	0.266992	23.0946	0.0818161	22.5933	0.310345	22.6028	0.108419	0.0095768	0.251318			0.0167452
475	G4Y368;A0A3L7H7A5;E9Q5B5;G3IGL3;E9Q9M6	G4Y368;A0A3L7H7A5;E9Q5B5;G3IGL3	Hk2	Mus musculus	92.13	4.784	3	5	23.6841	23.872	NaN	23.739	23.792	24.1835	23.6258	24.0256	NaN	NaN	23.4779	23.0587	NaN	NaN	NaN	NaN	NaN	NaN	NaN	23.3884	NaN	23.5706	NaN	NaN	23.765	0.0788913	23.9067	0.246858	23.2683	0.296443	#DIV/0!	#DIV/0!	23.3884	#DIV/0!	23.5706	#DIV/0!	0.182196	#DIV/0!			0
476	A0A3L7H7G0;G3GX44	A0A3L7H7G0;G3GX44	Sec13	Mus musculus	35.416	72.688	8	44.5	25.3358	24.7287	25.123	24.9305	25.5285	25.2971	25.2265	25.5872	25.1338	25.4126	25.0565	25.4817	24.6475	25.357	25.3918	25.2947	25.169	25.5541	25.3144	25.2314	25.2283	25.0424	25.2423	25.2587	25.0295	0.22519	25.4098	0.174969	25.2711	0.207617	25.1728	0.352491	25.3173	0.168785	25.1929	0.10111	-0.124346	-0.0983887			0.596673
477	G3HQ86;A0A3L7H7N5	G3HQ86;A0A3L7H7N5	Bid	Mus musculus	22.002	102.81	5	38.7	26.8057	25.6396	25.8061	26.1087	26.1738	26.4045	26.3237	27.1399	26.1421	25.9832	25.7887	26.7421	26.8235	26.1916	25.7126	25.5855	26.4109	26.6759	26.0396	25.2986	25.872	25.5999	26.1511	25.3326	26.0901	0.446105	26.5105	0.430408	26.164	0.411607	26.0783	0.561177	26.1063	0.598324	25.7389	0.352163	-0.367336	-0.0857468			0.480568
478	A0A3L7H7P2;A0A061HTC2;G3HJB1	A0A3L7H7P2	Actn4;I79_010753	Cricetulus griseus;Mus musculus	139.55	323.31	3	53.7	24.6647	25.5346	25.6547	25.8642	24.2638	24.8435	24.9165	24.2725	25.3804	25.6547	25.638	24.6826	25.0906	25.9039	26.1857	25.648	25.6369	24.9369	26.3327	25.539	25.7922	25.0307	25.6002	26.0857	25.4296	0.457084	24.5741	0.35451	25.3389	0.455206	25.7071	0.465985	25.6114	0.571842	25.6272	0.444998	0.0158453	0.368145			0.0147829
479	A0A3L7H7P6;G3H887	A0A3L7H7P6;G3H887	I79_006587	Cricetulus griseus	41.668	25.215	2	8	NaN	NaN	NaN	20.6756	NaN	NaN	NaN	NaN	21.6193	NaN	21.052	NaN	NaN	21.4084	21.4565	22.3978	NaN	NaN	22.6132	20.1697	22.3926	NaN	NaN	21.8273	20.6756	0	#DIV/0!	#DIV/0!	21.3356	0.401121	21.7542	0.557836	21.3914	1.72775	22.1099	0.39971	0.718486	0.418596			0.204469
480	A0A3L7H828;G3HYB7;A0A0N4SUI8;A0A3L7I8W9	A0A3L7H828;G3HYB7	Cct7	Mus musculus	59.206	312.96	3	60.3	27.3109	25.7815	25.6589	25.7378	27.4507	27.2773	25.9926	26.5391	25.3345	25.731	26.0246	26.086	25.0144	25.5577	25.1348	25.235	25.5517	25.8501	24.5716	26.2575	25.7824	24.804	26.1909	25.8481	26.1223	0.687642	26.8149	0.675862	25.794	0.343324	25.2355	0.23298	25.5577	0.718275	25.6564	0.59579	0.0986462	-0.558574			0.0759463
481	A0A3L7H887;Q66JT6;G3GS62;Q3TL72	A0A3L7H887;Q66JT6;G3GS62;Q3TL72	Uba3	Mus musculus	42.933	6.0598	6	23.9	24.4399	NaN	23.8079	NaN	24.2978	24.0509	23.7236	23.7992	23.1654	24.0007	24.4083	24.3497	NaN	NaN	NaN	NaN	23.3864	NaN	23.2327	24.5342	23.8719	NaN	23.7076	23.9336	24.1239	0.315998	23.9679	0.260673	23.981	0.572734	#DIV/0!	#DIV/0!	23.7177	0.711205	23.8377	0.116819	0.119942	#DIV/0!			0.10376
482	A0A3L7H895;Q6NV85;Q3UK51	A0A3L7H895;Q6NV85;Q3UK51	CgPICR_013838	Cricetulus griseus	71.662	3.4269	2	4.4	NaN	22.3744	NaN	NaN	NaN	NaN	NaN	NaN	22.5374	NaN	22.0968	NaN	NaN	22.6306	22.7582	22.9788	NaN	NaN	NaN	NaN	22.5883	NaN	NaN	22.3876	22.3744	0	#DIV/0!	#DIV/0!	22.3171	0.311554	22.7892	0.176122	#DIV/0!	#DIV/0!	22.488	0.141901	#DIV/0!	0.472053			0
483	A0A3L7H8A8;G3HID3	A0A3L7H8A8;G3HID3	Copg1	Mus musculus	97.495	37.986	6	14.5	24.966	25.5256	25.2681	25.4332	24.5546	24.8577	25.0886	25.266	25.4342	25.5217	25.4649	25.4571	26.5586	25.77	25.6171	25.5269	25.7986	25.4851	25.4222	25.7421	25.4696	26.0463	25.1324	25.2454	25.2983	0.212824	24.9417	0.3075	25.4695	0.037159	25.8682	0.471094	25.612	0.186038	25.4734	0.406799	-0.138575	0.398694			0.25312
484	A0A3L7H8K3;Q80U76;G3I8H1;G3GUL5	A0A3L7H8K3;Q80U76	I79_019844;Plekhg6	Cricetulus griseus;Mus musculus	39.491	2.4787	3	10.1	23.3373	23.0304	23.4782	23.2468	22.705	23.2206	23.8187	22.1363	NaN	23.0923	NaN	NaN	22.6506	22.9945	NaN	23.0903	22.8756	NaN	23.0551	NaN	NaN	NaN	NaN	22.4531	23.2732	0.162608	22.9701	0.718433	23.0923	#DIV/0!	22.9118	0.231223	22.9654	0.126911	22.4531	#DIV/0!	-0.512265	-0.180505			0
485	G3HB55;Q9ESR1;Q540E6;A0A3L7H8L8	G3HB55;Q9ESR1;Q540E6;A0A3L7H8L8	Rheb	Mus musculus	19.889	36.498	5	30.7	25.8374	25.3918	25.4786	25.4933	25.55	25.5778	25.6569	25.8677	24.6527	24.8745	25.188	25.3347	25.9954	25.1919	25.3496	25.1955	25.2671	25.1857	24.2768	25.2338	24.8387	25.6813	24.5889	24.9461	25.5503	0.170281	25.6631	0.143711	25.0125	0.307191	25.4331	0.381986	24.9908	0.477234	25.0137	0.469557	0.0228863	0.420659			0.0233226
486	A0A3L7H8Q7;F6S2D5;F7CAT1	A0A3L7H8Q7	CgPICR_018473	Cricetulus griseus	47.768	282.16	7	67.1	26.6335	25.8514	25.5054	26.4109	25.9854	26.3218	25.1145	26.3338	26.2653	25.6301	26.0685	24.3351	24.5495	26.5202	26.511	26.1377	25.5764	24.6017	26.6791	26.0567	25.6462	25.4687	25.2816	26.2506	26.1003	0.446286	25.9389	0.572805	25.5748	0.868044	25.9296	0.937177	25.7285	0.876379	25.6618	0.419832	-0.0666919	0.354814			0.0480244
487	G3HCU9;A0A3L7H8R4	G3HCU9;A0A3L7H8R4	Ftsj3	Mus musculus	94.514	8.6606	3	6.7	NaN	NaN	NaN	NaN	NaN	NaN	21.1783	NaN	NaN	22.1475	NaN	21.7649	NaN	20.2157	19.7916	20.4949	21.1597	NaN	22.0199	NaN	21.6198	NaN	NaN	20.5467	#DIV/0!	#DIV/0!	21.1783	#DIV/0!	21.9562	0.270511	20.1674	0.354166	21.5898	0.608301	21.0832	0.75879	-0.506566	-1.78878		++	0.269191
488	A0A3L7H8W2;G3IQ27;G3IQ91;G3UX86	A0A3L7H8W2	I79_026115;I79_026192	Cricetulus griseus	85.178	9.4482	3	4.8	22.7762	23.1699	NaN	23.5256	NaN	NaN	23.3731	23.2388	NaN	NaN	NaN	NaN	23.4454	NaN	NaN	NaN	22.8407	22.6218	22.5657	NaN	22.7663	23.2138	NaN	NaN	23.1573	0.306082	23.3059	0.0949053	#DIV/0!	#DIV/0!	23.4454	#DIV/0!	22.6761	0.145336	22.9901	0.316416	0.313978	#DIV/0!			0.672683
489	A0A3L7H8Y4;G3HCV0	A0A3L7H8Y4;G3HCV0	Ddx42	Mus musculus	101.43	4.2047	2	3.7	NaN	NaN	NaN	NaN	NaN	NaN	NaN	NaN	NaN	NaN	22.5479	NaN	23.0465	NaN	NaN	NaN	NaN	NaN	NaN	NaN	NaN	22.1922	NaN	NaN	#DIV/0!	#DIV/0!	#DIV/0!	#DIV/0!	22.5479	#DIV/0!	23.0465	#DIV/0!	#DIV/0!	#DIV/0!	22.1922	#DIV/0!	#DIV/0!	0.498613			0
490	Q5BLJ9;A0A3L7H935;G3HM00;Q9CSM4;G3I100;A0A3L7I6D2;G3HSB4;A0A3L7H293;G3H151;G3HCC0;A0A3L7HW85;G3GRU3	Q5BLJ9;A0A3L7H935;G3HM00;Q9CSM4;G3I100;A0A3L7I6D2;G3HSB4;A0A3L7H293;G3H151	I79_000236;Rpl27	Cricetulus griseus;Mus musculus	15.798	82.581	4	54.4	26.3407	28.0052	28.2655	28.4461	28.1522	27.8129	28.6398	27.355	28.0509	27.9853	28.2929	28.0015	28.8674	28.0325	27.9675	28.1235	28.312	28.1041	27.7138	27.6916	28.0449	28.0591	27.4839	28.0346	27.7644	0.836771	27.99	0.542565	28.0826	0.14289	28.2477	0.41803	27.9554	0.304004	27.9056	0.281367	-0.0497394	0.165082			0.0871375
491	A2A4N9;A0A3L7H980;Q3UQQ4;Q5DTN5;Q3TUC8	A2A4N9;A0A3L7H980;Q3UQQ4;Q5DTN5;Q3TUC8	Dhx8	Cricetulus griseus	134.36	27.849	3	4.9	22.8397	NaN	23.3958	23.2076	22.9475	22.9985	NaN	23.3066	23.3696	NaN	23.179	NaN	23.8654	NaN	23.2301	23.1004	NaN	NaN	NaN	23.495	NaN	23.4478	NaN	22.8498	23.1477	0.230975	23.0842	0.194287	23.2743	0.134785	23.3987	0.4094	23.495	#DIV/0!	23.1488	0.422847	-0.346132	0.12437			0
492	A0A3L7H994;G3HM03;Q5RKP0;Q499X4;Q3U331;Q3TXD3;A0A061HZN5	A0A3L7H994;G3HM03;Q5RKP0;Q499X4;Q3U331;Q3TXD3	Vat1	Mus musculus	42.829	83.305	16	37.8	28.0261	28.1884	28.002	28.0578	27.6836	28.0551	27.9414	27.7057	27.887	27.7285	27.792	28.0223	28.6247	28.6312	28.4807	28.5384	28.1237	27.9048	28.368	28.2053	28.4476	28.457	28.0935	28.5949	28.0686	0.0719797	27.8465	0.181524	27.8575	0.127744	28.5688	0.0723198	28.1505	0.19269	28.3982	0.21405	0.247779	0.711287		+	0.866142
493	A0A3L7H9A1;G3HB62;Q3UVI9;G3GS44	A0A3L7H9A1;G3HB62;Q3UVI9	Abcf2	Mus musculus	74.453	44.253	7	11.2	22.6353	24.6479	25.1179	25.0894	23.2212	24.0727	25.2412	24.2777	25.2541	24.9219	24.7466	24.5604	24.2602	25.0876	24.86	25.4664	24.9918	24.5761	25.3542	23.9193	25.0029	23.5657	NaN	24.4746	24.3726	1.02021	24.2032	0.829532	24.8708	0.295152	24.9186	0.50517	24.7104	0.615774	24.3477	0.726957	-0.362639	0.0478039			0.296165
494	Q5PR09;A0A3L7H9B1;G3HVL6;G3HJT6;G3IM75;A0A3L7IFL1;A0A061IK42;G3H2T2;G3HTS3;G3I3F0;G3H3Y8;A0A3L7IAB2;A0A061ILX6	Q5PR09;A0A3L7H9B1;G3HVL6;G3HJT6;G3IM75;A0A3L7IFL1;A0A061IK42;G3H2T2	H671_2g6320;I79_004505;Rpl32	Cricetulus griseus;Mus musculus	15.874	95.145	10	49.6	28.5909	28.1546	28.2731	28.3819	28.6772	28.5234	28.1464	28.4146	27.9214	27.9263	27.9147	28.327	28.7668	27.7742	28.3048	28.0825	27.8764	27.8719	27.536	28.299	27.7192	28.2903	27.6337	27.626	28.3501	0.160566	28.4404	0.22367	28.0223	0.203146	28.2321	0.417625	27.8958	0.31251	27.8173	0.318138	-0.0785065	0.209755			0.132643
495	A0A3L7H9D7;G3HLM6;Q8VDF7	A0A3L7H9D7;G3HLM6;Q8VDF7	Hexim1	Mus musculus	40.178	87.23	8	30.6	25.8442	25.4411	25.8448	25.6206	25.911	25.7867	25.6866	25.8383	25.6609	25.2558	25.6621	24.9482	24.8476	25.1991	25.2729	24.8441	25.3757	25.5308	25.4663	25.8865	24.6623	24.4403	24.2019	24.44	25.6877	0.169181	25.8056	0.0942965	25.3817	0.34657	25.0409	0.227262	25.5648	0.223683	24.4361	0.188033	-1.12869	-0.340791	+		3.60744
496	G3GUR1;A0A3L7H9G2;Q566I6;G3GUR3;Q8CH29	G3GUR1;A0A3L7H9G2	C1ra;C1rl	Mus musculus	80.097	266.02	21	35.2	NaN	NaN	NaN	NaN	NaN	NaN	NaN	NaN	25.2966	25.0744	25.593	25.8258	NaN	22.7758	22.3476	NaN	27.794	27.0069	28.4101	27.4981	23.4487	23.1751	23.1557	23.6239	#DIV/0!	#DIV/0!	#DIV/0!	#DIV/0!	25.4474	0.329792	22.5617	0.302761	27.6773	0.58658	23.3509	0.225902	-4.32641	-2.88573	++	++	5.03905
497	A0A3Q4EH04;A0A3L7H9H9;A0A3Q4L335;G3HSZ4;A0A3Q4L393;Q3THA6;A0A3Q4EGP0	A0A3Q4EH04;A0A3L7H9H9;A0A3Q4L335;G3HSZ4;A0A3Q4L393;Q3THA6	Srsf7	Mus musculus	15.763	52.095	5	38	26.2061	26.0882	26.1881	25.8026	26.5447	26.0874	26.283	26.3672	25.4472	26.0654	25.5639	25.2296	25.6061	24.8832	25.551	25.3906	25.7536	25.1705	25.6849	26.372	25.3832	25.1474	25.5972	25.5246	26.0712	0.161477	26.3206	0.189896	25.5766	0.354139	25.3577	0.329289	25.7452	0.492228	25.4131	0.198156	-0.332124	-0.218827			0.5897
498	F8WH41;Q3UWX9;G3HUW2;A0A3L7H9J9;Q3TT86	F8WH41;Q3UWX9;G3HUW2;A0A3L7H9J9	Strn	Mus musculus	69.119	4.3582	2	6.4	NaN	NaN	NaN	23.922	NaN	NaN	NaN	NaN	NaN	NaN	23.5725	NaN	NaN	23.8788	NaN	NaN	NaN	NaN	NaN	23.7077	NaN	NaN	NaN	NaN	23.922	0	#DIV/0!	#DIV/0!	23.5725	#DIV/0!	23.8788	#DIV/0!	23.7077	#DIV/0!	#DIV/0!	#DIV/0!	#DIV/0!	0.306231			0
499	A0A3L7H9U0	A0A3L7H9U0	CgPICR_011969	Cricetulus griseus	41.684	23.945	2	38.3	NaN	NaN	24.7564	24.4596	NaN	NaN	26.5197	22.5895	23.6182	23.5889	NaN	26.4811	27.4933	NaN	NaN	NaN	25.5647	26.226	NaN	NaN	NaN	27.2364	NaN	NaN	24.608	0.148398	24.5546	2.77913	24.5627	1.66142	27.4933	#DIV/0!	25.8954	0.467587	27.2364	#DIV/0!	1.34107	2.93057			0
500	A0A3L7H9Y4;G3HTY0;A0A061HZP5	A0A3L7H9Y4;G3HTY0	H671_7g18675;Ube2o	Cricetulus griseus;Mus musculus	146.03	12.935	7	9.5	NaN	23.8498	23.4583	NaN	NaN	NaN	24.2509	24.0751	23.7707	24.3029	23.7046	23.8358	NaN	23.5505	23.5534	23.8415	24.1917	24.2633	24.7875	NaN	24.0413	NaN	NaN	23.3647	23.654	0.19575	24.163	0.124291	23.9035	0.271605	23.6485	0.167181	24.4142	0.325259	23.703	0.478489	-0.711154	-0.255008			0.869789
501	A0A3L7HA05;G3HTV2;Q544A1;Q3TRG5;Q9DBP6	A0A3L7HA05;G3HTV2;Q544A1;Q3TRG5;Q9DBP6	Wbp2	Mus musculus	28.078	17.378	6	33.8	23.1971	24.9557	24.4991	25.2031	24.1632	24.6556	23.7099	24.6698	25.5517	24.8776	25.3745	24.023	NaN	24.8301	25.0684	25.2654	24.4271	23.8878	24.8954	25.3791	24.8399	24.1247	25.0199	NaN	24.4638	0.773684	24.2996	0.4583	24.9567	0.684739	25.0546	0.217961	24.6474	0.63834	24.6615	0.473508	0.0141296	0.0979236			0.0106801
502	G3HLY6;A2A4J8;A0A3L7HA28;E9PXS9;A2A4K0;A0A061HYE5;A8XY17	G3HLY6;A2A4J8;A0A3L7HA28;E9PXS9;A2A4K0	Vps25	Mus musculus	20.747	39.774	3	30.1	NaN	NaN	NaN	NaN	NaN	NaN	22.7098	NaN	23.6081	23.3298	23.1106	NaN	NaN	NaN	NaN	23.4859	23.2981	22.4115	NaN	21.7649	NaN	NaN	NaN	NaN	#DIV/0!	#DIV/0!	22.7098	#DIV/0!	23.3495	0.249299	23.4859	#DIV/0!	22.4915	0.769722	#DIV/0!	#DIV/0!	#DIV/0!	0.13642			0
503	A0A3L7HA45;G3GTG7;Q3UZ58;Q6IQY0;Q6PG98	A0A3L7HA45;G3GTG7	Fdxr	Mus musculus	51.118	30.473	10	28.6	24.7175	24.73	24.8405	24.6263	24.597	24.976	25.0317	24.9839	24.6397	25.1577	24.6292	25.4734	25.724	25.3078	25.6839	25.5889	25.1726	25.1747	24.8782	25.2208	25.6074	25.7665	25.5277	25.633	24.7286	0.0760289	24.8972	0.201616	24.975	0.413854	25.5762	0.18765	25.1116	0.157168	25.6337	0.0992931	0.52207	0.601162	+		2.86644
504	A0A3L7HA49	A0A3L7HA49	Lsm3	Cricetulus griseus	11.699	3.2455	3	22	24.5092	24.9334	24.9849	24.6647	23.7199	24.2996	24.736	24.6666	23.9882	23.701	24.5653	25.0758	25.1218	NaN	22.8989	23.4997	23.6806	24.7444	23.4099	24.3705	23.5865	24.9627	NaN	23.8104	24.7731	0.194883	24.3556	0.46499	24.3326	0.612089	23.8401	1.14989	24.0513	0.61402	24.1199	0.738491	0.0685422	-0.492472			0.0466471
505	A0A3L7HA97;G3GTE8	A0A3L7HA97;G3GTE8	Mrps7	Mus musculus	30.689	5.7768	2	11.5	NaN	22.9747	NaN	23.2617	22.5848	22.6973	NaN	23.4767	22.8476	22.9311	23.0423	NaN	NaN	23.9049	24.1614	23.9767	23.1648	NaN	23.2902	23.182	23.7955	NaN	NaN	23.257	23.1182	0.143522	22.9196	0.485724	22.9403	0.0976932	24.0143	0.132323	23.2123	0.0680249	23.5262	0.380815	0.313898	1.07397		+	0.644547
506	A0A3L7HAC5;Q58EU6;G3HNJ6;Q3TKR5;Q3U850;Q3THE1;G3HVH8;D3YYV8;G3HH97;A0A3L7H2Z1;A0A3L7H2X2;G3HEC9;A0A3L7H3W6;A0A3L7HQG0;G3H7H7;G3H732;A0A3L7HQI5;A0A3L7HXW5;G3HL96;G3HFK6;A0A3L7GNV1;A0A3L7HXS3;A0A3L7HYL6;G3H4R9;A0A3L7HQT8	A0A3L7HAC5;Q58EU6;G3HNJ6;Q3TKR5;Q3U850;Q3THE1;G3HVH8;D3YYV8	I79_006308;I79_008911;I79_011482;Rpl5	Cricetulus griseus;Mus musculus	34.445	192.38	25	59.6	30.4847	29.6871	29.5133	29.7238	30.1546	29.9866	29.6857	29.9727	29.0591	29.1636	29.3204	29.3895	29.5544	29.3364	29.3534	28.9583	28.9436	29.3322	29.141	29.4399	28.9687	29.4602	28.8351	29.0891	29.8522	0.373719	29.9499	0.194565	29.2331	0.149661	29.3006	0.248759	29.2142	0.218668	29.0883	0.268784	-0.125897	0.0674825			0.305586
507	G3H853;A0A3L7HAF5;Q3UBA7;Q9CS50;D3Z0V6;Q921L9;G3HUQ4;A0A061I496;Q3TY04;D3Z4L4;I2E5V9;G3HUQ3;I2E5V8;G1C1P2;D3YTM5;D3Z068	G3H853;A0A3L7HAF5;Q3UBA7;Q9CS50	H671_4g13329;Prkar1a;Prkar1b	Cricetulus griseus;Mus musculus	43.1	8.8562	2	36.5	NaN	NaN	NaN	NaN	NaN	NaN	NaN	NaN	NaN	NaN	NaN	NaN	NaN	NaN	23.7477	NaN	NaN	NaN	24.7579	NaN	NaN	NaN	NaN	23.7354	#DIV/0!	#DIV/0!	#DIV/0!	#DIV/0!	#DIV/0!	#DIV/0!	23.7477	#DIV/0!	24.7579	#DIV/0!	23.7354	#DIV/0!	-1.02245	#DIV/0!			0
508	A0A3L7HAH4;G3HBQ2	A0A3L7HAH4;G3HBQ2	I79_007959	Cricetulus griseus	40.697	6.614	2	8.9	NaN	NaN	21.6975	NaN	NaN	NaN	NaN	NaN	22.1642	NaN	NaN	NaN	NaN	NaN	22.3846	22.1684	21.9611	NaN	22.1017	NaN	22.2465	NaN	NaN	22.2142	21.6975	0	#DIV/0!	#DIV/0!	22.1642	#DIV/0!	22.2765	0.152849	22.0314	0.0994841	22.2303	0.0228267	0.198923	0.112281			0.957476
509	A0A3L7HAK7;G3HBP4	A0A3L7HAK7;G3HBP4	Fahd1	Mus musculus	20.861	15.384	3	31.9	NaN	NaN	NaN	NaN	NaN	NaN	24.3402	NaN	23.1522	NaN	23.1612	NaN	NaN	NaN	NaN	23.1466	NaN	NaN	24.5045	NaN	23.5754	NaN	NaN	23.3608	#DIV/0!	#DIV/0!	24.3402	#DIV/0!	23.1567	0.00637125	23.1466	#DIV/0!	24.5045	#DIV/0!	23.4681	0.151775	-1.03642	-0.0101032			0
510	A0A3L7HAL2;G3HBR6;Q5XK18;Q9CVY8;Q3MI13	A0A3L7HAL2;G3HBR6	I79_007975	Cricetulus griseus	34.542	31.503	9	32.1	26.4363	25.6313	25.4071	25.5245	26.2385	26.1418	25.3392	26.1268	25.5084	25.0863	25.5298	24.8672	25.119	24.6307	25.1637	24.9517	25.1356	25.3266	25.1401	25.8617	24.7347	25.4437	25.0866	25.1147	25.7498	0.404204	25.9615	0.417869	25.2479	0.325746	24.9663	0.241587	25.366	0.34222	25.095	0.289734	-0.271051	-0.281648			0.565198
511	A0A3L7HAQ5;A0A3B2WBM3;G3IFA9;G3HNN6;G3GS83	A0A3L7HAQ5;A0A3B2WBM3;G3IFA9	I79_000398;I79_022430;Tceb2	Cricetulus griseus;Mus musculus	12.534	58.032	10	94.7	27.312	25.823	25.664	25.7516	26.978	26.8635	25.6352	26.698	26.4782	26.0954	25.7132	26.3172	25.9458	26.7257	26.0972	26.7242	26.0515	26.0618	27.1441	26.0006	26.4833	26.4537	26.1378	26.4608	26.1376	0.680338	26.5437	0.616472	26.151	0.331378	26.3732	0.41081	26.3145	0.553732	26.3839	0.16456	0.0694036	0.22224			0.0871908
512	A0A3L7HAS8	A0A3L7HAS8	CgPICR_010618	Cricetulus griseus	102.37	218.32	5	31.2	24.6778	24.0633	24.5311	24.3352	24.7482	24.2216	23.8593	24.7764	23.9896	24.0641	24.1214	24.0072	NaN	23.4618	NaN	NaN	24.1588	23.9732	23.5504	24.2334	NaN	NaN	23.8375	NaN	24.4019	0.230146	24.4014	0.442377	24.0456	0.0597054	23.4618	#DIV/0!	23.9789	0.305935	23.8375	#DIV/0!	-0.141447	-0.583804			0
513	A0A3L7HAT5;G3HNV4;A0A061IJP1;G3I216;H7BXC3;G3HIL0	A0A3L7HAT5	H671_2g5691;Tpi1	Cricetulus griseus;Mus musculus	31.697	323.31	25	77.3	30.6735	30.3358	30.39	30.0656	30.3413	30.1322	30.045	30.2474	30.3152	30.1772	30.3763	30.4192	30.3331	29.9194	29.8105	29.9555	30.3677	30.5864	30.126	30.7228	30.0751	30.7336	30.2162	30.2194	30.3662	0.215786	30.1915	0.129768	30.322	0.10551	30.0046	0.227477	30.4507	0.261286	30.3111	0.289618	-0.139642	-0.317349			0.300253
514	A0A3L7HAW5;G3GW47;Q3UAZ3;A0A3L7HH27	A0A3L7HAW5;G3GW47	Rars	Mus musculus	69.705	78.011	15	37.3	26.1582	27.5121	27.5407	27.6416	26.9371	26.9074	27.4371	27.2319	27.6517	27.5039	27.3217	27.3858	27.5754	27.1779	27.5966	27.9353	27.4146	27.2054	27.4021	27.2785	27.4069	27.404	27.2571	27.1932	27.2132	0.610975	27.1283	0.252614	27.4658	0.145133	27.5713	0.309796	27.3251	0.100734	27.3153	0.107316	-0.00985241	0.105524			0.0467825
515	Q3TDV0;A0A3L7HAX4;Q65Z92;Q3TMG7	Q3TDV0;A0A3L7HAX4;Q65Z92;Q3TMG7	Ypel5	Mus musculus	13.872	2.8169	2	21.5	24.0622	23.5502	NaN	23.1938	23.4253	23.2248	NaN	23.7642	22.8738	22.1551	22.9584	NaN	NaN	23.1289	22.9557	22.9364	22.8395	NaN	22.5875	22.9571	22.7462	NaN	NaN	22.6056	23.602	0.356402	23.4714	0.272625	22.6624	0.441377	23.007	0.105995	22.7947	0.188845	22.6759	0.0994207	-0.118855	0.344585			0.312882
516	A0A3L7HAY8;Q922A2;Q8BP75;Q3TJ49;Q3UYL7;A0A2C9F2D2;G3I2P8;Q8CCV9;A0A3L7H5M7;A0A3L7IET5;A0A061HUG7	A0A3L7HAY8;Q922A2;Q8BP75;Q3TJ49;Q3UYL7;A0A2C9F2D2	H671_xg20414;I79_017691	Cricetulus griseus	37.751	56.849	8	49.7	26.6755	25.5629	25.563	25.751	26.5796	26.3914	25.6245	26.3946	26.0166	25.9304	26.1382	24.7857	24.9126	25.8145	26.0919	25.9507	25.4278	24.8834	25.6586	25.9044	25.846	25.2626	25.5697	25.9325	25.8881	0.461019	26.2475	0.424551	25.7177	0.627182	25.6924	0.532087	25.4686	0.435944	25.6527	0.302611	0.184132	-0.025301			0.289314
517	A0A3L7HB40;G3GXQ4;D3YXU1	A0A3L7HB40;G3GXQ4	Hadhb	Mus musculus	46.181	43.569	13	33.6	26.0573	24.9686	25.0775	25.6869	25.8296	25.9947	25.0983	25.8796	25.7044	25.4113	25.6126	24.9552	26.2683	27.0129	27.1502	26.5617	25.7026	25.5554	26.1205	26.353	26.8007	26.5859	26.2748	26.6771	25.4476	0.445919	25.7006	0.407404	25.4209	0.333708	26.7483	0.406901	25.9329	0.368432	26.5846	0.224529	0.651709	1.32735		+	1.63138
518	A0A3L7HBC2;G3IHH9	A0A3L7HBC2;G3IHH9	I79_023269	Cricetulus griseus	27.332	48.564	11	62	NaN	24.5066	24.4144	24.3745	24.4922	24.5204	24.8531	25.253	25.2891	25.4567	24.8446	25.4983	24.3653	25.5353	24.8337	25.2926	24.7934	24.7294	26.1468	24.36	25.8808	24.4934	24.2936	25.411	24.4319	0.0553325	24.7797	0.355557	25.2721	0.299068	25.0067	0.517169	25.0074	0.783266	25.0197	0.752495	0.0123172	-0.265419			0.00760518
519	A0A3L7HBF4;G3GWM7	A0A3L7HBF4;G3GWM7	Cpped1	Mus musculus	35.405	9.2875	2	7.4	NaN	23.2938	23.4453	23.2605	NaN	NaN	23.9429	NaN	23.2411	NaN	23.1426	NaN	23.3327	NaN	22.9538	NaN	NaN	NaN	NaN	22.8635	NaN	NaN	NaN	NaN	23.3332	0.0804217	23.9429	#DIV/0!	23.1918	0.0696698	23.1432	0.267919	22.8635	#DIV/0!	#DIV/0!	#DIV/0!	#DIV/0!	-0.0486383			0
520	G3HBP3;A0A3L7HBF7;E9PYA3;A0A0R4J052;G5E8T9;D3YWI0;E9Q2H8	G3HBP3;A0A3L7HBF7	Hagh	Mus musculus	28.988	40.341	7	43.8	26.1808	25.1912	24.9489	25.0039	25.1978	25.1104	24.6468	25.5643	24.8791	24.4805	24.9458	24.1935	25.682	25.3498	25.3676	25.4513	24.6411	24.5645	24.4862	25.2869	25.3738	26.3846	25.5974	25.529	25.3312	0.498659	25.1298	0.377314	24.6247	0.353372	25.4627	0.152754	24.7447	0.36699	25.7212	0.452052	0.976533	0.837948	+	+	1.81422
521	A0A3L7HBG8	A0A3L7HBG8	CgPICR_006465	Cricetulus griseus	47.539	323.31	3	49.3	26.1786	29.0263	28.5346	28.8799	27.7761	28.3174	28.705	28.168	29.0298	28.9264	29.1636	28.8182	29.4429	29.357	29.3335	29.4454	29.5623	29.0473	28.9329	29.0295	29.6393	29.8347	29.2699	29.531	28.1548	1.15488	28.2416	0.38408	28.9845	0.147373	29.3947	0.057927	29.143	0.284013	29.5687	0.235528	0.42571	0.410192		+	1.21846
522	Q8CFZ0;G3UYP0;A0A3L7HBH7;A0A3L7GUJ1;G3HBW5	Q8CFZ0;G3UYP0;A0A3L7HBH7	I79_007916	Cricetulus griseus	11.225	24.706	7	54.5	26.8921	26.4646	26.5298	26.4597	26.6549	26.6729	26.2299	26.7614	26.2062	26.0683	26.3232	26.3516	26.9874	26.6565	26.3806	26.2576	26.0627	26.3248	25.7839	26.6479	26.4094	26.8447	26.2605	26.4847	26.5866	0.178579	26.5798	0.237859	26.2373	0.129096	26.5705	0.324119	26.2048	0.368811	26.4998	0.248068	0.29501	0.33321			0.633331
523	A0A3L7HBK8;Q4VAI2;A0A1W2P7X3;Q561M1;G3HBH4;G3IGE6;A0A061IGK0;A0A061IAM9;A0A3L7I265;A0A061HXK4	A0A3L7HBK8;Q4VAI2	Acp1;I79_022830	Cricetulus griseus;Mus musculus	20.262	92.85	7	33.9	27.6987	27.0748	26.7725	27.03	27.2511	27.1889	26.611	27.3377	26.7402	26.281	26.8423	25.948	26.1813	27.0855	26.3802	26.5178	26.3227	26.5175	26.5046	26.8202	26.4583	27.0538	26.2814	26.6944	27.144	0.340386	27.0972	0.329785	26.4529	0.415785	26.5412	0.388264	26.5413	0.206135	26.622	0.333927	0.0807285	0.088304			0.157985
524	Q545G0;A0A3L7HBQ0;G3H5W0;G3IQ10;A0A061I0Q5;Q8VHB3;A0A3L7HUZ3;G3HSE3	Q545G0;A0A3L7HBQ0;G3H5W0	Psmb3	Mus musculus	22.965	84.589	7	36.6	23.5728	24.7762	26.1649	25.3152	23.8672	24.4021	26.6517	24.6041	26.6148	27.6649	26.0394	26.5725	25.0914	26.26	25.3138	26.3521	26.9258	27.061	27.1665	24.7292	27.0236	26.0804	26.2386	26.863	24.9573	0.940222	24.8813	1.22054	26.7229	0.68038	25.7543	0.644644	26.4706	1.16515	26.5514	0.46178	0.0807943	-0.968558			0.044973
525	A0A3L7HBS5;G3HTU8;Q9CXZ9;Q9CWW5;Q80UL3	A0A3L7HBS5;G3HTU8	Galk1	Mus musculus	42.054	62.149	13	37.5	25.0519	25.625	25.7274	25.6886	25.6903	25.7831	25.6504	26.077	26.0813	25.6397	26.1179	25.9538	25.9851	25.6328	25.5957	25.4232	26.0835	25.9701	25.7652	26.2144	25.3439	25.5021	25.3016	25.1822	25.5232	0.274585	25.8002	0.192733	25.9482	0.217316	25.6592	0.235691	26.0083	0.190349	25.3324	0.132211	-0.675859	-0.288974	+		2.95136
526	A0A3L7HBS8	A0A3L7HBS8	CgPICR_018744	Cricetulus griseus	88.863	63.657	2	32.9	NaN	NaN	NaN	NaN	NaN	NaN	NaN	NaN	NaN	NaN	NaN	NaN	NaN	NaN	NaN	NaN	24.9389	24.9568	NaN	NaN	NaN	25.0115	NaN	NaN	#DIV/0!	#DIV/0!	#DIV/0!	#DIV/0!	#DIV/0!	#DIV/0!	#DIV/0!	#DIV/0!	24.9479	0.0126076	25.0115	#DIV/0!	0.0636005	#DIV/0!			0
527	A0A3L7HBT2;G3IPV6	A0A3L7HBT2;G3IPV6	I79_026038	Cricetulus griseus	48.737	31.551	2	37.4	24.4036	24.9064	25.4512	24.9799	24.8443	25.2232	25.6102	25.2709	24.693	24.6185	25.1356	25.5613	26.5269	24.264	24.8587	24.8057	24.5964	25.4943	23.9611	25.1108	24.9047	24.9707	24.594	24.7008	24.9353	0.371369	25.2372	0.313486	25.0021	0.437136	25.1138	0.979645	24.7907	0.664219	24.7925	0.17527	0.00186729	0.11175			0.00181104
528	A2A547;A0A3L7HBV2;Q5I0T8;G3I8X0;A0A3L7IIZ0;G3H5K5;A0A3L7H3V9;A0A3L7HVD1;G3GUF0;G3HN60;G3I285;A0A061HZD1;G3HQ92;G3IPQ2;A0A3L7H7N4	A2A547;A0A3L7HBV2;Q5I0T8;G3I8X0;A0A3L7IIZ0	H671_5g14197;I79_012988;I79_025971;Rpl19	Cricetulus griseus;Mus musculus	23.247	121.91	18	52.6	29.2812	28.3806	28.6329	28.6781	29.0871	29.0231	28.7885	28.9758	28.3849	28.1222	28.599	28.8891	29.2944	28.3652	28.6359	28.5292	28.2792	28.5023	27.872	28.5379	28.3136	28.8341	27.8724	28.1921	28.7432	0.330685	28.9686	0.128442	28.4988	0.325153	28.7062	0.407642	28.2979	0.306101	28.3031	0.399973	0.00520897	0.207402			0.00693068
529	A0A3L7HC30;G3HS71;A0A061HXE3	A0A3L7HC30;G3HS71;A0A061HXE3	Vasn	Mus musculus	81.278	5.4871	3	5.3	NaN	NaN	NaN	NaN	NaN	NaN	NaN	NaN	NaN	NaN	22.4418	NaN	NaN	NaN	NaN	NaN	NaN	22.4098	22.2496	NaN	NaN	NaN	NaN	NaN	#DIV/0!	#DIV/0!	#DIV/0!	#DIV/0!	22.4418	#DIV/0!	#DIV/0!	#DIV/0!	22.3297	0.113235	#DIV/0!	#DIV/0!	#DIV/0!	#DIV/0!			0
530	A0A3L7HC71;Q922B8;Q3V1Z7;G3HFI6;A0A1Y7VM48	A0A3L7HC71;Q922B8;Q3V1Z7;G3HFI6	I79_009344	Cricetulus griseus	80.947	115.87	19	39.1	26.7899	26.5035	26.5173	26.7236	26.8563	26.8778	26.6679	27.2206	26.4052	26.4384	26.3684	26.5006	26.5955	26.1997	26.8567	26.5677	26.4245	26.7176	26.9092	27.0035	26.4952	26.8035	26.3537	26.7547	26.6336	0.125499	26.9056	0.230155	26.4281	0.056099	26.5549	0.270244	26.7637	0.255474	26.6018	0.213681	-0.161926	0.126771			0.433654
531	G3HBU2;A0A3L7HCC4;A0A494BBF6;A0A494BBI6;Q3TYJ0	G3HBU2;A0A3L7HCC4;A0A494BBF6;A0A494BBI6;Q3TYJ0	Stub1	Mus musculus	27.025	36.718	9	48.5	25.7237	24.9313	24.8975	25.2463	25.5475	25.3243	25.4228	25.4881	25.0364	24.7543	25.2098	25.2415	25.7668	25.0047	25.2738	24.9692	24.9875	25.0325	24.58	25.4993	24.715	24.5456	24.8377	24.7269	25.1997	0.331695	25.4457	0.0955959	25.0605	0.223135	25.2536	0.368167	25.0248	0.376162	24.7063	0.12054	-0.318522	0.193092			0.801552
532	A0A3L7HCD3;Q3U9G2;Q3TWF2;Q3TKF8;Q3TI47;Q9DC41;Q3U7T8;Q3U6V3;Q3UEM8;Q3TUS2;Q7M080;O88687;A0A061IIJ4	A0A3L7HCD3;Q3U9G2;Q3TWF2;Q3TKF8;Q3TI47;Q9DC41;Q3U7T8;Q3U6V3;Q3UEM8	H671_1g2777;Hspa5	Cricetulus griseus	72.378	323.31	68	69.1	33.2604	33.0723	32.8522	32.7405	32.8179	32.9316	32.6287	32.8512	32.6405	32.4391	32.6434	32.6117	33.9506	33.5069	33.4583	33.5731	32.6648	32.8578	32.4914	32.9222	34.3318	34.6716	34.33	34.5161	32.9814	0.200506	32.8074	0.128304	32.5837	0.0974357	33.6222	0.223896	32.7341	0.195255	34.4624	0.164555	1.72834	1.03851	++	+	4.99659
533	A0A3L7HCD7;F7ADT6;F7ADQ2;B3KMM3;G3I8R5;F7ADS7;F6X819;G3I8R8;F6UFP6;E9Q0D1	A0A3L7HCD7	Gapvd1	Mus musculus	148.32	36.642	11	11.5	23.278	24.3667	24.0437	24.3072	24.0037	23.9742	24.0828	24.0214	25.2223	25.0504	24.8999	24.975	25.1503	25.0528	25.0633	25.0407	24.8445	24.6582	24.4149	24.1109	24.9512	24.3816	24.2347	24.6485	23.9989	0.433628	24.0205	0.0458436	25.0369	0.138033	25.0768	0.0498736	24.5071	0.31735	24.554	0.315366	0.0468731	0.0398765			0.0752228
534	A0A3L7HCF2;G3HV18;Q8C2K0;Q5BLK0;Q3TIQ2;A0A061II50;G3GTK2;G3GVM6;A0A3L7IFN1;A0A3L7HBZ3	A0A3L7HCF2;G3HV18;Q8C2K0;Q5BLK0;Q3TIQ2	Rpl12	Mus musculus	24.402	174.29	6	47.1	25.6974	27.7858	27.389	27.6955	27.1799	27.5941	26.954	26.7065	26.8612	27.5534	27.1472	26.2266	26.4482	27.9903	27.7443	27.5543	26.5621	25.7826	27.6346	26.9944	27.1765	26.372	26.9373	27.4184	27.1419	0.846856	27.1086	0.376975	26.9471	0.557985	27.4343	0.681153	26.7434	0.777461	26.9761	0.448022	0.23262	0.487168			0.205735
535	A0A3L7HCG6;G3HBE7;A0A061HXV3	A0A3L7HCG6;G3HBE7;A0A061HXV3	Acsf2;H671_7g18388	Cricetulus griseus;Mus musculus	68.018	12.201	5	11.4	23.4264	NaN	23.4303	23.6407	23.7089	23.5255	23.6013	23.8624	23.7855	24.3586	23.8697	23.4692	NaN	24.9835	24.7968	24.233	23.8899	23.739	24.5829	25.0228	24.0128	25.0209	24.1095	24.2546	23.4991	0.100139	23.6745	0.146115	23.8707	0.368084	24.6711	0.3907	24.3087	0.601429	24.3494	0.458507	0.0407772	0.800354			0.0373276
536	A0A3L7HCJ2;A2AJ72;Q3ULP9;Q3TIX6;G3IEA9;A0A0A6YY39;A2AJ71;A0A0A6YX76;A0A0A6YVV5	A0A3L7HCJ2;A2AJ72;Q3ULP9;Q3TIX6;G3IEA9	Fubp3	Mus musculus	69.122	37.038	10	25.1	26.1684	25.9219	25.7819	25.8767	26.1425	25.9105	25.7343	25.9411	25.7966	25.449	25.8739	25.996	25.2584	25.1996	24.7446	24.7987	25.7195	25.7516	25.3987	25.6775	24.5674	25.1273	NaN	24.9614	25.9372	0.142728	25.9321	0.167278	25.7789	0.234729	25.0003	0.266055	25.6368	0.161623	24.8854	0.287569	-0.751433	-0.778552	+	+	2.17616
537	A0A3L7HCL7;G3H5W5;Q543N3;A2A6G9;A2A6H0;A2A6G7;A2A6G8;A2A6G6;A2A6H1;A2A6G5;E9Q0N6;A2A6G4	A0A3L7HCL7;G3H5W5;Q543N3;A2A6G9;A2A6H0;A2A6G7;A2A6G8	Lasp1	Mus musculus	30.023	156.87	19	51.7	29.262	28.948	28.9747	28.6833	28.793	28.9462	28.7102	28.9164	28.263	27.6837	28.2766	28.4513	29.1993	28.3449	28.492	28.4711	28.0439	28.4338	27.7979	28.6222	28.1381	29.1524	28.0801	28.3173	28.967	0.204906	28.8414	0.109806	28.1687	0.334479	28.6268	0.387158	28.2244	0.372672	28.422	0.497279	0.197557	0.458172			0.260931
538	A0A3L7HCQ3;G3HES6;H3BLJ6	A0A3L7HCQ3;G3HES6	Ddx27	Mus musculus	83.496	8.0451	5	8.3	23.4634	23.5315	23.5497	23.8934	23.3968	23.5982	23.4502	23.3523	23.0026	23.172	23.0922	23.0205	23.1879	23.549	23.1238	23.1035	NaN	NaN	22.8163	22.8042	NaN	NaN	NaN	NaN	23.6095	0.167033	23.4494	0.106991	23.0718	0.0772025	23.241	0.208428	22.8103	0.00859931	#DIV/0!	#DIV/0!	#DIV/0!	0.169197			0
539	G3GXU1;A0A3L7HCQ4	G3GXU1;A0A3L7HCQ4	Ppm1g	Mus musculus	54.003	323.31	9	51.2	27.731	26.8978	27.6143	27.3682	27.3495	26.6558	27.9695	26.8642	27.6103	27.4718	27.3391	28.0665	27.5685	27.0921	26.6765	27.3217	27.7915	27.7191	27.5923	26.3343	26.774	26.2088	26.9908	26.9328	27.4028	0.31964	27.2098	0.583954	27.6219	0.316371	27.1647	0.37914	27.3593	0.688256	26.7266	0.357135	-0.632701	-0.457222			0.813008
540	G3H8V5;A0A3L7HCS7;Q9D2D1;Q544R6;G3X8T3	G3H8V5;A0A3L7HCS7;Q9D2D1;Q544R6;G3X8T3	Ctsa	Mus musculus	54.227	33.286	3	8.8	NaN	NaN	NaN	NaN	NaN	NaN	NaN	NaN	NaN	23.2494	NaN	NaN	NaN	24.0208	24.0466	23.9387	23.448	NaN	23.5538	NaN	24.4091	NaN	NaN	24.0832	#DIV/0!	#DIV/0!	#DIV/0!	#DIV/0!	23.2494	#DIV/0!	24.002	0.056362	23.5009	0.0748366	24.2462	0.23047	0.745271	0.752637			1.30976
541	A2A4Z1;A2A4Z0;A0A3L7HCU2;G3HLU1;Q3UWQ1	A2A4Z1;A2A4Z0;A0A3L7HCU2;G3HLU1;Q3UWQ1	I79_011685	Cricetulus griseus	18.474	16.109	3	26.9	23.9479	24.8377	25.4053	24.9884	24.8932	24.8568	25.1784	23.4973	25.1423	NaN	24.4806	24.6161	23.6144	23.5216	23.9937	NaN	24.4912	24.0273	24.0493	23.926	22.8853	22.6971	NaN	NaN	24.7948	0.531345	24.6064	0.753269	24.7463	0.349529	23.7099	0.250131	24.1234	0.250978	22.7912	0.133059	-1.3322	-1.03644	+	+	2.60427
542	A0A3L7HCV0;A2A5R8;Q9DBE7;Q3U8D3;G3HES5;A2A5S3;Q3TWP5;Q641P2;Q3TJ07;Q3UTC8;Q3TU43;Q3TWA1;Q3UKX3;Q3U7A6;V9GX87;Q6TNG5	A0A3L7HCV0;A2A5R8;Q9DBE7;Q3U8D3;G3HES5;A2A5S3;Q3TWP5;Q641P2;Q3TJ07;Q3UTC8;Q3TU43;Q3TWA1;Q3UKX3;Q3U7A6;V9GX87;Q6TNG5	Stau1	Mus musculus	49.939	49.723	8	22.3	25.4402	25.9019	25.7226	25.9952	25.5778	25.678	25.5895	25.9376	25.846	25.4605	25.8496	25.9022	25.9841	25.2307	25.3277	25.4528	25.8752	25.6338	25.4129	25.9588	24.5558	25.3214	24.3758	24.7579	25.765	0.211545	25.6957	0.167314	25.7646	0.204376	25.4988	0.336053	25.7202	0.246888	24.7527	0.410003	-0.967462	-0.265765	+		2.16874
543	G3HLS6;A0A3L7HCW2;F7BYZ4	G3HLS6;A0A3L7HCW2	Stk4	Mus musculus	55.602	15.506	3	12.5	NaN	NaN	22.3838	NaN	NaN	NaN	NaN	22.3629	22.9274	22.5418	22.9712	NaN	24.0444	23.1014	22.8652	22.9259	22.983	NaN	22.8899	23.1744	22.6802	23.0378	NaN	22.6936	22.3838	0	22.3629	#DIV/0!	22.8135	0.236309	23.2342	0.549352	23.0158	0.145044	22.8039	0.202698	-0.21192	0.420731			0.667904
544	A0A3L7HDA2;G3GW97	A0A3L7HDA2;G3GW97	Gpn1	Mus musculus	41.386	12.441	2	7.8	NaN	NaN	NaN	NaN	NaN	NaN	22.1177	NaN	21.7071	NaN	NaN	NaN	NaN	NaN	NaN	NaN	22.3946	NaN	22.8542	NaN	21.291	NaN	NaN	NaN	#DIV/0!	#DIV/0!	22.1177	#DIV/0!	21.7071	#DIV/0!	#DIV/0!	#DIV/0!	22.6244	0.325015	21.291	#DIV/0!	-1.33341	#DIV/0!			0
545	A0A3L7HDB7;Q8BKL0;G3HDB3;A0A0A6YXX6	A0A3L7HDB7;Q8BKL0;G3HDB3	Srsf6	Mus musculus	38.994	16.297	4	18.9	26.3814	25.5614	25.64	25.3583	25.7271	25.3252	25.6942	26.0389	24.9007	24.2329	25.0661	24.8114	25.4713	23.6427	24.2919	23.8851	24.634	25.055	24.1309	25.2892	23.2047	24.4349	23.1833	23.1616	25.7353	0.386945	25.6964	0.292162	24.7528	0.362263	24.3228	0.811164	24.7773	0.509095	23.4961	0.626114	-1.28118	-0.430018	+		1.71693
546	A0A3L7HDD8;G3IHB4	A0A3L7HDD8;G3IHB4	Edf1	Mus musculus	16.369	27.759	4	25.7	26.1815	24.538	24.7763	24.7792	25.4599	24.4347	24.6963	24.3834	25.1757	24.865	24.8867	24.4927	25.2559	25.4097	24.943	25.2046	25.2344	24.8703	24.8492	24.8999	24.9354	25.2061	24.6344	24.7267	25.0688	0.649881	24.7436	0.496812	24.855	0.280044	25.2033	0.194193	24.9635	0.181791	24.8756	0.253701	-0.0878253	0.348293			0.226235
547	A0A3L7HDH6;G3IJB9;Q8BVK3	A0A3L7HDH6;G3IJB9	Uap1l1	Mus musculus	56.446	57.86	15	37.9	26.3658	26.5721	26.259	26.274	25.8683	26.3071	26.0681	26.5718	26.6335	26.3132	26.9369	26.7369	26.3188	25.8315	25.5455	25.7655	26.9925	26.7374	26.8642	27.2978	25.416	26.1511	24.9462	25.6458	26.3677	0.124851	26.2038	0.30393	26.6551	0.26039	25.8653	0.326147	26.973	0.240301	25.5398	0.500878	-1.43318	-0.789811	+	+	2.67871
548	A0A3L7HDL6;A0A3L7I6S6;G3HKN1;A2BE93;Q3T9S3;Q5U445;G3I9X3;A0A3L7ICU5;A2BE92;A0A3L7IBU0;A0A3L7I434;A0A061IKK5;G3HEK4;G3GR77;G3GWV4;G3GR87;A0A3L7HKL5;A0A3L7I0H1;A0A3L7I0K9;G3HXJ7;G3H1C4;A0A3L7INK7;G3HXB8;G3HPJ4;A0A3L7IF20;A0A061IM48	A0A3L7HDL6;A0A3L7I6S6;G3HKN1;A2BE93;Q3T9S3;Q5U445;G3I9X3;A0A3L7ICU5;A2BE92	H671_1g1955;H671_2g5597;I79_000020;I79_000030;I79_002238;I79_003949;I79_008990;I79_011260;I79_012708;I79_015637;I79_015720;I79_020385	Cricetulus griseus	33.369	115.61	13	41.5	30.452	29.3103	29.4837	29.1987	29.9382	29.7575	28.9431	29.3668	28.7091	28.3776	28.696	28.7421	28.5613	28.3605	27.915	27.8662	28.1737	28.5988	28.2957	29.1188	27.8065	28.5389	28.3535	28.2042	29.6112	0.495957	29.5014	0.442009	28.6312	0.170183	28.1757	0.339885	28.5467	0.42116	28.2258	0.31124	-0.320927	-0.455464			0.574705
549	A0A3L7HDM5;G3GXW9;Q3UDX7;Q8C5C0;E9PYG9;Q3TCJ7;F6TVP2;Q6ZQM3;Q3UBG9;Q3U754	A0A3L7HDM5;G3GXW9	I79_002615	Cricetulus griseus	71.292	47.666	9	20.9	25.5857	24.9367	25.22	25.2856	25.3198	25.4774	25.4276	25.0305	25.0998	25.23	25.2239	25.2054	25.4797	25.2135	25.0619	25.345	24.8794	25.2089	25.7565	25.0026	24.9483	25.2955	25.1825	25.1081	25.257	0.230643	25.3138	0.199996	25.1898	0.0608844	25.275	0.178888	25.2119	0.387737	25.1336	0.145568	-0.0782428	0.0852642			0.143538
550	A0A3L7HDM6;G3I6Z3;Q3TY06;Q3TTM6;Q8BK51;A2AIW9;Q3UDE0	A0A3L7HDM6;G3I6Z3;Q3TY06;Q3TTM6;Q8BK51;A2AIW9;Q3UDE0	Pmpca	Mus musculus	55.143	9.8421	5	15.3	23.2611	23.027	23.2491	23.3453	23.6296	23.5777	22.9947	23.7048	23.1249	23.1724	23.4758	23.5513	23.9797	23.3094	23.4907	23.5127	22.905	23.4373	23.6744	23.7949	23.6435	23.9016	23.5114	23.6954	23.2206	0.117788	23.4767	0.325533	23.3311	0.213839	23.5731	0.285962	23.4529	0.394331	23.688	0.162133	0.235044	0.242032			0.505195
551	G3GXV6;A0A3L7HDN8	G3GXV6;A0A3L7HDN8	Aar2	Mus musculus	43.309	10.845	2	9.1	NaN	NaN	NaN	NaN	NaN	NaN	22.856	NaN	NaN	23.1651	NaN	23.4275	21.4027	NaN	NaN	NaN	23.2338	22.4351	22.8738	NaN	NaN	NaN	NaN	21.7607	#DIV/0!	#DIV/0!	22.856	#DIV/0!	23.2963	0.185555	21.4027	#DIV/0!	22.8476	0.399997	21.7607	#DIV/0!	-1.08683	-1.89361			0
552	A0A3L7HDQ3;Q4FZE6;G3I3C7	A0A3L7HDQ3;Q4FZE6	I79_017931	Cricetulus griseus	22.127	169.61	22	75.8	29.543	28.236	28.3195	28.4018	29.1934	28.8226	28.2733	29.1976	27.9761	28.3759	27.9734	27.9554	27.8498	28.4049	28.4488	28.5257	27.8207	28.3383	28.1571	28.287	27.9199	27.78	28.2171	28.0362	28.6251	0.533185	28.8717	0.435966	28.0702	0.204011	28.3073	0.309081	28.1507	0.232889	27.9883	0.185019	-0.162475	0.237092			0.499588
553	A0A3L7HDR5;G3HLS5	A0A3L7HDR5	Tomm34	Mus musculus	34.362	30.819	11	41	26.0344	25.787	25.53	25.8109	25.8409	25.1091	24.9252	26.1175	26.4693	26.0438	26.3684	26.0025	26.0477	25.7456	25.5364	25.829	25.9433	25.7111	25.7986	25.7247	25.6946	25.7671	24.8227	25.5061	25.7906	0.178725	25.4982	0.571777	26.221	0.232765	25.7897	0.211555	25.7944	0.106455	25.4476	0.430877	-0.346781	-0.431316			0.771702
554	A0A3L7HDR7;A2AVR9;G3HAP1	A0A3L7HDR7;A2AVR9;G3HAP1	I79_007497	Cricetulus griseus	10.99	21.031	4	43.8	24.8157	24.5896	24.9341	NaN	NaN	NaN	24.9973	NaN	24.7127	25.4093	23.801	25.8557	25.2654	24.315	24.1858	24.0875	24.4076	NaN	26.2137	24.6422	24.2448	24.6891	NaN	24.3305	24.7798	0.142921	24.9973	#DIV/0!	24.9447	0.895837	24.4634	0.542724	25.0878	0.982073	24.4215	0.235721	-0.666344	-0.481256			0.499087
555	A0A3L7HDT3;G3HAN1;Q3TLQ5;G3I4E4;A0A061I2E0	A0A3L7HDT3;G3HAN1	Chmp4b;Chmp4c;H671_6g15512	Cricetulus griseus;Mus musculus	24.944	32.068	5	23.7	27.4498	26.3114	26.4051	25.8607	26.3692	26.4939	25.4016	26.3882	26.0935	25.2493	25.8549	25.9855	26.4117	25.5859	26.1423	25.6465	24.9989	26.0334	25.0686	26.2077	25.3963	26.1192	25.6225	25.445	26.5068	0.582067	26.1632	0.510712	25.7958	0.377137	25.9466	0.397831	25.5771	0.632127	25.6458	0.330266	0.0686393	0.150793			0.0686872
556	A0A3L7HDU5;Q3V1V5;Q3URW8;Q3TYI8;Q6PA04;Q58ES7;Q3TNY2;G3I9X6;A3KGU4	A0A3L7HDU5	Sptan1	Mus musculus	283.17	323.31	2	27.4	NaN	NaN	NaN	NaN	NaN	NaN	22.743	NaN	22.1935	23.2281	21.7621	24.0352	NaN	NaN	NaN	NaN	22.8256	23.1163	22.7396	NaN	22.012	NaN	NaN	NaN	#DIV/0!	#DIV/0!	22.743	#DIV/0!	22.8047	1.02531	#DIV/0!	#DIV/0!	22.8938	0.197393	22.012	#DIV/0!	-0.88183	#DIV/0!			0
557	A0A3L7HDW4	A0A3L7HDW4	CgPICR_012506	Cricetulus griseus	34.244	26.007	2	19.9	NaN	NaN	23.3535	NaN	NaN	NaN	NaN	23.8964	NaN	NaN	23.6075	24.4495	25.1796	NaN	NaN	NaN	23.8113	24.1079	NaN	22.64	22.4072	24.3459	NaN	NaN	23.3535	0	23.8964	#DIV/0!	24.0285	0.595367	25.1796	#DIV/0!	23.5197	0.776163	23.3765	1.37089	-0.143181	1.15112			0.0521322
558	A0A3L7HDX0;A2AMC3;Q3UXG7;E9PZ15;E9Q686;Q5DU44	A0A3L7HDX0;A2AMC3;Q3UXG7	Pofut1	Cricetulus griseus	50.338	53.642	6	20.8	NaN	23.6506	23.691	23.7465	NaN	NaN	24.101	23.247	24.3081	24.9198	24.1038	25.3077	25.5698	24.0964	24.5289	23.9486	25.7414	24.9285	25.4148	23.7761	24.7829	23.8294	24.6022	25.1063	23.6961	0.0393065	23.674	0.603854	24.6599	0.553824	24.5359	0.7319	24.9652	0.860226	24.5802	0.542239	-0.384978	-0.123977			0.320927
559	A0A3L7HE11;G3H6Z4;Q3V3U0;Q3UYH9;Q3UGT5;Q3TFQ8;Q3UZL2;A0A3L7HVU0;E9PUM3;Q3UEJ6;A0A3L7HIU7;Q91WP9;Q3TJQ7;A0A061I4N4;G3IN99;G3ILF9	A0A3L7HE11;G3H6Z4;Q3V3U0;Q3UYH9;Q3UGT5;Q3TFQ8	H671_6g15453;Pygb;Pygl	Cricetulus griseus;Mus musculus	96.647	239.72	29	39.5	26.4009	26.9163	26.6288	26.6897	26.3151	26.657	26.5078	26.6027	27.4234	27.2078	27.2831	27.241	26.3266	27.1683	26.6882	26.8617	27.3957	27.089	27.3861	27.3438	26.9317	26.8893	26.6804	26.9591	26.6589	0.183488	26.5207	0.150295	27.2888	0.0948742	26.7612	0.351184	27.3036	0.144849	26.8651	0.126442	-0.438522	-0.52764			2.41511
560	G3IHA7;A0A3L7HE31	G3IHA7;A0A3L7HE31	Rabl6	Mus musculus	77.607	13.584	3	8.2	NaN	21.8125	22.2397	22.2365	NaN	22.1407	NaN	NaN	23.403	NaN	22.4448	NaN	22.5334	23.3027	22.7616	22.6788	23.0901	NaN	23.0334	22.1237	23.2451	22.1125	NaN	22.9216	22.0962	0.200661	22.1407	#DIV/0!	22.9239	0.677593	22.8191	0.335906	22.7491	0.54233	22.7597	0.583373	0.0106735	-0.104766			0.00762562
561	Q61177;A0A3L7HE43;G3I8Z3;Q9D0E8;Q8CD20;A2ANR6;Q6NSS6	Q61177;A0A3L7HE43;G3I8Z3;Q9D0E8;Q8CD20	I79_020027	Cricetulus griseus	45.179	89.944	11	40.4	26.0359	25.5406	25.3308	25.3953	24.8724	25.2369	25.6468	23.8123	26.0038	25.79	25.3012	25.4343	25.1064	25.6354	25.6907	25.905	25.7199	25.791	25.6078	25.0439	25.5965	25.4011	25.2621	25.5104	25.5757	0.276403	24.8921	0.786336	25.6323	0.322324	25.5844	0.33922	25.5407	0.339647	25.4425	0.14445	-0.0981607	-0.0479417			0.211904
562	A0A3L7HE66;Q3UKB4;Q3TYS4;Q3TIS3;Q3TAW4;Q8CDS4;G3GVW1;A2ANA0;Q3U2Q0;A2AN98;A2AN99;A2AN97	A0A3L7HE66;Q3UKB4;Q3TYS4;Q3TIS3;Q3TAW4;Q8CDS4;G3GVW1	I79_001865	Cricetulus griseus	86.512	60.519	9	18.8	25.3749	24.7681	24.2958	24.8695	25.273	24.9816	24.3308	25.5202	24.7361	24.8044	24.6296	24.8246	24.7741	24.7428	25.0014	24.6887	24.4428	24.6723	24.4113	24.8156	24.3418	25.0882	24.0434	24.0332	24.8271	0.383306	25.0264	0.513328	24.7487	0.0879739	24.8017	0.137674	24.5855	0.19251	24.3767	0.495462	-0.208852	0.0530601			0.335486
563	A0A3L7HEA7;G3GVW9;Q3TXT4;Q3TJN6;Q8C5E7	A0A3L7HEA7;G3GVW9;Q3TXT4;Q3TJN6;Q8C5E7	Snx5	Mus musculus	50.559	50.688	12	35.9	26.1081	25.259	25.3401	25.7003	25.6742	25.7536	25.3128	25.669	26.071	25.4834	25.8379	25.6575	25.8756	25.6204	25.5349	25.6555	25.6485	25.2593	25.6257	25.5627	25.1814	25.228	25.1387	25.1776	25.6019	0.336164	25.6024	0.196919	25.7624	0.251521	25.6716	0.145138	25.524	0.180193	25.1814	0.0365754	-0.342628	-0.0908151			2.01
564	G3I8Z2;A0A3L7HEB9	G3I8Z2;A0A3L7HEB9	Rbck1	Mus musculus	47.92	10.63	2	8.5	NaN	NaN	22.3298	22.0224	NaN	NaN	22.8438	NaN	22.9217	NaN	NaN	23.2932	22.4864	NaN	NaN	NaN	23.4442	NaN	NaN	NaN	NaN	NaN	NaN	NaN	22.1761	0.153714	22.8438	#DIV/0!	23.1074	0.262696	22.4864	#DIV/0!	23.4442	#DIV/0!	#DIV/0!	#DIV/0!	#DIV/0!	-0.621039			0
565	G3H436;A0A3L7HEC3;Q60I30;Q3U589	G3H436;A0A3L7HEC3	Itpa	Mus musculus	21.629	12.834	5	25.5	23.7239	23.7347	24.2862	24.4374	24.1781	23.7279	24.0493	23.489	24.474	24.2985	23.8484	NaN	25.7035	25.3337	25.2341	25.0121	23.8559	24.2769	25.8008	23.0267	25.1361	24.0205	24.0274	24.1327	24.0455	0.320751	23.8611	0.312058	24.2069	0.322646	25.3209	0.288362	24.2401	1.16295	24.3292	0.540394	0.0891123	1.11394		+	0.0486561
566	G3H451;A0A3L7HED7;Q3USZ5;Q3UJZ7;F7CHQ7;E0CXZ0;F6USW7;F6U250;F7CHP9;F6V095;A2APD7	G3H451;A0A3L7HED7;Q3USZ5;Q3UJZ7	I79_005051	Cricetulus griseus	65.944	84.65	13	26.9	24.9702	25.3063	25.479	25.2115	25.0515	24.9669	25.0489	25.1411	24.1534	24.5853	24.3012	24.5904	26.2918	26.6031	26.4598	26.2409	25.1092	24.6295	25.3143	25.0592	25.952	25.5621	25.4752	25.8464	25.2417	0.183779	25.0521	0.0711308	24.4076	0.21672	26.3989	0.165194	25.0281	0.287742	25.7089	0.226697	0.680871	1.99133	+	++	2.00512
567	G3H008;A0A3L7HEF5;B7ZNX2	G3H008;A0A3L7HEF5;B7ZNX2	I79_003456	Cricetulus griseus	196.53	3.2044	2	1.4	NaN	NaN	NaN	NaN	NaN	NaN	NaN	NaN	NaN	NaN	21.1431	NaN	NaN	NaN	NaN	21.3683	21.3971	NaN	21.6113	NaN	NaN	NaN	NaN	NaN	#DIV/0!	#DIV/0!	#DIV/0!	#DIV/0!	21.1431	#DIV/0!	21.3683	#DIV/0!	21.5042	0.151486	#DIV/0!	#DIV/0!	#DIV/0!	0.225237			0
568	A0A3L7HES7;G3H0V1;A2ARP8	A0A3L7HES7;G3H0V1	Map1a	Mus musculus	324.96	20.435	8	4	25.3141	24.6673	24.1911	24.1803	23.9436	24.3079	24.1837	25.0637	23.6271	23.7403	NaN	24.1782	25.8145	24.3117	24.5791	24.3281	23.8459	24.1262	23.8419	23.898	23.9225	24.4286	23.7189	24.4904	24.5882	0.462925	24.3747	0.483569	23.8485	0.29106	24.7584	0.714639	23.928	0.134574	24.1401	0.378916	0.212102	0.909847			0.478786
569	A0A3L7HEU3;G3HYS7	A0A3L7HEU3;G3HYS7	Rpusd2	Mus musculus	62.085	3.1638	2	8	NaN	NaN	NaN	NaN	NaN	NaN	21.0833	NaN	NaN	NaN	NaN	NaN	NaN	NaN	NaN	NaN	21.0018	NaN	21.3106	NaN	20.9844	NaN	NaN	NaN	#DIV/0!	#DIV/0!	21.0833	#DIV/0!	#DIV/0!	#DIV/0!	#DIV/0!	#DIV/0!	21.1562	0.218365	20.9844	#DIV/0!	-0.171825	#DIV/0!			0
570	A0A3L7HEV0;A2ASB8;A2ASB7;A2ASB1;Q3TS98	A0A3L7HEV0	CgPICR_001474	Cricetulus griseus	32.802	47.75	5	22	26.4661	26.2325	26.1012	26.2413	26.4187	26.458	25.6043	26.6327	26.5973	26.1811	26.4856	25.7871	25.7169	26.6396	26.5272	26.6119	26.4661	25.7626	26.3297	26.6246	26.6432	26.598	25.918	26.419	26.2603	0.131155	26.2784	0.458934	26.2628	0.362619	26.3739	0.440591	26.2958	0.375311	26.3946	0.332152	0.0987825	0.111144			0.150541
571	A0A3L7HEZ0;Q3ULN5;Q1JUQ7;Q1JUQ8;Q1JUQ6;G3H6Y5;Q3UBA0;Q3UKJ3;F6X9I3	A0A3L7HEZ0;Q3ULN5	Fkbp1a	Mus musculus	11.951	113.83	6	45.4	28.0019	28.3156	28.5522	28.497	29.1861	28.8164	27.9861	28.3506	28.2644	27.8618	28.3398	28.1168	28.4885	27.9677	28.358	28.3998	27.8417	28.4623	27.8164	28.7712	28.2836	28.6324	28.205	28.2165	28.3417	0.214823	28.5848	0.525505	28.1457	0.210722	28.3035	0.230394	28.2229	0.472059	28.3344	0.201705	0.111459	0.157806			0.167944
572	G3H5P9;A0A3L7HEZ7;A2AQA7	G3H5P9;A0A3L7HEZ7;A2AQA7	Aqr	Mus musculus	169.08	10.798	6	5.9	NaN	24.2089	24.1929	24.2255	23.697	24.49	NaN	24.1178	23.8326	23.6116	23.9399	NaN	24.0764	23.8828	24.3292	24.2103	23.5531	NaN	23.403	23.5912	23.8248	24.4364	NaN	24.0203	24.2091	0.0133317	24.1016	0.396728	23.7947	0.167435	24.1247	0.191498	23.5158	0.0994696	24.0939	0.31237	0.578107	0.329998			1.42177
573	A0A3L7HF02	A0A3L7HF02	CgPICR_012822	Cricetulus griseus	48.887	2.5965	3	9.7	NaN	NaN	NaN	20.7231	NaN	NaN	22.4712	NaN	21.1296	NaN	NaN	NaN	NaN	NaN	NaN	NaN	21.624	NaN	21.337	NaN	NaN	NaN	NaN	NaN	20.7231	0	22.4712	#DIV/0!	21.1296	#DIV/0!	#DIV/0!	#DIV/0!	21.4805	0.202924	#DIV/0!	#DIV/0!	#DIV/0!	#DIV/0!			0
574	A0A3L7HF26	A0A3L7HF26	CgPICR_001671	Cricetulus griseus	38.15	76.544	1	25.5	24.4627	23.7128	23.7723	23.8794	24.179	24.1847	23.6988	24.0261	23.953	23.8904	24.1151	NaN	23.8514	24.2096	24.2403	24.1405	23.8852	23.714	24.0759	24.4493	24.6807	24.3236	24.4025	24.223	23.9568	0.298108	24.0222	0.227755	23.9862	0.115984	24.1104	0.177685	24.0311	0.315591	24.4074	0.196446	0.376328	0.124281			1.04906
575	G3GZB1;A0A3L7HF47;A2A702;A2A701	G3GZB1;A0A3L7HF47;A2A702	Eif3m	Mus musculus	42.528	39.607	6	18.4	NaN	23.7069	NaN	23.4354	23.8488	24.8579	24.6208	NaN	24.2811	25.6032	24.3871	25.4223	23.2249	25.216	23.7896	24.0937	24.4402	NaN	25.2319	23.184	24.3001	NaN	NaN	23.7386	23.5712	0.135755	24.4425	0.527655	24.9234	0.685828	24.0811	0.837907	24.2854	1.03274	24.0194	0.397049	-0.265992	-0.84236			0.118764
576	G3GYZ1;A0A3L7HF67;Q3TLT9;Q3UNN2;Q3U8S1;Q3U468;A2APM5;A2APM3;A2APM4;E9QKM8;Q80X37;A2APM1;A2APM2	G3GYZ1;A0A3L7HF67;Q3TLT9;Q3UNN2;Q3U8S1;Q3U468;A2APM5;A2APM3;A2APM4;E9QKM8;Q80X37;A2APM1;A2APM2	Cd44	Mus musculus	54.038	3.296	2	4.3	23.3574	22.6375	NaN	NaN	23.1026	23.1416	22.7406	NaN	NaN	22.536	23.0999	23.2341	NaN	NaN	NaN	NaN	23.1938	23.8305	23.1457	25.0967	22.6003	NaN	NaN	22.8369	22.9975	0.359964	22.9949	0.221133	22.9567	0.370464	#DIV/0!	#DIV/0!	23.8167	0.908647	22.7186	0.167299	-1.09804	#DIV/0!			0.734316
577	A0A3L7HFA3;G3GYJ1;Q8BQW4;A2AH25;A0A2X0SSA9;Q8C5A0;Q91Z04	A0A3L7HFA3;G3GYJ1;Q8BQW4;A2AH25;A0A2X0SSA9;Q8C5A0	Arhgap1	Mus musculus	49.631	40.546	10	27.6	25.7835	25.3144	25.1795	25.1446	24.4981	25.449	25.1294	24.2938	25.928	26.1442	25.9881	26.0275	25.3625	26.4813	25.6059	25.727	25.735	25.8022	25.9079	25.598	25.7803	24.2628	25.1261	25.4177	25.3555	0.255104	24.8426	0.538454	26.022	0.0912026	25.7942	0.482526	25.7607	0.129773	25.1467	0.647195	-0.614028	-0.227777			0.9502
578	A0A3L7HFF9;G3H036;G3UYN9;G3UYR5	A0A3L7HFF9;G3H036;G3UYN9;G3UYR5	Ciao1	Mus musculus	37.689	7.1855	4	16.8	NaN	23.3079	23.4094	23.8791	NaN	23.3913	23.2585	23.4941	23.512	23.0064	23.6035	NaN	NaN	23.4147	23.4579	NaN	23.1291	NaN	NaN	23.3529	NaN	23.5565	NaN	23.4758	23.5321	0.248852	23.3813	0.118104	23.374	0.321579	23.4363	0.0305561	23.241	0.158252	23.5161	0.05705	0.275189	0.0623048			0.833311
579	A0A3L7HFI8;G3HMD2;Q3UDS4;H3BLH2;F6ZKZ3	A0A3L7HFI8;G3HMD2	Sqrdl	Mus musculus	47.908	24.003	8	25.6	NaN	23.9996	23.8456	24.2437	24.5301	24.2894	24.1591	24.3287	23.8417	NaN	23.9833	NaN	24.4273	24.6613	26.0567	24.66	NaN	NaN	23.6203	NaN	25.335	24.9305	25.0736	24.7243	24.0296	0.163929	24.3268	0.153698	23.9125	0.100099	24.9513	0.745054	23.6203	#DIV/0!	25.0159	0.256578	1.39556	1.03882			0
580	G3IL47;A0A3L7HFW5;H7BX88;B7ZDD7	G3IL47;A0A3L7HFW5	Crat	Mus musculus	70.918	14.961	5	10.7	NaN	NaN	NaN	NaN	NaN	NaN	NaN	NaN	NaN	24.5243	24.6992	NaN	24.8799	24.3443	24.7289	NaN	24.1728	24.6404	NaN	24.4945	25.3721	25.3586	24.729	25.2428	#DIV/0!	#DIV/0!	#DIV/0!	#DIV/0!	24.6117	0.123713	24.6511	0.276191	24.4359	0.239251	25.1756	0.303327	0.739731	0.0393105			1.74636
581	A2CES4;A0A3L7HG07;G3HY27	A2CES4;A0A3L7HG07;G3HY27	Snrpb2	Mus musculus	16.009	28.541	3	28	NaN	24.0822	23.9457	24.0523	NaN	23.841	23.723	23.5548	23.6577	23.6092	23.8889	23.5671	24.113	24.5062	23.6931	23.8943	23.4209	23.6779	23.836	23.8369	NaN	23.4538	NaN	23.4311	24.0268	0.058572	23.7063	0.143784	23.6807	0.143649	24.0516	0.3482	23.6929	0.196164	23.4424	0.0160198	-0.25048	0.370905			0.784539
582	A0A3L7HG25;G3ILN5;A0A1B0GSK5;A0A1B0GR19;A0A1B0GR86;A0A1B0GS22;A0A1B0GRI0	A0A3L7HG25;G3ILN5	Rcn3	Mus musculus	37.893	318.64	19	70.6	28.6948	28.2415	28.1976	28.34	28.4554	28.3052	28.212	28.2632	28.6438	28.256	28.634	27.8694	28.5395	28.8872	28.8111	29.0106	28.5835	28.3701	28.7994	28.6979	29.1261	29.1294	28.5235	29.0522	28.3685	0.195315	28.3089	0.104819	28.3508	0.368224	28.8121	0.199463	28.6127	0.184245	28.9578	0.291744	0.345081	0.461342			1.03431
583	G3GSC9;A0A3L7HG36	G3GSC9;A0A3L7HG36	Trmt6	Mus musculus	55.705	35.229	7	18.8	23.932	23.9034	23.6793	23.686	23.9721	23.7175	24.0615	24.7918	23.9242	23.9173	23.4908	23.7655	23.4855	23.5373	23.5275	23.6889	23.4092	NaN	24.3516	NaN	23.6862	23.7147	23.3692	23.528	23.8002	0.117995	24.1357	0.461004	23.7744	0.202759	23.5598	0.0889382	23.8804	0.66633	23.5745	0.15964	-0.305869	-0.214597			0.416858
584	A0A3L7HG41;A0A1B0GS68;G3I003;A0A1B0GTA1;A0A1B0GSQ6;A0A1B0GQW6;A0A1B0GSF0;A0A1B0GT00;A0A3L7HDW2;G3HE86;A0A1B0GSJ2;G3HMJ2;G3H9W5;A0A3L7I9U2	A0A3L7HG41;A0A1B0GS68;G3I003;A0A1B0GTA1;A0A1B0GSQ6	I79_007196;I79_011955;I79_016670;Rpl13a	Cricetulus griseus;Mus musculus	35.407	1.2333	1	30.3	NaN	NaN	22.3954	NaN	NaN	NaN	22.801	NaN	NaN	NaN	22.1509	24.1074	23.4625	NaN	NaN	NaN	NaN	23.2144	NaN	NaN	NaN	NaN	NaN	NaN	22.3954	0	22.801	#DIV/0!	23.1292	1.38346	23.4625	#DIV/0!	23.2144	#DIV/0!	#DIV/0!	#DIV/0!	#DIV/0!	0.333353			0
585	G3I732;A0A3L7HG55;Q91VT0;Q8C2N0;D6RFB8	G3I732;A0A3L7HG55;Q91VT0;Q8C2N0;D6RFB8	Pold1	Mus musculus	118.08	5.2434	6	7.3	NaN	23.2544	23.1289	23.7244	23.6342	23.5598	23.073	23.1094	23.7738	NaN	23.7123	NaN	22.0826	23.1771	22.9142	23.3951	23.229	NaN	23.5423	22.8645	22.5596	NaN	NaN	22.6127	23.3692	0.256336	23.3441	0.293958	23.7431	0.0435185	22.8923	0.574461	23.2119	0.339197	22.5862	0.0375356	-0.625733	-0.850819			1.04446
586	G3GYJ5;A0A3L7HG79;Q4V782;Q8K250;Q6PB55;Q80U79;Z4YL78;A0A0R4J0K2;K3W4R5	G3GYJ5;A0A3L7HG79;Q4V782;Q8K250;Q6PB55;Q80U79;Z4YL78;A0A0R4J0K2;K3W4R5	Ckap5	Mus musculus	138.87	1.7239	3	3	NaN	NaN	NaN	NaN	NaN	NaN	NaN	NaN	NaN	NaN	NaN	NaN	NaN	22.3411	21.72	22.5991	NaN	NaN	NaN	NaN	21.862	NaN	NaN	21.7792	#DIV/0!	#DIV/0!	#DIV/0!	#DIV/0!	#DIV/0!	#DIV/0!	22.2201	0.451866	#DIV/0!	#DIV/0!	21.8206	0.0586023	#DIV/0!	#DIV/0!			0
587	A0A3L7HGC3;G3GUB4;A2ATU9	A0A3L7HGC3;G3GUB4;A2ATU9	Hat1	Mus musculus	48.868	59.94	9	25.2	25.8628	25.6353	25.8679	25.772	26.1735	25.9781	25.4808	26.2016	25.9271	25.5249	25.8219	25.0266	24.0189	25.2339	25.2979	24.803	25.2021	25.493	25.6003	25.9448	24.1477	23.9835	23.7386	23.863	25.7845	0.0942049	25.9585	0.333606	25.5751	0.403419	24.8384	0.588861	25.56	0.306733	23.9332	0.174488	-1.62686	-0.736691	+		4.03695
588	A0A3L7HGF5	A0A3L7HGF5	CgPICR_004654	Cricetulus griseus	8.6504	-2	2	66.2	25.5017	25.7625	26.2798	24.8992	26.0205	25.5143	NaN	25.6878	24.9561	NaN	25.9245	25.4325	25.9965	24.6362	NaN	24.8435	NaN	25.5472	25.17	25.5152	25.1619	NaN	NaN	NaN	25.6108	0.497175	25.7408	0.257225	25.4377	0.484225	25.1587	0.732915	25.4108	0.209122	25.1619	#DIV/0!	-0.24893	-0.278972			0
589	A0A3L7HGF6;Q0VG47;Q6PFA7;B2RXM2;Q5U3M2;G3H1U2;Q58E39;A0A3L7INW1;G3GTK0;G3HRU8;G3IEG9;G3IJ98;A0A3L7HU75;A0A3L7HT40;A0A3L7H2U7;A0A3L7IF36;G3GS73;A0A061IGM7;A2AL13;V9GX38	A0A3L7HGF6;Q0VG47;Q6PFA7;B2RXM2;Q5U3M2;G3H1U2;Q58E39	H671_2g5508;Hnrnpa3;I79_000386;I79_022116	Cricetulus griseus;Mus musculus	37.086	27.253	2	53.8	28.8565	28.1306	28.5703	28.1846	28.483	28.555	27.7557	28.625	27.9859	27.4736	28.245	28.2418	28.2445	26.2132	27.09	27.5042	27.4717	27.9999	26.8042	28.5645	27.0658	27.9237	27.475	27.128	28.4355	0.296358	28.3547	0.403499	27.9866	0.362874	27.263	0.847284	27.71	0.750898	27.3981	0.39394	-0.311919	-0.723568			0.310099
590	A0A3L7HGU2;Q80UU6;Q8CF06;Q3UF10;G3HGX3;G3HEK9;G3IKD6;A0A3L7H1M4;A0A3L7IA33;A0A3L7H5S8;A0A3L7GW85;A0A3L7GZP9;A0A3L7GX65;A0A3L7GVL0;A0A3L7H242;A0A3L7H4Z2;A0A3L7GX98	A0A3L7HGU2;Q80UU6;Q8CF06;Q3UF10;G3HGX3	I79_009867;I79_024337;Ogfr	Cricetulus griseus;Mus musculus	52.856	35.194	6	21.2	24.6223	24.1363	24.5001	24.7652	24.8073	24.7567	24.1564	25.0667	24.1022	23.7596	24.3761	24.1964	24.7019	24.5563	24.722	24.7446	24.1761	23.7811	24.1132	24.3828	24.4513	25.0218	24.677	24.219	24.506	0.233168	24.6968	0.385015	24.1086	0.258918	24.6812	0.085069	24.1133	0.249626	24.5923	0.341997	0.478968	0.572619		+	1.19157
591	G3IDS0;A0A3L7HGV2;A0A1B0GRU8;A0PJI0	G3IDS0;A0A3L7HGV2;A0A1B0GRU8	I79_021853	Cricetulus griseus	81.477	19.852	5	9.1	24.6537	23.0998	23.47	23.9781	25.1133	NaN	23.591	24.2054	22.9285	23.9099	23.93	23.2751	23.8059	23.9262	23.5348	23.7301	23.4768	23.5071	23.6907	NaN	23.6499	23.7932	23.5443	23.4467	23.8004	0.583007	24.3032	0.76584	23.5109	0.493185	23.7493	0.164197	23.5582	0.115755	23.6085	0.148481	0.0503054	0.238365			0.187467
592	A0A3L7HGV9;G3H042	A0A3L7HGV9;G3H042	Ncaph	Mus musculus	76.612	69.055	6	15.9	25.0425	24.602	24.8175	24.9985	25.173	25.1504	24.8637	25.1831	24.8931	24.3131	25.036	24.4936	24.7347	24.3365	24.4442	24.3849	24.6905	NaN	24.2474	24.727	NaN	NaN	NaN	NaN	24.8651	0.173752	25.0926	0.15317	24.684	0.337345	24.4751	0.178631	24.5549	0.267006	#DIV/0!	#DIV/0!	#DIV/0!	-0.208892			0
593	A0A3L7HGX8;G3HRT6;Q8VCG1	A0A3L7HGX8;G3HRT6	I79_013558	Cricetulus griseus	17.454	28.537	5	49.4	26.1345	23.8982	25.1291	24.4164	23.4568	23.5543	NaN	22.8462	25.1088	25.1796	24.4198	25.4189	24.0632	23.9301	23.8816	24.1249	24.6062	25.3191	24.6924	23.1728	NaN	23.328	24.0747	NaN	24.8945	0.838725	23.2857	0.383757	25.0318	0.429048	24	0.113283	24.4476	0.907335	23.7014	0.528006	-0.746269	-1.03184		+	0.447017
594	Q05DE0;A0A3L7HH23;Q6PB94;Q3TGS9;V9GXM1;Q05BC5;V9GWV1	Q05DE0;A0A3L7HH23;Q6PB94;Q3TGS9;V9GXM1	Arfgap1	Mus musculus	43.307	19.558	3	13	23.6313	23.6661	23.7787	23.7621	23.9485	23.8205	23.6195	24.4167	23.7975	23.342	23.8106	24.3535	24.9175	23.9677	23.7373	24.3614	23.8486	23.5666	23.2106	23.6998	23.8024	24.8152	24.059	23.6503	23.7096	0.0623385	23.9513	0.338543	23.8259	0.413745	24.246	0.516539	23.5814	0.272706	24.0818	0.517262	0.500349	0.420051			0.860548
595	A0A3L7HH48;G3H0Z8;S4R2F2;Q8C977;V9GWX3	A0A3L7HH48;G3H0Z8	Rpap1	Mus musculus	145.96	10.405	4	5.2	22.4936	23.1385	23.0581	23.4573	23.1687	23.1766	23.4659	22.9805	23.5871	23.179	23.1831	23.0425	23.7708	22.7558	22.845	23.4344	23.2024	23.3663	23.0792	22.9474	22.6938	NaN	NaN	22.127	23.0369	0.347362	23.1979	0.200306	23.2479	0.235391	23.2015	0.484467	23.1488	0.178505	22.4104	0.400796	-0.738406	-0.0464282			1.5517
596	A0A3L7HH94;G3GUA5;A2ATI8;A2ATI6;Q3TG07;A2ATI9;Q3TX06;Q3TIK1;Q3V458	A0A3L7HH94;G3GUA5;A2ATI8;A2ATI6;Q3TG07;A2ATI9;Q3TX06;Q3TIK1	Gorasp2	Mus musculus	47.314	39.31	4	14.6	24.5247	24.2386	24.1544	24.1702	24.3909	24.2743	24.2276	24.7689	24.117	23.7061	23.8955	NaN	24.1467	24.3089	24.7572	24.1489	24.0937	NaN	24.1174	24.1492	24.1865	24.3805	NaN	24.2494	24.272	0.149284	24.4154	0.245464	23.9062	0.205641	24.3404	0.288049	24.1201	0.0278406	24.2721	0.099015	0.152019	0.434235			1.20315
597	A0A3L7HHD1;A0A061I3J2;A0A061I159;A0A061HZV5;E9Q481;G3I399;A0A1Y7VJG9;A0A3L7IMC2	A0A3L7HHD1;A0A061I3J2;A0A061I159;A0A061HZV5;E9Q481;G3I399	Smek1	Mus musculus	93.797	7.2901	5	9.3	23.5321	23.5334	23.678	23.4641	23.5683	23.0787	23.8673	23.5192	23.7428	23.008	23.1772	22.8289	23.3561	23.7489	23.9547	23.7645	23.0862	NaN	NaN	23.0213	23.2552	22.6179	22.9799	23.2984	23.5519	0.0780014	23.5084	0.325125	23.1893	0.395498	23.706	0.251373	23.0537	0.0458544	23.0379	0.313492	-0.0158658	0.516782			0.0224515
598	A0A3L7HHJ0;G3HSL4;Q6P9L9;Q3TSK4;Q3TPG2;Q99LT6;Q61509;O89069;O89070;G3HAS4	A0A3L7HHJ0;G3HSL4;Q6P9L9	Eef2	Mus musculus	95.178	323.31	2	68.1	26.5466	26.3348	26.8185	26.4227	NaN	NaN	26.7498	26.7744	26.2198	25.9938	26.5735	27.5691	27.4584	NaN	NaN	NaN	26.3532	26.8247	NaN	26.9043	NaN	27.0741	26.4479	26.2407	26.5306	0.182443	26.7621	0.0173888	26.5891	0.695564	27.4584	#DIV/0!	26.694	0.297865	26.5876	0.433878	-0.106468	0.869335			0.128594
599	A0A3L7HHJ4;G3IH34;Q3UYQ4	A0A3L7HHJ4;G3IH34;Q3UYQ4	Api5	Mus musculus	57.472	21.414	6	14.3	24.9457	24.546	24.4526	25.3702	25.1236	25.1498	24.314	24.8464	25.0373	24.5821	25.0653	25.2316	25.8673	25.6793	25.5013	25.6567	24.6756	24.5273	24.8045	24.7373	25.0422	25.6334	25.0134	25.1372	24.8286	0.3634	24.8585	0.388095	24.9791	0.278193	25.6761	0.149969	24.6862	0.118292	25.2065	0.289439	0.520387	0.697068		+	1.80039
600	G3I000;A0A3L7HHK3;D3Z0B9;A0A1B0GSU0;Q9CWT9	G3I000;A0A3L7HHK3	Aldh16a1	Mus musculus	85.257	124.23	18	30.3	27.8112	27.0702	27.1679	27.1697	27.6988	27.5886	27.1877	27.7579	27.2145	27.0278	27.3478	27.1299	27.2755	27.0983	27.2286	26.9444	27.1786	27.0973	26.9335	27.2695	26.8502	26.8962	26.6385	26.673	27.3047	0.295142	27.5583	0.256801	27.18	0.135433	27.1367	0.148525	27.1197	0.14269	26.7645	0.127706	-0.355231	-0.0433083			2.0014
601	A0A3L7HHK7;A0A061I0H6;G3HYG9;A0A1W2P7H2;A0A3L7HRA7;A0A1W2P756;G3HFC2	A0A3L7HHK7	I79_009278;Timm13	Cricetulus griseus;Mus musculus	10.53	30.623	5	69.5	25.7493	25.493	25.478	25.2799	25.4538	25.6572	24.6953	25.4524	25.2447	24.6996	24.8565	24.7957	24.8794	24.8651	25.1198	25.4653	24.9551	24.7298	24.781	25.5002	24.8447	25.054	24.8081	24.7583	25.5	0.166665	25.3147	0.423969	24.8991	0.239257	25.0824	0.280753	24.9915	0.352593	24.8663	0.130047	-0.125219	0.183266			0.275779
602	A0A3L7HHL6;G3HSM3;A0A0R4IZY0	A0A3L7HHL6;G3HSM3;A0A0R4IZY0	I79_013857	Cricetulus griseus	77.164	249.78	29	50.4	28.5334	28.2296	28.2098	28.3034	28.6632	28.6503	28.1439	28.5828	28.0262	27.8184	28.267	27.889	28.176	28.291	28.2071	28.0061	27.9787	27.8197	27.8631	28.3771	28.0726	27.9537	27.5927	28.072	28.319	0.128573	28.5101	0.246604	28.0002	0.197727	28.17	0.119615	28.0097	0.253976	27.9227	0.227019	-0.0869136	0.169888			0.201988
603	Q3UK70;A0A3L7HHQ3;G3HF77;D3YTQ9;Q3UXS6;A0A061I584;G3IJS5;A0A3L7I447;A0A061IDI3;A0A3L7H1S8;G3HAB3	Q3UK70;A0A3L7HHQ3;G3HF77;D3YTQ9;Q3UXS6	Rps15	Mus musculus	17.054	38.159	7	41.4	26.9566	26.5165	26.1609	26.2782	26.9395	26.919	26.1592	27.1984	26.1706	25.8355	26.2187	26.1435	26.5446	25.8425	26.3158	26.6294	25.6142	26.4344	25.5993	26.2345	25.9013	26.8776	26.873	25.8287	26.4781	0.304556	26.804	0.448289	26.0921	0.173868	26.3331	0.352844	25.9706	0.428058	26.3702	0.58405	0.39955	0.241004			0.505748
604	A0A3L7HHZ8;G3HXA2;Q3V199;A0A1Y7VKZ4;Q3TRM2;A0A1Y7VM24;A0A1Y7VM47;Q6PDC5;A0A1Y7VIU9;A0A1Y7VJ43	A0A3L7HHZ8;G3HXA2;Q3V199;A0A1Y7VKZ4;Q3TRM2	Bzw2	Mus musculus	48.09	17.506	7	19.6	25.1578	24.3105	24.7262	24.7544	24.7802	24.0561	23.6757	25.4637	24.3531	24.632	24.4648	24.7059	24.1735	23.0873	23.4111	23.5323	23.6518	23.6643	24.1238	23.8924	23.888	23.7982	22.4533	22.9684	24.7372	0.299738	24.4939	0.792385	24.5389	0.159765	23.551	0.455498	23.8331	0.223123	23.277	0.687681	-0.556101	-0.987874		+	0.757268
605	G3HF60;A0A3L7HHZ9;A0A061I2Z0	G3HF60;A0A3L7HHZ9	Gpx4;H671_5g15058	Cricetulus griseus;Mus musculus	22.654	16.922	6	36.7	25.808	NaN	24.6127	25.5746	NaN	NaN	24.4911	25.0026	24.1937	NaN	24.1963	NaN	24.6054	24.5622	25.2586	NaN	23.1333	23.6842	23.4067	NaN	24.3454	NaN	NaN	24.551	25.3318	0.517316	24.7468	0.361714	24.195	0.00180591	24.8088	0.390217	23.408	0.275475	24.4482	0.145392	1.04013	0.613776	+		1.7509
606	A0A3L7HI11	A0A3L7HI11	CgPICR_010057	Cricetulus griseus	17.216	36.418	4	64.7	25.1388	24.9916	24.9137	24.8984	25.3281	25.2871	25.1435	25.345	25.5855	25.3928	25.7761	25.2984	25.2708	24.7813	25	25.2003	25.7008	25.6207	25.5157	25.9067	25.251	25.6722	25.1122	25.2636	24.9856	0.0952437	25.2759	0.0915739	25.5132	0.212108	25.0631	0.220115	25.686	0.165521	25.3247	0.241589	-0.361228	-0.450112			1.31285
607	Q542I9;A0A3L7HI87;G3HBG5;A0A3L7I6L4	Q542I9;A0A3L7HI87	I79_007793	Cricetulus griseus	49.184	208.71	24	55.7	28.8004	27.8905	27.7717	27.8967	28.6274	28.4645	27.633	28.2936	27.7849	27.5667	27.7365	27.8814	27.9363	28.3213	28.1644	27.9055	27.5172	27.6502	27.7986	27.9612	27.9021	27.7413	27.6884	27.7622	28.0898	0.41325	28.2546	0.436257	27.7424	0.131707	28.0819	0.196983	27.7318	0.191301	27.7735	0.0911748	0.0417042	0.33951			0.15028
608	G3HV73;A0A3L7HIF8;Q3U868;Q921K2;Q3UJ03;Q3TX36;Q3TIV3;Q3TF18;Q3TM68	G3HV73;A0A3L7HIF8;Q3U868;Q921K2;Q3UJ03;Q3TX36;Q3TIV3;Q3TF18	Parp1	Mus musculus	107.66	5.0309	3	4.4	NaN	NaN	NaN	21.9631	21.5288	NaN	NaN	21.4822	NaN	NaN	NaN	NaN	23.5874	23.7873	23.7958	24.2412	NaN	NaN	NaN	21.104	23.5824	22.1387	NaN	23.0359	21.9631	0	21.5055	0.0329622	#DIV/0!	#DIV/0!	23.8529	0.276184	21.104	#DIV/0!	22.919	0.728944	1.81501	#DIV/0!			0
609	A0A3L7HIG3;G3HSM4;Q3TN35;A0A1W2P6P1;A0A1W2P7I5	A0A3L7HIG3;G3HSM4;Q3TN35;A0A1W2P6P1	Sgta	Mus musculus	33.05	37.346	9	28.5	26.2769	25.2795	25.3704	25.8333	25.8693	25.9529	25.4384	25.9683	25.2869	24.9064	25.8937	25.7406	25.8136	24.6866	25.3959	24.9274	25.3853	25.4093	25.104	25.8495	24.2352	25.1575	24.7295	24.7992	25.69	0.398624	25.8073	0.249708	25.4569	0.448402	25.2059	0.500878	25.4371	0.307969	24.7303	0.379647	-0.706711	-0.251017			1.55836
610	D3Z375;G3H7Y4;A0A3L7HIG6	D3Z375;G3H7Y4;A0A3L7HIG6	Pea15	Mus musculus	10.697	6.7639	2	30.4	NaN	NaN	NaN	NaN	NaN	NaN	NaN	NaN	NaN	21.6547	NaN	NaN	NaN	NaN	NaN	NaN	21.4502	21.2139	23.1121	NaN	NaN	NaN	NaN	NaN	#DIV/0!	#DIV/0!	#DIV/0!	#DIV/0!	21.6547	#DIV/0!	#DIV/0!	#DIV/0!	21.9254	1.03452	#DIV/0!	#DIV/0!	#DIV/0!	#DIV/0!			0
611	A0A3L7HIJ7;G3HF76;D3Z4J1;A0A061HZX6;Q3U878;Q3UGB5;A0A061I2A6;A0A061HYL3	A0A3L7HIJ7;G3HF76;D3Z4J1;A0A061HZX6;Q3U878;Q3UGB5;A0A061I2A6;A0A061HYL3	Dazap1	Mus musculus	51.273	48.542	6	16.8	25.6764	26.2302	26.3198	26.1485	26.4713	26.5601	25.9223	26.4805	25.6598	25.7393	25.8992	26.0667	26.7766	26.0729	26.2722	26.1124	25.7076	25.4829	25.6893	26.3962	25.7261	26.6733	26.1188	25.8308	26.0937	0.248434	26.3586	0.293542	25.8412	0.18027	26.3085	0.323707	25.819	0.398037	26.0873	0.424524	0.268255	0.467274			0.406575
612	A0A3L7HIN4;G3HH07	A0A3L7HIN4	I79_009902	Cricetulus griseus	62.323	25.169	5	24.7	25.4445	24.5312	24.0691	24.5342	25.1754	25.1063	24.564	24.3377	24.0982	24.211	23.5696	24.0311	24.0165	23.5035	23.6512	23.3167	24.1381	24.3543	23.9554	24.0207	23.2301	23.7605	22.7714	23.6808	24.6447	0.499028	24.7958	0.409913	23.9775	0.281858	23.622	0.296484	24.1172	0.175257	23.3607	0.457034	-0.756465	-0.35553			1.67031
613	G3HNG2;A0A3L7HJ01;A0A3L7HJ62;G3HNG3;Q99L15;Q6P2K2;G3HNG5;A0A3L7HJU6;G3HNG6;G3HNG8;G3HNG7;A0A3L7HLG7	G3HNG2;A0A3L7HJ01;A0A3L7HJ62;G3HNG3;Q99L15;Q6P2K2;G3HNG5;A0A3L7HJU6	Acot1;Acot2;Acot6;I79_012304;I79_012305	Cricetulus griseus;Mus musculus	49.835	46.324	4	14.3	NaN	NaN	NaN	NaN	NaN	NaN	23.6199	NaN	21.5067	24.0669	NaN	24.1527	NaN	22.4766	21.0924	22.7415	23.5095	24.0006	23.6787	NaN	23.3258	NaN	NaN	21.8979	#DIV/0!	#DIV/0!	23.6199	#DIV/0!	23.2421	1.50352	22.1035	0.885579	23.7296	0.249444	22.6118	1.00972	-1.11779	-1.13859			0.848767
614	Q3UJH5;Q3U861;Q3U684;A0A3L7HJ17;Q3UK81;G3H1M5;Q9CTI8	Q3UJH5;Q3U861;Q3U684;A0A3L7HJ17;Q3UK81;G3H1M5	Atp6v1d	Mus musculus	28.355	7.1779	3	20.6	NaN	NaN	NaN	NaN	NaN	NaN	22.8814	NaN	22.5316	23.4194	NaN	24.0064	NaN	NaN	NaN	22.0554	23.1075	25.1571	NaN	NaN	22.6426	NaN	NaN	NaN	#DIV/0!	#DIV/0!	22.8814	#DIV/0!	23.3191	0.74253	22.0554	#DIV/0!	24.1323	1.44931	22.6426	#DIV/0!	-1.48967	-1.26374			0
615	A0A3L7HJ19;G3I936;J9T0K1	A0A3L7HJ19;G3I936;J9T0K1	Npc2	Mus musculus	15.189	39.905	8	36.8	27.5225	26.4892	26.4421	26.0887	27.1222	27.0354	25.9203	26.8711	26.6172	26.5117	26.5506	25.8034	26.4089	27.5184	27.1177	27.0628	26.5666	26.2645	26.7684	27.5142	27.4203	27.8136	27.4604	27.6914	26.6356	0.534916	26.7373	0.554484	26.3707	0.380715	27.027	0.459382	26.7784	0.532442	27.5964	0.18772	0.817996	0.656221			1.56204
616	A0A3L7HJ23;G3HNI0;Q3TQC7	A0A3L7HJ23;G3HNI0;Q3TQC7	Entpd5	Mus musculus	49.795	129.54	10	25.1	26.8875	26.5581	26.3807	26.4431	26.9523	26.4385	26.5105	26.0726	26.7791	26.769	26.734	26.4591	26.2999	27.4038	27.3543	27.1749	27.276	26.515	26.7532	26.8452	27.4267	26.9468	27.1766	27.3615	26.5674	0.195477	26.4935	0.360979	26.6853	0.15201	27.0582	0.515048	26.8473	0.31783	27.2279	0.215262	0.380605	0.372921			1.02398
617	Q542H2;Q3UIT9;A0A3L7HJ58;Q3TN31;A0A338P7D7;G3GWR8;Q3THL2;B7ZMS4;B7ZMS3;A0A3Q4L361;A0A3Q4EHS3;A0A3Q4EG42;A0A3L7I1Y2;Q8VEB8	Q542H2;Q3UIT9;A0A3L7HJ58;Q3TN31;A0A338P7D7;G3GWR8;Q3THL2	Psma7	Mus musculus	27.855	323.31	19	67.3	29.4455	28.5685	28.4614	28.4289	28.8397	28.9369	28.2547	28.4729	28.3107	28.464	28.3713	28.3463	27.9449	28.5595	28.3402	28.222	28.3017	28.6424	28.5923	28.5934	28.4605	28.4795	28.1555	28.4799	28.7261	0.418554	28.6261	0.318139	28.3731	0.0655249	28.2666	0.256058	28.5325	0.155595	28.3939	0.159152	-0.138616	-0.106422			0.586103
618	A0A3L7HJ69;A0A061I1Q7	A0A3L7HJ69	Slirp	Mus musculus	12.734	4.6472	5	41.4	24.8778	24.5684	24.5367	24.6055	25.6695	24.722	25.0439	24.957	24.1853	24.3261	24.4578	24.8577	25.9813	NaN	24.7376	24.7766	24.2581	24.8493	NaN	25.3	24.6217	25.0428	24.5129	24.5985	24.6471	0.135414	25.0981	0.40449	24.4567	0.289525	25.1651	0.707058	24.8025	0.522517	24.694	0.23723	-0.108507	0.708409			0.14114
619	A0A3L7HJB2;G3HPP2	A0A3L7HJB2;G3HPP2	Aldh9a1	Mus musculus	51.74	77.707	9	31.3	26.3809	26.1942	25.6651	26.1023	26.6471	26.4311	25.7648	26.745	26.2344	25.9362	26.1718	25.3648	25.1777	26.321	26.3374	26.029	26.1662	25.5649	26.4616	26.4517	26.2045	26.3992	25.5677	26.0109	26.0856	0.26275	26.397	0.441397	25.9268	0.396063	25.9663	0.544486	26.1611	0.420423	26.0456	0.355835	-0.115525	0.0394998			0.161487
620	A0A3L7HJL6;G3IDT3;A0A1Y7VMB1	A0A3L7HJL6;G3IDT3;A0A1Y7VMB1	Trmt5	Mus musculus	57.115	4.1967	2	6.2	22.7997	23.1827	NaN	23.0756	23.1086	22.8445	NaN	23.6869	NaN	NaN	NaN	NaN	NaN	NaN	NaN	NaN	22.9803	NaN	NaN	NaN	NaN	NaN	NaN	NaN	23.0193	0.161352	23.2133	0.430849	#DIV/0!	#DIV/0!	#DIV/0!	#DIV/0!	22.9803	#DIV/0!	#DIV/0!	#DIV/0!	#DIV/0!	#DIV/0!			0
621	A0A3L7HJL7;G3HPL6;S4R294;S4R2J9;A0A0A0MQ79;S4R209	A0A3L7HJL7;G3HPL6;S4R294;S4R2J9;A0A0A0MQ79	I79_012731	Cricetulus griseus	302.45	17.07	9	5.6	25.3072	24.3238	24.3527	24.438	24.875	24.7993	24.3853	25.1383	24.1033	23.5871	23.9994	24.9019	25.5151	24.7878	24.8239	24.9548	24.14	24.4067	24.0975	24.5175	24.4199	24.7225	24.3303	24.1726	24.6054	0.407329	24.7995	0.311998	24.1479	0.549836	25.0204	0.337526	24.2904	0.20406	24.4113	0.231284	0.120896	0.872469			0.334516
622	A0A3L7HJP2	A0A3L7HJP2	CgPICR_000845	Cricetulus griseus	132.96	323.31	5	39.7	25.2724	25.6459	25.241	25.5142	25.7284	25.8936	25.6375	26.1275	24.6714	25.668	25.1274	25.5958	24.5201	23.8182	24.4557	24.2041	25.3543	25.5039	25.5509	25.5522	24.5833	25.2871	24.2748	24.1193	25.4184	0.168592	25.8468	0.215108	25.2656	0.463024	24.2495	0.318237	25.4903	0.0934442	24.5661	0.517861	-0.924176	-1.01611	+	+	1.89848
623	A0A3L7HJZ8;G3HUN7	A0A3L7HJZ8;G3HUN7	Cdc73	Mus musculus	59.722	1.8924	3	4.5	NaN	NaN	NaN	NaN	NaN	NaN	NaN	NaN	NaN	NaN	NaN	22.2366	NaN	21.9673	NaN	NaN	NaN	NaN	NaN	NaN	21.6149	NaN	NaN	NaN	#DIV/0!	#DIV/0!	#DIV/0!	#DIV/0!	22.2366	#DIV/0!	21.9673	#DIV/0!	#DIV/0!	#DIV/0!	21.6149	#DIV/0!	#DIV/0!	-0.269243			0
624	A0A3L7HK18;G3H3I2;A0A061I319;E0CY46;F6TLX3;Q69ZP1	A0A3L7HK18;G3H3I2	I79_004830;Ipo9	Cricetulus griseus;Mus musculus	103.14	65.017	2	16.3	NaN	NaN	NaN	NaN	NaN	NaN	NaN	NaN	23.6353	24.3277	NaN	NaN	NaN	NaN	21.9783	22.615	23.3979	NaN	23.5002	NaN	22.5186	NaN	NaN	21.9236	#DIV/0!	#DIV/0!	#DIV/0!	#DIV/0!	23.9815	0.489548	22.2966	0.450201	23.4491	0.0723186	22.2211	0.420692	-1.22795	-1.68489			1.25615
625	G3HUN3;A0A3L7HK29;Q8R562;Q80W12;Q3TJ75;A0A061I3U3	G3HUN3;A0A3L7HK29;Q8R562;Q80W12;Q3TJ75	Trove2	Mus musculus	56.743	10.441	6	16.3	NaN	22.5224	22.0785	22.8348	NaN	NaN	23.8164	NaN	23.7323	23.7363	NaN	23.5724	23.2224	23.1864	22.527	23.9846	24.3399	23.626	24.0191	22.6328	NaN	NaN	NaN	23.0301	22.4786	0.310287	23.8164	#DIV/0!	23.6804	0.0935	23.2301	0.59597	23.6544	0.741024	23.0301	#DIV/0!	-0.624393	-0.450264			0
626	A0A3L7HK70;G3HE59;A0A0A6YY87	A0A3L7HK70;G3HE59	I79_008833	Cricetulus griseus	31.158	17.209	4	16.6	24.3861	24.7488	24.5196	24.7816	24.6989	24.7315	NaN	25.1312	24.7001	24.2555	24.7744	24.3345	25.1859	24.5926	25.0081	24.8485	NaN	NaN	24.1859	24.5932	24.8944	25.4452	24.5745	24.8135	24.609	0.16355	24.8538	0.24075	24.5161	0.25916	24.9088	0.25184	24.3895	0.288036	24.9319	0.368158	0.542369	0.392648			0.829939
627	A0A3L7HKC8;G3GV30;A7ISP9;F8WJ93;A0A0R4J0H0;A0A0R4J1G7;A0A3Q4EHV9	A0A3L7HKC8;G3GV30;A7ISP9;F8WJ93	Eml4	Mus musculus	105.1	15.38	3	4.7	24.1326	23.7799	23.9245	23.9156	24.1142	23.9132	23.6593	24.0828	NaN	23.4733	23.692	23.885	23.9744	NaN	NaN	NaN	23.8088	23.7888	NaN	23.7892	NaN	NaN	NaN	NaN	23.9381	0.126045	23.9424	0.208348	23.6835	0.205977	23.9744	#DIV/0!	23.7956	0.0114736	#DIV/0!	#DIV/0!	#DIV/0!	0.290937			0
628	A0A3L7HKD0;Q548W7;Q3ULV8;G3H5D5;Q4VWZ5;D3Z563;M0QWU8;G3HXP3;A0A3L7I5M2;G3HTK8	A0A3L7HKD0;Q548W7;Q3ULV8;G3H5D5;Q4VWZ5	Dbi;I79_005522	Cricetulus griseus;Mus musculus	10.014	277.98	9	83.9	28.5135	28.0124	28.4638	27.9213	28.7311	28.3039	28.2386	28.3628	28.3138	27.9863	28.4576	29.3127	28.3005	27.759	27.7458	27.6432	28.6246	29.4926	28.4498	29.0341	27.9335	28.7471	28.0705	27.8125	28.2277	0.26345	28.4091	0.220595	28.5176	0.565567	27.8621	0.296803	28.9003	0.464647	28.1409	0.417675	-0.759346	-0.655428			1.2915
629	A0A3L7HKF7;G3H5Q5;Q8C2N9	A0A3L7HKF7;G3H5Q5;Q8C2N9	Msh6	Mus musculus	136.87	12.309	2	2.4	NaN	NaN	NaN	22.8058	NaN	NaN	NaN	NaN	NaN	NaN	NaN	NaN	NaN	NaN	NaN	22.4499	22.6422	NaN	22.2399	22.563	NaN	NaN	NaN	NaN	22.8058	0	#DIV/0!	#DIV/0!	#DIV/0!	#DIV/0!	22.4499	#DIV/0!	22.4817	0.213093	#DIV/0!	#DIV/0!	#DIV/0!	#DIV/0!			0
630	A0A3L7HKK0;G3GRE1;Q9CRF9;Q8BTR1;Q3TMX9;Q3UGD4	A0A3L7HKK0;G3GRE1	I79_000086	Cricetulus griseus	181.46	323.31	25	43.7	28.0307	27.2663	27.2016	27.2496	27.3598	26.8983	26.9672	27.7272	27.3307	27.1148	27.0801	27.0053	27.2241	27.1619	27.1393	27.1664	27.312	26.8085	27.0773	27.0088	26.6857	26.5432	26.3833	26.5605	27.4371	0.343534	27.2381	0.384208	27.1327	0.139655	27.1729	0.0361118	27.0517	0.207698	26.5431	0.124061	-0.508505	0.0402274			2.24702
631	A0A3L7HKR7;G3HCK7	A0A3L7HKR7;G3HCK7	Gtf2f1	Mus musculus	56.866	6.2555	2	7.1	24.6142	NaN	NaN	23.8988	24.2917	24.2193	NaN	NaN	NaN	NaN	NaN	23.1118	NaN	NaN	NaN	23.6841	NaN	NaN	NaN	NaN	NaN	NaN	NaN	NaN	24.2565	0.357685	24.2555	0.0511359	23.1118	#DIV/0!	23.6841	#DIV/0!	#DIV/0!	#DIV/0!	#DIV/0!	#DIV/0!	#DIV/0!	0.572338			NaN
632	G3HCJ1;A0A3L7HKX8;Q3V2D0;Q56A16	G3HCJ1;A0A3L7HKX8;Q3V2D0	Lonp1	Mus musculus	94.973	27.548	14	20.3	24.6506	25.0897	24.9144	24.9894	25.1745	25.2039	24.7417	25.1933	24.2334	24.5317	24.5816	24.3782	25.1187	25.6498	25.377	25.3548	24.884	24.5144	24.3618	25.0532	25.7474	25.2731	25.0155	25.2932	24.911	0.16268	25.0783	0.224785	24.4312	0.157726	25.3751	0.217275	24.7034	0.320114	25.3323	0.304248	0.628935	0.943839		+	1.53388
633	A0A3L7HKZ1;G3HCI9;A0A3L7HKT7;Q3UGR1;Q6A0C0;S4R1M2;G3HCI7	A0A3L7HKZ1;G3HCI9;A0A3L7HKT7	I79_008199;I79_008200	Cricetulus griseus	99.748	10.311	5	8.8	24.1198	23.9206	23.8754	24.1951	23.87	24.0013	23.3661	23.9005	23.5424	23.4287	NaN	NaN	23.5806	24.3456	24.057	24.2395	23.3296	NaN	NaN	23.759	23.6455	23.654	NaN	23.6492	24.0277	0.133398	23.7845	0.284484	23.4855	0.0804094	24.0557	0.33839	23.5443	0.303587	23.6496	0.00428579	0.105265	0.570136			0.253632
634	A0A3L7HKZ8;A0A061I1Y4;A0A571BEC9;G3HCG2	A0A3L7HKZ8	H671_5g15167;Plin4	Cricetulus griseus;Mus musculus	140.74	98.824	15	51.9	27.2783	26.28	26.1716	26.459	26.8779	26.7242	25.5711	26.251	28.001	27.5231	27.8937	27.9875	27.0594	27.4015	27.2135	26.885	27.8703	28.2999	28.7856	28.5472	26.7374	26.4826	26.7677	26.8385	26.5472	0.434367	26.356	0.587404	27.8513	0.223945	27.1399	0.220117	28.3757	0.390983	26.7065	0.155184	-1.6692	-0.711474	+	+	3.67223
635	A0A3L7HL02;Q6ZWZ4;Q5M9L1	A0A3L7HL02;Q6ZWZ4;Q5M9L1	Rpl36	Cricetulus griseus	12.254	57.363	9	41	27.1084	27.6944	27.6939	27.5941	26.7035	26.948	27.7766	27.1239	27.4359	27.3405	27.1895	26.5795	27.6551	27.0351	26.8681	27.0219	27.3767	26.6096	26.741	27.0375	27.3162	27.1779	26.7141	27.0813	27.5227	0.242665	27.138	0.459299	27.1363	0.384849	27.145	0.348368	26.9412	0.341037	27.0724	0.257571	0.13119	0.0087018			0.250419
636	A0A3L7HL04;Q80Y52;Q3TKA2;A0A061I107;A0PJ91;Q3UIF3;Q3TKG0;Q3TKB9;Q3TJU7;Q8C5U3;G3H354;Q8C2A9;B7ZC50;A0A061I1I4;A2A6A2;B7ZC49;A0A3L7HYR3;A0A3L7HW40;A0A3L7HYV9	A0A3L7HL04;Q80Y52;Q3TKA2;A0A061I107;A0PJ91;Q3UIF3;Q3TKG0;Q3TKB9;Q3TJU7;Q8C5U3;G3H354	H671_4g13029;Hsp90aa1	Cricetulus griseus;Mus musculus	84.8	43.162	7	30.6	26.4844	26.2214	25.5746	25.8552	26.7317	26.9	25.9804	26.3105	26.0458	25.3137	26.0456	24.0161	24.1922	25.9518	25.6613	25.7604	24.8336	24.0036	25.0426	25.2484	25.6053	25.1879	24.9066	25.2375	26.0339	0.346755	26.4806	0.415555	25.3553	0.957182	25.3914	0.80854	24.782	0.545903	25.2343	0.287056	0.452287	0.0361481			0.714795
637	A0A3L7HL49	A0A3L7HL49	Ahnak2	Cricetulus griseus	641.21	24.25	4	7.7	NaN	23.3724	23.2588	23.5744	23.3074	23.5248	22.923	22.9249	24.2065	23.6785	23.6944	24.1375	22.587	24.1384	23.3076	23.5918	24.8879	24.316	26.138	25.3344	NaN	NaN	NaN	NaN	23.4019	0.130503	23.17	0.297692	23.9292	0.2818	23.4062	0.64586	25.1691	0.768784	#DIV/0!	#DIV/0!	#DIV/0!	-0.523022			0
638	A0A3L7HLB9;A0A061I2F4;A0A061I3A2;Q3TQR3;Q8BVV6;Q05CM5;A0A1Y7VJG2;Q3TKY2;Q05C65;Q6PHA6;Q3TT65;Q05CY6;G3H375;A0A1Y7VNP4;Q05CH7;A0A061I9G6;A0A1Y7VLQ0;A0A1Y7VKT5;A0A3L7GXA4;G3H376;A0A1Y7VLK2;A0A1Y7VLL6	A0A3L7HLB9;A0A061I2F4;A0A061I3A2;Q3TQR3;Q8BVV6;Q05CM5;A0A1Y7VJG2;Q3TKY2;Q05C65;Q6PHA6;Q3TT65;Q05CY6;G3H375;A0A1Y7VNP4	Eif5	Mus musculus	49.066	40.191	11	29.8	25.7502	26.547	26.1783	26.513	26.4394	26.5368	26.2213	26.2923	25.6262	25.5671	25.2597	25.4356	25.8833	25.5186	25.8284	25.4499	25.2156	25.2219	25.3436	25.3892	25.1916	25.0018	24.9205	25.161	26.2471	0.321054	26.3725	0.14232	25.4721	0.162495	25.6701	0.217535	25.2926	0.0872986	25.0687	0.129193	-0.223853	0.197923			1.54702
639	G3HG36;A0A3L7HLF3;V9GZG5	G3HG36;A0A3L7HLF3;V9GZG5	Glul	Mus musculus	33.762	41.043	2	11.1	NaN	NaN	NaN	NaN	NaN	NaN	NaN	NaN	23.7971	NaN	23.2558	NaN	NaN	NaN	NaN	NaN	23.8321	NaN	24.1853	23.6318	NaN	NaN	NaN	NaN	#DIV/0!	#DIV/0!	#DIV/0!	#DIV/0!	23.5264	0.382749	#DIV/0!	#DIV/0!	23.8831	0.280271	#DIV/0!	#DIV/0!	#DIV/0!	#DIV/0!			0
640	A0A3L7HLI3;Q3UVR0;Q8K2T9;F6RX08;Q91ZA5;Q8BIX0	A0A3L7HLI3	CgPICR_000869	Cricetulus griseus	267.68	147.7	3	19.9	22.7492	23.0974	NaN	NaN	24.2799	22.9559	NaN	22.9771	22.303	22.0201	NaN	NaN	NaN	22.7059	22.7751	22.6717	NaN	NaN	22.248	21.9727	NaN	NaN	NaN	22.2313	22.9233	0.174122	23.4043	0.758385	22.1616	0.20002	22.7176	0.0526638	22.1104	0.19471	22.2313	#DIV/0!	0.120959	0.556018			0
641	A0A3L7HLS2;A0A061I4R8;G3HA24	A0A3L7HLS2;A0A061I4R8	Hspb1	Mus musculus	20.697	174.58	3	62.2	NaN	24.8364	25.3469	25.1258	25.2283	24.184	26.0295	26.3436	25.9628	26.1081	26.3699	27.0114	26.8156	24.386	25.197	25.2409	26.6914	27.0071	25.9046	25.9192	24.8948	26.2182	25.159	24.9747	25.103	0.20903	25.4463	0.96367	26.363	0.463902	25.4099	1.01622	26.3806	0.556354	25.3117	0.614374	-1.06891	-0.953183			1.37872
642	A8IP69;A0A3L7HLS7;A0A061I2D3;G3HA25;G3IPD7	A8IP69;A0A3L7HLS7;A0A061I2D3;G3HA25;G3IPD7	Ywhag	Mus musculus	28.302	137.74	13	67.6	27.8899	27.0681	26.727	26.9351	27.0796	27.0169	26.6344	27.3535	27.0418	26.5148	26.9639	26.9074	27.3771	27.471	27.4321	27.2852	26.921	27.0305	27.2469	27.2373	27.2165	27.4485	26.9469	27.472	27.155	0.441345	27.0211	0.29635	26.857	0.234655	27.3914	0.0806098	27.1089	0.160154	27.271	0.2449	0.162063	0.534393		+	0.50805
643	A0A3L7HLU9;A0A061IAT0;G3HA51;F6W3Q8	A0A3L7HLU9;A0A061IAT0	H671_4g11939;Plod3	Cricetulus griseus;Mus musculus	86.057	74.562	16	26.1	25.8755	25.5933	25.413	25.5731	26.0424	25.8059	25.5059	26.2072	25.5892	25.5574	25.8662	25.6712	26.8042	26.561	26.4579	26.4209	26.0634	26.0551	25.662	26.1443	26.4117	26.9729	25.7787	26.3372	25.6137	0.166502	25.8904	0.304638	25.671	0.138704	26.561	0.172607	25.9812	0.216573	26.3751	0.488483	0.393942	0.890006		+	0.719448
644	A0A3L7HLZ9;G3H133;Q545E6	A0A3L7HLZ9;G3H133;Q545E6	Tsn	Mus musculus	23.677	25.398	4	24.3	23.5516	23.8852	24.3578	24.3397	24.1921	24.2402	23.9894	24.442	24.1916	23.7397	23.9786	NaN	NaN	24.7158	24.2998	24.2566	NaN	NaN	24.3272	23.4763	23.8185	24.2006	23.3403	23.5218	24.0336	0.336593	24.2159	0.185839	23.97	0.226047	24.4241	0.253566	23.9017	0.601661	23.7203	0.376009	-0.18144	0.454109			0.179707
645	A0A3L7HM41	A0A3L7HM41	CgPICR_017296	Cricetulus griseus	18.602	45.528	2	15.9	23.3995	23.6348	23.4835	23.9054	23.7932	23.6009	NaN	23.6338	NaN	NaN	23.4649	NaN	NaN	23.6165	23.7957	23.624	NaN	NaN	NaN	23.5559	NaN	22.943	NaN	NaN	23.6058	0.192423	23.676	0.102857	23.4649	#DIV/0!	23.6787	0.101371	23.5559	#DIV/0!	22.943	#DIV/0!	-0.612877	0.213851			0
646	G3H9S2;A0A3L7HM59;A0A0R4J0U8	G3H9S2;A0A3L7HM59	I79_007152	Cricetulus griseus	73.517	59.656	3	8.6	NaN	24.3418	23.9387	24.1951	23.6983	23.7754	24.1513	23.7867	24.2443	23.6575	24.0933	23.5746	23.8709	23.8765	23.9654	23.8684	23.815	23.3534	24.1853	23.8997	23.3348	23.7999	NaN	23.5724	24.1585	0.166582	23.8529	0.202766	23.8924	0.326776	23.8953	0.0468624	23.8133	0.345119	23.569	0.23253	-0.244288	0.00288439			0.465333
647	A0A3L7HM88;G3HUN1;A0A087WRL3;A0A087WP81;A0A3L7IQN0	A0A3L7HM88;G3HUN1;A0A087WRL3;A0A087WP81	Uchl5	Mus musculus	36.076	25.311	6	34	25.0642	24.7412	24.3496	24.5364	24.9579	24.955	NaN	25.0445	24.3686	24.539	24.6188	NaN	NaN	24.518	24.6847	24.5155	24.4259	25.0464	24.5287	24.5609	24.3734	NaN	24.0245	23.8844	24.6728	0.265026	24.9858	0.0508224	24.5088	0.127807	24.5727	0.0970056	24.6405	0.276642	24.0941	0.251819	-0.546374	0.0639388			1.35801
648	D3Z1H8;D3Z1H9;Q7TMS6;Q3U011;A0A3L7HMC5	D3Z1H8;D3Z1H9;Q7TMS6;Q3U011;A0A3L7HMC5	Gltp	Mus musculus	20.275	5.9286	1	8.4	NaN	NaN	NaN	NaN	NaN	NaN	22.4413	NaN	22.9632	NaN	NaN	NaN	NaN	NaN	NaN	22.1508	23.6221	22.7733	22.5485	NaN	NaN	NaN	NaN	NaN	#DIV/0!	#DIV/0!	22.4413	#DIV/0!	22.9632	#DIV/0!	22.1508	#DIV/0!	22.9813	0.566201	#DIV/0!	#DIV/0!	#DIV/0!	-0.812475			0
649	G3HVJ5;A0A3L7HMG4	G3HVJ5;A0A3L7HMG4	Sart3	Mus musculus	92.069	16.145	2	25.4	NaN	23.6035	23.6279	NaN	NaN	NaN	23.7589	NaN	NaN	NaN	23.6941	NaN	NaN	NaN	NaN	24.1507	23.8239	NaN	NaN	NaN	NaN	NaN	23.6363	NaN	23.6157	0.0121775	23.7589	#DIV/0!	23.6941	#DIV/0!	24.1507	#DIV/0!	23.8239	#DIV/0!	23.6363	#DIV/0!	-0.187532	0.45653			0
650	A0A3L7HMN9;Q9D6F6;G3I9M5;G3HI52;Q80ZS7;G3H320	A0A3L7HMN9;Q9D6F6;G3I9M5	Dynll1	Cricetulus griseus;Mus musculus	10.366	126.88	5	65.2	25.3402	24.9679	25.1696	25.4408	23.3888	24.8698	25.4443	23.3699	25.7374	25.5718	25.5812	24.6958	24.0035	25.6987	25.7236	26.0317	25.8569	24.9956	26.4716	24.9862	25.5032	23.5075	25.9129	26.0199	25.2296	0.17955	24.2682	1.05285	25.3965	0.473303	25.3644	0.919806	25.5776	0.722431	25.2359	1.17358	-0.341722	-0.0321584			0.195461
651	A0A3L7HMT6;A0A061I4Q0;G3GT57;H9KV02;H9KV01;H9KV15;H9KV00	A0A3L7HMT6;A0A061I4Q0;G3GT57	H671_4g11687;I79_000831	Cricetulus griseus	264.3	4.9091	3	1.7	NaN	NaN	22.2408	22.0597	NaN	NaN	22.5801	NaN	22.0156	NaN	21.6903	NaN	22.8456	22.4895	22.2013	23.08	NaN	NaN	22.3694	NaN	22.7916	22.075	NaN	22.406	22.1503	0.0905676	22.5801	#DIV/0!	21.8529	0.230076	22.6541	0.387393	22.3694	#DIV/0!	22.4242	0.358675	0.0548306	0.801169			0
652	A0A3L7HMW2;G3HQV5;A0A061I7V5	A0A3L7HMW2;G3HQV5;A0A061I7V5	H671_4g11874;Xylb	Cricetulus griseus;Mus musculus	55.809	16.673	2	7.5	NaN	23.4546	23.2027	22.9724	NaN	NaN	23.6815	NaN	23.4083	23.0683	23.1972	23.1702	NaN	22.5128	22.5898	23.0036	23.5963	NaN	23.0754	23.0201	NaN	NaN	NaN	22.7165	23.2099	0.196932	23.6815	#DIV/0!	23.211	0.142794	22.7021	0.263941	23.2306	0.317884	22.7165	#DIV/0!	-0.514119	-0.508937			0
653	A0A3L7HMX4;G3H2P1	A0A3L7HMX4;G3H2P1	I79_004459	Cricetulus griseus	46.002	13.241	5	13.8	NaN	22.8806	22.9284	23.0677	23.5874	22.9579	22.8707	23.3094	23.6729	23.2957	24.1531	23.3444	22.8508	23.856	23.2435	24.4631	23.934	24.2226	24.8771	24.314	23.252	NaN	NaN	23.2027	22.9589	0.0794015	23.1813	0.330509	23.6165	0.395022	23.6033	0.706845	24.3369	0.394849	23.2274	0.0348908	-1.10957	-0.0131946	+		1.69709
654	A0A3L7HN24;G3I277;A0A061I3V4;Q3TIE8;G3H8L2	A0A3L7HN24;G3I277;A0A061I3V4	Dld	Mus musculus	53.52	243.27	23	44.2	29.3274	28.9091	29.116	28.738	29.3318	29.1423	28.5021	29.1913	28.449	28.5519	28.6994	27.9548	29.0146	29.1849	29.5285	29.4087	28.1986	28.4099	28.4975	29.2387	29.3947	29.8546	29.2857	29.5654	29.0226	0.221101	29.0419	0.368714	28.4138	0.322757	29.2842	0.229266	28.5862	0.452715	29.5251	0.247987	0.938916	0.870407	+	+	1.96408
655	A0A3L7HN28;G3I196;A0A061I500;Q922F9	A0A3L7HN28;G3I196;A0A061I500;Q922F9	H671_4g12073;I79_017147	Cricetulus griseus	19.392	29.674	2	44.7	28.2931	27.6335	27.5901	27.5392	27.8654	27.7181	28.0055	27.8038	27.4788	27.1563	27.5335	29.4219	30.0196	NaN	27.2418	27.1574	27.7946	28.9457	26.4835	27.6385	27.2577	28.0985	27.0168	NaN	27.764	0.307289	27.8482	0.121013	27.8976	1.02971	28.1396	1.62865	27.7156	1.0072	27.4577	0.567884	-0.257925	0.241974			0.148508
656	A0A3L7HN75;G3I2E4;A0A061I2S9	A0A3L7HN75;G3I2E4;A0A061I2S9	H671_4g12475;I79_017574	Cricetulus griseus	55.477	106.01	14	34.8	25.8808	25.8246	25.6675	25.658	25.9509	25.347	25.5354	26.0792	26.1817	25.5596	26.1111	25.8638	24.5527	25.0229	25.1509	25.2733	25.8077	25.0983	25.834	26.2931	24.8331	24.0346	NaN	24.6927	25.7577	0.0970876	25.7281	0.344129	25.9291	0.281485	25	0.315183	25.7583	0.493199	24.5201	0.426262	-1.23813	-0.92909	+	+	1.74699
657	A0A3L7HN89	A0A3L7HN89	CgPICR_020004	Cricetulus griseus	58.009	34.734	2	22.7	NaN	24.4406	24.2657	24.7789	NaN	NaN	23.9606	NaN	24.6351	24.092	24.1765	NaN	23.5767	NaN	24.1984	24.5916	NaN	NaN	NaN	23.9429	NaN	NaN	NaN	24.3022	24.495	0.213008	23.9606	#DIV/0!	24.3012	0.292204	24.1222	0.511728	23.9429	#DIV/0!	24.3022	#DIV/0!	0.359266	-0.178954			0
658	A0A3L7HNA2;Q8C355	A0A3L7HNA2	CgPICR_016315	Cricetulus griseus	20.553	323.31	13	52	30.2937	29.2639	29.4409	29.1417	29.2712	28.8892	29.3724	29.6205	29.304	28.8868	29.4602	29.5523	30.0784	29.0491	29.1184	29.1759	29.5151	29.9809	29.098	29.9394	29.5191	30.5308	29.8693	29.9878	29.5351	0.450744	29.2883	0.303856	29.3008	0.294446	29.3555	0.484741	29.6333	0.414361	29.9768	0.419579	0.343411	0.0546222			0.540084
659	G3I5F4;A0A3L7HNG6	G3I5F4;A0A3L7HNG6	Cnpy4	Mus musculus	26.831	27.122	2	13.6	NaN	NaN	23.3361	NaN	NaN	NaN	NaN	NaN	NaN	NaN	22.5991	NaN	22.7354	22.8272	22.7703	22.5584	NaN	NaN	NaN	NaN	22.6842	22.734	NaN	22.6169	23.3361	0	#DIV/0!	#DIV/0!	22.5991	#DIV/0!	22.7228	0.115945	#DIV/0!	#DIV/0!	22.6784	0.0587684	#DIV/0!	0.123727			0
660	G3I837;A0A3L7HNI5;Q921Z9;Q3V100;F6Q3K8	G3I837;A0A3L7HNI5	Mpi	Mus musculus	46.328	43.099	7	26.5	24.4668	24.7372	24.6481	25.1119	25.1447	25.1061	23.9381	25.7587	24.6273	24.4638	24.8937	22.9722	23.7353	25.2195	25.4925	24.9871	24.7768	24.5833	25.1138	25.1012	24.9939	24.6001	23.8895	24.7791	24.741	0.235255	24.9869	0.760412	24.2392	0.863039	24.8586	0.77683	24.8938	0.259169	24.5657	0.478679	-0.328107	0.619372			0.563234
661	A0A3L7HNN4;G3H0B5;A0A1L1STE6;A0A061I8W6;A0A061I7Z2	A0A3L7HNN4;G3H0B5;A0A1L1STE6;A0A061I8W6;A0A061I7Z2	H671_4g11827;I79_003570	Cricetulus griseus	33.658	112.23	18	59.6	26.8957	27.1622	26.8744	26.9832	27.2727	27.3359	26.3521	27.1564	26.8391	26.8508	27.2363	26.5005	27.389	27.7729	27.5326	27.5963	26.7645	26.3503	27.0866	27.4635	27.8467	27.4866	27.7125	27.9786	26.9789	0.113414	27.0293	0.457517	26.8566	0.300736	27.5727	0.159151	26.9162	0.473242	27.7561	0.209942	0.839884	0.716024	+	+	1.75483
662	G3H0F1;A0A3L7HNQ1;E9PZ88;F8WIE1;Q8BWY6;A0A1S6GWG9;Q80XU4;Q3TBQ3;E9PYM7;Q9CTD5	G3H0F1;A0A3L7HNQ1	I79_003606	Cricetulus griseus	121.56	57.503	13	15.8	25.4293	24.2362	24.1902	24.3091	23.9987	24.5379	24.4015	23.8606	25.2374	24.714	24.8605	24.7635	23.919	25.2629	24.7833	25.1875	25.1994	24.3339	25.2609	24.6641	25.0484	24.8225	24.8931	25.0224	24.5412	0.51451	24.1997	0.321713	24.8938	0.236963	24.7882	0.616544	24.8646	0.443852	24.9466	0.107052	0.0820289	-0.105663			0.135689
663	G3H0B9;A0A3L7HNT0;A0A061I8X0;A0MNP4;Q8BVQ0;D6RDC7;D6RJ72;Q8BKW0	G3H0B9;A0A3L7HNT0;A0A061I8X0;A0MNP4;Q8BVQ0	H671_4g11830;Wdr61	Cricetulus griseus;Mus musculus	33.576	121.46	10	44.3	24.1444	25.1059	25.0072	25.6167	24.8939	25.3184	24.5095	24.975	25.3809	25.6934	25.306	24.722	23.5386	25.7833	25.8122	26.2028	24.604	25.3312	25.8977	25.132	26.1163	26.2466	26.3606	26.2252	24.9685	0.529073	24.9242	0.3321	25.2756	0.405392	25.3342	1.21227	25.2412	0.534479	26.2372	0.100102	0.995962	0.0586638	+		1.97717
664	A0A3L7HP36	A0A3L7HP36	CgPICR_013204	Cricetulus griseus	35.674	100.89	2	24	NaN	NaN	NaN	NaN	NaN	NaN	23.7592	NaN	22.7187	24.3476	NaN	24.8553	NaN	NaN	NaN	NaN	23.8742	24.4196	23.6316	NaN	23.1835	NaN	23.9776	NaN	#DIV/0!	#DIV/0!	23.7592	#DIV/0!	23.9739	1.11626	#DIV/0!	#DIV/0!	23.9751	0.403581	23.5806	0.561519	-0.394534	#DIV/0!			0.378009
665	A0A3L7HPE3;G3HKR3;A0A061I289	A0A3L7HPE3;G3HKR3;A0A061I289	H671_4g12778;Ptpn23	Cricetulus griseus;Mus musculus	180.12	22.949	9	8.9	24.3843	24.3312	23.7843	23.9404	24.3422	24.2996	23.603	24.6915	25.0132	24.0383	24.8356	24.6837	24.2334	24.5672	24.2657	24.6812	24.7412	24.0403	24.2703	24.3819	24.0456	24.2325	23.4345	24.4133	24.11	0.254485	24.234	0.455877	24.6427	0.424812	24.4369	0.221658	24.3584	0.292166	24.0315	0.425324	-0.326953	-0.205824			0.598549
666	G3I2M2;A0A3L7HPF4;A0A061I5X1;D3Z4T3;A0A0J9YVH9;D3Z666;A0A061I8R2	G3I2M2;A0A3L7HPF4;A0A061I5X1;D3Z4T3;A0A0J9YVH9	H671_4g12861;I79_017662;Psph	Cricetulus griseus;Mus musculus	27.773	18.248	8	33.6	26.3824	25.7018	25.9779	25.9663	26.7822	25.9593	25.6397	25.463	25.7035	25.649	25.9825	25.7087	26.6352	26.5457	26.3084	25.9261	25.6399	25.8196	26.026	26.2345	26.107	26.9762	26.7729	26.7667	26.0071	0.243196	25.961	0.584693	25.7609	0.150155	26.3539	0.316747	25.93	0.257059	26.6557	0.37855	0.725718	0.592952			1.71511
667	A0A3L7HPG6;G3HX42;Q3UZR8;A0A061I7M9	A0A3L7HPG6;G3HX42;Q3UZR8;A0A061I7M9	Eif2b1;I79_015559	Cricetulus griseus;Mus musculus	15.601	4.1638	2	17.6	NaN	23.7997	NaN	23.6144	NaN	24.0086	NaN	NaN	23.697	23.6099	23.6034	23.5553	23.9009	23.6843	23.6209	23.661	23.6862	NaN	23.2971	23.5491	23.5517	23.8712	NaN	23.6276	23.707	0.0926485	24.0086	#DIV/0!	23.6164	0.0589851	23.7168	0.125496	23.5108	0.197365	23.6835	0.166921	0.172651	0.100362			0.506259
668	A0A3L7HPJ5;G3I132;Q8K3J7	A0A3L7HPJ5;G3I132	Aacs	Mus musculus	82.637	15.48	10	13.8	25.5687	26.359	26.2892	26.4217	26.3935	26.2745	26.3798	26.2388	26.2318	26.1936	26.4531	26.1013	26.2339	25.7995	25.4836	25.6917	26.2158	26.3192	26.121	26.3531	25.3224	25.6848	25.0309	25.3447	26.1597	0.344413	26.3216	0.0766558	26.2449	0.149183	25.8022	0.316281	26.2523	0.105187	25.3457	0.267461	-0.906562	-0.442731	+		3.13069
669	A0A3L7HPK5	A0A3L7HPK5	CgPICR_013201	Cricetulus griseus	19.169	83.127	6	68.6	27.67	26.2775	26.5498	26.4278	26.4941	26.8352	26.7487	26.4654	25.4965	25.184	26.0817	26.2939	26.8204	25.6485	25.5617	25.1729	25.7096	26.313	24.7897	26.317	25.4359	26.8225	25.8394	26.1058	26.7313	0.5505	26.6358	0.18406	25.764	0.513069	25.8009	0.710456	25.7823	0.720667	26.0509	0.583464	0.268604	0.0368571			0.234011
670	G3I4X8;A0A3L7HPL3;F7CVW0;B2RRI2	G3I4X8;A0A3L7HPL3;F7CVW0;B2RRI2	I79_018519	Cricetulus griseus	101.75	1.9704	2	3.7	NaN	NaN	NaN	NaN	NaN	NaN	19.8423	NaN	20.9349	NaN	19.3053	NaN	NaN	NaN	NaN	NaN	20.9988	NaN	NaN	NaN	NaN	NaN	NaN	NaN	#DIV/0!	#DIV/0!	19.8423	#DIV/0!	20.1201	1.15232	#DIV/0!	#DIV/0!	20.9988	#DIV/0!	#DIV/0!	#DIV/0!	#DIV/0!	#DIV/0!			0
671	A0A3L7HPN2;G3H284;A8C1V9	A0A3L7HPN2;G3H284	Erp29	Mus musculus	31.855	87.815	14	40.2	26.2552	26.8332	26.7526	26.7974	26.6087	26.6803	26.8529	27.0027	27.0664	26.8062	27.0425	26.9415	27.6966	27.4515	27.3204	27.4633	27.4091	27.5221	27.3232	27.3789	27.1944	27.9487	26.8899	27.4571	26.6596	0.2352	26.7861	0.177075	26.9641	0.118384	27.483	0.156434	27.4083	0.0837724	27.3725	0.448584	-0.035789	0.51882		+	0.0552678
672	A0A3L7HPP8;G3GU30;A0A061I4E9;A0A061I5P6;G3H278;A0A3L7I636;Q3UCH0;Q3UFI4;A0A3L7II81;G3ICC1;A0A3L7HTI2;G3HAD3;A0A3L7HE74;A0A3L7H7U6;A0A061IHV0;A0A3L7HE97;G3HZP6;A0A3L7I5J1;A0A6B9RI88;A0A3L7GUF2;G3HK69;A0A3L7IGY7;A0A3L7I5J9;G3IEF7;A0A3L7I7E7;A0A061IR36;G3H6Z9	A0A3L7HPP8;G3GU30;A0A061I4E9;A0A061I5P6;G3H278;A0A3L7I636;Q3UCH0	H671_2g6027;I79_004246;I79_006123;I79_016553;Rpl6	Cricetulus griseus;Mus musculus	32.789	228.51	16	61.2	29.597	28.8057	29.0058	29.1831	28.6998	28.7842	29.3647	29.42	28.8285	28.58	28.7331	29.1052	29.652	28.3478	28.6503	28.7705	28.9236	28.9045	28.2107	28.8003	28.4771	29.299	28.0534	28.49	29.1479	0.291618	29.0672	0.377731	28.8117	0.220791	28.8551	0.560211	28.7098	0.337077	28.5799	0.520558	-0.129865	0.0434308			0.161192
673	A0A3L7HPS4;G3H292;F6U2C2;Q3UX07;A0A061I5L6;E9QM77;F6V8M6;Q3UX51;A0A061I6U1;F7B6X4;A0A286YDU2	A0A3L7HPS4;G3H292;F6U2C2;Q3UX07;A0A061I5L6;E9QM77;F6V8M6;Q3UX51	H671_4g11403;I79_004263	Cricetulus griseus	110.08	21.389	4	5.9	NaN	23.657	NaN	23.6852	NaN	23.8686	NaN	NaN	NaN	23.4586	23.1877	NaN	24.8607	24.0163	23.9095	24.6154	NaN	NaN	23.3438	NaN	23.8344	24.6924	23.5053	23.8518	23.6711	0.0140953	23.8686	#DIV/0!	23.3232	0.191591	24.3505	0.460663	23.3438	#DIV/0!	23.971	0.506664	0.627158	1.02731			0
674	A0A3L7HPU9;G3GU76;Q5M8R8;Q5FWB6;D3YVM5;S4R1N1;G3HDY7;A0A3L7IGD7;G3HKG9;A0A3L7HSL9;A0A3L7I1Z4;O89073;G3HSW6;A0A061HY34	A0A3L7HPU9;G3GU76;Q5M8R8;Q5FWB6;D3YVM5;S4R1N1	H671_xg20133;I79_008756;I79_013964;Rplp0	Cricetulus griseus;Mus musculus	34.23	114.7	14	61.2	28.6998	29.4717	29.1867	29.3762	29.5552	29.4419	28.6317	29.6571	28.9374	28.7834	29.0645	27.7498	28.1447	29.4175	29.3493	29.1712	28.3089	27.5399	28.7034	28.9013	28.9944	28.7624	28.0937	28.8768	29.1836	0.297575	29.3215	0.468168	28.6338	0.600405	29.0207	0.593153	28.3634	0.601665	28.6818	0.403383	0.318435	0.386881			0.383929
675	A0A3L7HQ14;Q8CIJ3;A0A0G2JG48;G3GVF4	A0A3L7HQ14;Q8CIJ3	Eif3b	Mus musculus	91.376	323.31	31	46.9	29.507	28.5096	28.3658	28.6677	29.2741	29.196	28.3115	29.1862	28.1372	27.7517	28.0975	27.1602	27.7496	28.1818	28.2681	27.9738	27.76	27.3761	27.795	28.2573	27.5667	28.0468	27.3994	27.5216	28.7625	0.44286	28.9919	0.45535	27.7867	0.45211	28.0433	0.231498	27.7971	0.360759	27.6336	0.284385	-0.163464	0.256685			0.298106
676	A0A3L7HQ41;C5J3M1;A0A3L7HRC9;A0A3L7IF87;A0A3L7IIZ3	A0A3L7HQ41	CgPICR_013643	Cricetulus griseus	28.294	139.62	2	40.2	23.1499	21.8018	21.9631	22.3455	22.276	22.6259	22.0468	22.621	22.1462	21.752	22.2183	22.0908	22.3101	21.2645	22.0097	21.8081	22.2136	22.3289	21.6546	22.5146	21.5702	22.4308	21.6618	21.9246	22.3151	0.520852	22.3924	0.282694	22.0518	0.206613	21.8481	0.440375	22.1779	0.370291	21.8968	0.386365	-0.281125	-0.203721			0.476392
677	K7Q7T7;Q3TLP8;Q8BPG5;Q9D859;A0A3L7HQ44;G3GVB5;Q8C4N8;A0A061I5F7;Q14A12;A0A3L7H9P2;G3GXC8;A0A061HWM0;A0A061I457;A2AC13;A0A3L7I503;Q8QZS2;A0A2R8VHH0;G3IEW6;A0A061HWV1	K7Q7T7;Q3TLP8;Q8BPG5;Q9D859;A0A3L7HQ44;G3GVB5;Q8C4N8;A0A061I5F7;Q14A12;A0A3L7H9P2;G3GXC8;A0A061HWM0;A0A061I457;A2AC13;A0A3L7I503;Q8QZS2	H671_4g11901;H671_7g18357;I79_022271;Rac1;Rac3	Cricetulus griseus;Mus musculus	21.45	35.708	9	46.9	27.4282	27.2355	27.4005	27.3192	27.4672	27.3713	26.9607	27.6444	27.1391	26.8517	27.1885	26.865	27.1184	27.1029	27.0932	27.109	26.6369	26.7223	27.0602	27.5266	26.7903	27.3553	27.0138	26.9615	27.3459	0.0752454	27.3609	0.289805	27.0111	0.177552	27.1059	0.0106125	26.9865	0.403823	27.0302	0.236817	0.0437064	0.0947857			0.0664971
678	A0A3L7HQA2;Q3UJK0;Q58EV5;Q8C7C4;Q497Z6;Q6P202;Q3UBK2;A0A0J9YUZ4;Q8BNM0;Q8BQ02;A0A0J9YUD8;G3GWG3;D3YZ18;D3YVC6;G3GZL5;G3HN43;G3I180;G3HGH1;G3HUE9;Q80YZ1;G3HI51;A0A3L7H978;A0A3L7I826;A0A3L7HJJ5;Q8CH24;G3H954;G3I6M7;A0A3L7H721;A0A3L7IIP0;G3GZA1;A0A3L7I832;G3H4K0;A0A3L7H2Z2	A0A3L7HQA2;Q3UJK0;Q58EV5;Q8C7C4;Q497Z6;Q6P202;Q3UBK2;A0A0J9YUZ4;Q8BNM0;Q8BQ02;A0A0J9YUD8;G3GWG3;D3YZ18;D3YVC6	I79_003161;I79_003300;I79_006916;I79_009698;I79_017129;I79_019152	Cricetulus griseus;Mus musculus	24.893	255.22	10	67	29.8155	28.9995	29.1888	29.0984	29.4377	29.258	29.1076	29.3872	28.9825	28.4558	28.8485	29.0454	29.3189	28.8752	28.7617	28.626	28.724	28.9405	28.2302	29.1666	28.5099	29.3128	28.3087	28.476	29.2756	0.318839	29.2977	0.147556	28.8331	0.264583	28.8955	0.300137	28.7653	0.399916	28.6518	0.449315	-0.113514	0.062408			0.143365
679	A0A3L7HQJ4;Q3UG90;F8VQ28;A0A1D5RMM8;Q99LE7;G3GU77;A0A0J9YV30;G3GU78	A0A3L7HQJ4;Q3UG90;F8VQ28;A0A1D5RMM8;Q99LE7;G3GU77;A0A0J9YV30	I79_001232;Pxn	Cricetulus griseus;Mus musculus	65.405	32.461	10	21.6	24.7993	24.299	23.8773	24.2283	24.647	24.4809	24.4028	24.8219	24.2905	24.448	24.1273	24.0744	24.5357	23.8773	24.0554	24.1448	24.1069	23.8447	23.7888	24.687	23.5217	24.2454	24.2701	23.5432	24.301	0.329053	24.5881	0.186167	24.235	0.169144	24.1533	0.278136	24.1068	0.410882	23.8951	0.418974	-0.211715	-0.0817451			0.303026
680	A0A3L7HQM1;A0A3L7HJQ5;G3H9R0;A0A061I263;G3X8S8	A0A3L7HQM1;A0A3L7HJQ5	Tsen15	Mus musculus	18.567	72.286	3	34.9	23.9937	24.8515	NaN	25.0259	24.7882	24.4359	24.3575	25.1035	24.6308	23.9992	NaN	24.3916	25.0688	NaN	24.3282	23.463	24.236	24.0404	24.2708	24.6202	22.9691	NaN	NaN	23.4	24.6237	0.451129	24.6713	0.343686	24.3405	0.318871	24.2867	0.803712	24.2919	0.241236	23.1846	0.30469	-1.1073	-0.0538457	+		2.10852
681	A0A3L7HQN6;G3HSG5;A0A061I306;A0A061I9P5;Q8C2C6;Q9D828;Q9Z1A1;G3HMP0;B8JJG9;B8JJG7;B8JJG8;F6QJV5	A0A3L7HQN6;G3HSG5;A0A061I306;A0A061I9P5	I79_012009;Tfg	Cricetulus griseus;Mus musculus	43.209	59.747	5	28.4	24.8493	24.7463	24.3201	24.4585	24.6303	24.6922	23.8213	24.5214	24.2283	23.9095	24.3542	23.9231	NaN	24.2361	23.5457	23.7564	NaN	23.3006	24.6587	24.7372	NaN	NaN	NaN	NaN	24.5935	0.213171	24.4163	0.402884	24.1038	0.222583	23.8461	0.353816	24.2322	0.807704	#DIV/0!	#DIV/0!	#DIV/0!	-0.257702			0
682	A0A5F8MPV7;A0A5F8MPN7;G3H071;A0A3L7HQV2;A0A5F8MPK7;Z4YJE9	A0A5F8MPV7;A0A5F8MPN7;G3H071;A0A3L7HQV2;A0A5F8MPK7;Z4YJE9	Qtrtd1	Mus musculus	29.464	3.4931	2	9.6	NaN	23.7651	NaN	23.0946	22.801	23.3814	NaN	NaN	NaN	22.5734	22.6631	NaN	NaN	22.4676	22.6656	22.4302	NaN	NaN	NaN	22.6647	NaN	22.4703	NaN	22.3741	23.4298	0.335249	23.0912	0.410411	22.6183	0.0634307	22.5211	0.126489	22.6647	#DIV/0!	22.4222	0.0680351	-0.242528	-0.09712			0
683	G3GWI3;A0A3L7HQY0;Q545W2	G3GWI3;A0A3L7HQY0;Q545W2	Polr1d	Mus musculus	13.235	2.208	2	20.7	24.1305	23.8776	23.7294	23.6968	23.9432	23.8902	NaN	NaN	NaN	23.4289	NaN	NaN	NaN	NaN	23.0566	NaN	23.262	NaN	NaN	23.6591	NaN	NaN	NaN	NaN	23.8586	0.17113	23.9167	0.0374251	23.4289	#DIV/0!	23.0566	#DIV/0!	23.4605	0.280771	#DIV/0!	#DIV/0!	#DIV/0!	-0.372316			0
684	A0A3L7HQY2;Q54AC6;Q3UJM3	A0A3L7HQY2;Q54AC6;Q3UJM3	Cox17	Cricetulus griseus	6.4946	14.029	3	86.9	26.3839	24.7828	24.8791	25.0772	25.2311	25.8155	23.5926	24.8645	24.8936	23.7642	23.9829	23.5574	24.9156	24.8865	24.7823	25.0134	24.0786	23.747	24.4412	24.7836	23.682	24.3187	23.4532	23.4356	25.2808	0.645705	24.8759	0.940897	24.0495	0.58891	24.8995	0.09511	24.2626	0.448312	23.7224	0.41307	-0.540256	0.849967			0.897274
685	A0A3L7HQZ6;G3HAJ9;E9Q4B5;F8WJI3	A0A3L7HQZ6;G3HAJ9;E9Q4B5;F8WJI3	Ccdc58	Mus musculus	14.136	27.379	5	44.4	25.0144	24.3795	25.0876	24.2353	24.0845	24.7693	23.6678	24.4767	24.0692	24.5862	24.1731	24.0392	24.1934	24.1406	24.0872	23.8065	23.7827	24.0723	24.1465	24.6705	24.365	24.542	23.9922	24.3729	24.6792	0.376126	24.2496	0.478674	24.2169	0.252783	24.0569	0.172513	24.168	0.369954	24.318	0.232035	0.150032	-0.159969			0.285945
686	A0A3L7HR02;G3H0E4;Q3URZ9	A0A3L7HR02;G3H0E4	Cspg4	Mus musculus	256.77	10.572	6	4.2	NaN	NaN	NaN	24.0407	NaN	NaN	24.2332	NaN	24.4194	NaN	24.0145	NaN	NaN	NaN	NaN	NaN	24.7248	24.3237	24.9167	24.8086	NaN	NaN	NaN	NaN	24.0407	0	24.2332	#DIV/0!	24.217	0.286272	#DIV/0!	#DIV/0!	24.6934	0.258675	#DIV/0!	#DIV/0!	#DIV/0!	#DIV/0!			0
687	A0A3L7HR13;G3I2L7;A0A3L7HQ35;D3Z5B1;Q8CEW7;A0A061I5Y1;B2RPU8	A0A3L7HR13;G3I2L7;A0A3L7HQ35	Chchd2;Zbed5	Mus musculus	13.34	36.432	4	42	27.47	27.1765	26.7699	26.9313	26.9832	27.0875	26.6818	27.3317	26.3586	25.9252	26.3377	25.9725	26.8806	26.7229	26.8056	26.8231	26.1009	26.0551	26.2258	26.7793	26.7095	27.2531	26.8284	26.8478	27.087	0.264348	27.021	0.269228	26.1485	0.231491	26.8081	0.0652133	26.2903	0.333927	26.9097	0.236964	0.619471	0.659552		+	1.63407
688	A0A3L7HR63;D3Z3A0;Q8BVM6;Q9CT86;G3GSI2	A0A3L7HR63	Ppp1r2	Mus musculus	21.865	59.107	5	59.8	26.4605	25.3011	25.5269	25.3017	25.7354	25.7394	25.1042	25.8944	25.7457	24.8498	25.4383	25.4023	25.4674	25.5377	25.8098	25.5091	25.21	25.6524	25.2445	26.092	25.4968	26.6798	25.6341	25.7004	25.6476	0.478301	25.6183	0.350681	25.359	0.372846	25.581	0.155234	25.5497	0.413577	25.8778	0.54133	0.328083	0.222026			0.428703
689	Q6ZWX1;A0A3L7HR67;Q9DC85;Q8BQV7	Q6ZWX1;A0A3L7HR67;Q9DC85;Q8BQV7	Rpl35a	Mus musculus	12.554	35.306	11	69.1	28.2746	27.3919	27.4233	27.3246	27.6142	27.6022	27.3102	28.0729	26.7764	26.7482	27.1377	27.2303	27.424	26.3494	27.2345	26.8674	27.0044	27.283	26.1806	27.4418	26.6007	27.1402	26.7242	26.8442	27.6036	0.389048	27.6499	0.315124	26.9732	0.246663	26.9688	0.47318	26.9775	0.561166	26.8273	0.231075	-0.150129	-0.00432301			0.194932
690	A0A3L7HRB7;G3GZH9;G3GZI0;Q3UCC5;D3YWA4;G3IMX6;A0A061HV99;Q3KQH9;F8WI88;Q3TM89;D6RGL8;D6RDQ3;A0A061HUJ8	A0A3L7HRB7;G3GZH9;G3GZI0;Q3UCC5	H671_xg20353;Pcnp	Cricetulus griseus;Mus musculus	18.935	30.115	7	57.3	26.1353	24.5337	24.0827	24.4537	24.9453	25.2045	24.1062	24.5587	24.3295	24.0129	23.1001	24.6631	23.6027	23.4447	24.3463	22.0806	23.6974	23.911	23.7276	25.0879	23.7391	23.8338	22.3778	23.6565	24.8013	0.788711	24.7037	0.478612	24.0264	0.67219	23.3686	0.944351	24.106	0.66138	23.4018	0.686518	-0.704183	-0.657817			0.721159
691	A0A3L7HRC6;Q52KC1;G3HYG2;Q8BTU6;E9Q561;A0A338P6X5	A0A3L7HRC6;Q52KC1;G3HYG2;Q8BTU6;E9Q561;A0A338P6X5	Eif4a2	Mus musculus	44.699	87.353	6	45.6	27.4054	26.7879	26.8401	26.7487	27.0739	26.9876	26.7131	27.2434	26.996	26.7964	27.3203	26.6907	27.5592	27.0079	27.115	26.9939	27.1846	26.5783	26.5995	27.3057	27.008	27.4562	26.7367	27.1114	26.9455	0.267492	27.0045	0.221428	26.9509	0.276914	27.169	0.265737	26.917	0.382191	27.0781	0.297512	0.161066	0.218131			0.275144
692	A0A3L7HRG7;G3I318;A0A338P6Q4;A0A061I9B3;A0A061I8D4	A0A3L7HRG7;G3I318;A0A338P6Q4;A0A061I9B3;A0A061I8D4	Abcf3	Mus musculus	77.703	6.3078	2	4.6	NaN	NaN	NaN	22.5305	22.3078	NaN	22.8808	NaN	22.6632	NaN	22.8528	NaN	22.9599	NaN	NaN	NaN	22.5662	NaN	22.4141	NaN	22.5802	NaN	NaN	NaN	22.5305	0	22.5943	0.405172	22.758	0.1341	22.9599	#DIV/0!	22.4901	0.107588	22.5802	#DIV/0!	0.0901089	0.20188			0
693	A0A3L7HRH1;G3H8E7	A0A3L7HRH1;G3H8E7	Gmppb	Mus musculus	35.202	67.828	7	31.2	26.2814	25.1144	25.22	25.1628	24.3367	24.8154	25.1641	24.4183	25.3768	25.2831	25.3113	25.2481	25.5421	25.205	25.0792	25.2961	25.5441	25.3288	25.6355	24.9494	24.9461	25.1355	25.3648	25.1171	25.4446	0.484544	24.6836	0.382509	25.3048	0.0544685	25.2806	0.195708	25.3645	0.305099	25.1409	0.171922	-0.223602	-0.0242057			0.604151
694	A0A3L7HRI3;A0A061I3Z6;G3HEN3;Q9CZJ3;A0A061I5A3;A0A3L7HNS8	A0A3L7HRI3;A0A061I3Z6	H671_4g12022;I79_009022	Cricetulus griseus	34.366	17.073	2	29.4	24.3913	23.7137	23.6362	23.7932	23.7631	24.0032	23.413	23.6691	23.3905	23.4912	23.6285	23.3342	23.9403	23.8459	23.6206	24.0636	23.4869	23.1197	NaN	23.7757	24.1531	24.0102	23.9056	24.0137	23.8836	0.298314	23.7121	0.244049	23.4611	0.129118	23.8676	0.187211	23.4607	0.328765	24.0206	0.101518	0.559894	0.406545			1.66693
695	A0A3L7HSE5;G3I7Q5;A0A061I9J4;F8WHU9;Q3TI08;Q8C8U3;Q9JJA1;Q3TY03;Q3TIH8;Q9CUE2	A0A3L7HSE5;G3I7Q5;A0A061I9J4;F8WHU9;Q3TI08;Q8C8U3;Q9JJA1;Q3TY03;Q3TIH8	H671_4g12451;Zpr1	Cricetulus griseus;Mus musculus	50.754	28.117	9	31.2	25.1526	23.8204	23.3288	23.125	24.3503	23.4599	24.2835	23.3446	23.6422	24.0014	NaN	23.877	NaN	23.0391	22.7784	23.0105	24.1341	24.0105	24.0378	22.9979	23.2038	NaN	22.9538	23.0862	23.8567	0.789745	23.8596	0.530857	23.8402	0.182395	22.9426	0.142971	23.7951	0.534088	23.0812	0.125084	-0.713858	-0.897528		+	1.11227
696	A0A3L7HSR9;G3H6C5;A0A061I5Y9;A0A1L1STC0;G3GUC5	A0A3L7HSR9;G3H6C5	Cdc37;H671_4g13050	Cricetulus griseus;Mus musculus	39.723	273.13	24	62.1	28.3595	28.0319	27.8577	27.9488	28.4758	28.2425	27.8331	28.59	27.8397	27.5245	27.8266	27.6229	27.9465	27.4233	27.8838	27.634	27.7406	27.4502	27.5805	27.963	27.2761	27.9053	27.2409	27.292	28.0495	0.189298	28.2854	0.334408	27.7034	0.155157	27.7219	0.240535	27.6836	0.220936	27.4286	0.318521	-0.254974	0.0184679			0.626406
697	A0A3L7HSS8;A0A061I4D9;G3H6B4;A0A061I329	A0A3L7HSS8	Qtrt1	Mus musculus	42.614	47.761	7	28	25.2521	25.8489	25.6234	25.7377	25.5233	25.5105	25.2339	25.9642	24.5463	23.9959	24.4988	24.6204	24.7479	24.7748	24.9622	24.5074	24.1595	24.3608	24.3399	24.5005	23.4709	24.4504	NaN	23.9935	25.6155	0.224456	25.558	0.301946	24.4154	0.28407	24.7481	0.186606	24.3402	0.139931	23.9716	0.49012	-0.368587	0.332701			0.695472
698	A0A3L7HST4;A0A061I172;Q8VCT0;Q3U8R7;Q3TVR4;Q3TDD1;A0A1L1SRE8;Q91ZJ1;G3HVQ6;A0A061I3K3	A0A3L7HST4;A0A061I172;Q8VCT0;Q3U8R7;Q3TVR4	H671_4g13160;H671_5g14813;Ldlr	Cricetulus griseus;Mus musculus	95.541	14.578	5	7.9	23.571	23.483	23.1373	23.4198	23.4349	23.5297	23.061	23.7895	23.434	22.9556	23.2387	23.2426	NaN	24.906	24.171	24.841	23.061	NaN	23.6969	23.6069	24.1466	24.7264	24.1253	24.7251	23.4028	0.162421	23.4538	0.301716	23.2177	0.19709	24.6393	0.40684	23.4549	0.344135	24.4308	0.340637	0.975916	1.42158	+	+	1.86996
699	A0A3L7HSU5;A0A061IBK9;G3GT06	A0A3L7HSU5	Cct8	Mus musculus	52.985	98.055	9	63.8	29.4882	28.7012	29.0056	28.6643	29.1924	29.0944	28.5002	29.0202	28.3471	28.1648	28.5195	28.6833	28.5806	28.4931	28.6074	28.311	28.3621	28.1087	28.3133	28.6676	28.4524	28.1478	28.0973	28.53	28.9648	0.329923	28.9518	0.309223	28.4287	0.223152	28.498	0.133885	28.3629	0.230885	28.3069	0.216155	-0.0560565	0.0693598			0.13365
700	A0A3L7HT34;Q99LF5;Q921S3;G3GTC7;Q3TQP6;Q3TQW1;Q3UZW5	A0A3L7HT34	I79_000906	Cricetulus griseus	63.977	86.419	12	30.4	NaN	24.4681	24.6775	24.0944	23.62	23.1089	25.6531	23.7177	25.0082	25.7715	24.2867	24.8954	23.6824	24.5095	25.1013	24.9785	25.3819	24.849	25.9659	23.4037	25.8627	24.5334	25.6181	25.5031	24.4133	0.241172	24.0249	1.11782	24.9904	0.609568	24.5679	0.643074	24.9001	1.09697	25.3793	0.583547	0.479209	-0.422516			0.328107
701	A0A3L7HT59;A0A061I510;A0A061I766;E9Q175;E9PVU0;E9Q3L1;E9Q174;V9GXM4;V9GX76;B2RWR8;G3I0Q8;G3I0Q7;Q8BK95;Q6A077	A0A3L7HT59;A0A061I510;A0A061I766;E9Q175;E9PVU0;E9Q3L1;E9Q174;V9GXM4;V9GX76;B2RWR8;G3I0Q8	Myo6	Mus musculus	139.57	102.77	10	11.2	24.3584	24.6374	24.416	24.6089	24.8377	24.9774	25.065	24.9254	25.268	25.4097	24.752	25.2435	24.6435	25.4937	25.2098	25.3374	25.3702	25.7393	25.3314	24.5239	25.127	25.0183	NaN	24.5173	24.5052	0.120146	24.9514	0.0952017	25.1683	0.287033	25.1711	0.370388	25.2412	0.512306	24.8875	0.325183	-0.353667	0.00278902			0.458827
702	A0A3L7HT88;G3H065	A0A3L7HT88;G3H065	I79_003540	Cricetulus griseus	19.098	24.92	6	41.6	26.9952	26.3123	26.419	26.3051	26.6403	26.4991	26.2299	26.8982	25.9261	25.4876	26.1425	25.7833	26.3825	25.6312	25.6453	25.7335	25.7795	25.7036	25.4588	26.0948	25.2351	26.3119	25.0092	25.6166	26.5079	0.284913	26.5669	0.278865	25.8349	0.274593	25.8481	0.359109	25.7592	0.262271	25.5432	0.570506	-0.215961	0.0132198			0.286321
703	A0A3L7HT96;A0JNZ0;A0A494BAE4;V9GXS6;A0A3L7GUF8	A0A3L7HT96	CgPICR_005199	Cricetulus griseus	83.723	106.98	5	36	25.7167	24.3647	24.2208	24.8752	25.5754	25.2782	24.3456	25.6249	24.8169	24.0602	24.7026	24.4323	NaN	NaN	NaN	23.5669	24.3566	23.8699	24.6723	25.0139	NaN	NaN	23.0016	23.0354	24.7943	0.585414	25.206	0.593671	24.503	0.336384	23.5669	#DIV/0!	24.4782	0.486323	23.0185	0.0238679	-1.45967	-0.936142	+		1.79247
704	A0A3L7HTA3;G3HFY6;A0A061I947	A0A3L7HTA3;G3HFY6;A0A061I947	H671_4g11732;Sdf2l1	Cricetulus griseus;Mus musculus	23.511	79.314	4	30.6	25.1149	24.8019	24.9349	24.7671	23.8292	23.5759	25.1109	23.4833	25.0341	24.7768	24.9154	24.8863	25.6727	24.8621	24.8368	25.2753	25.1625	25.3645	25.0339	24.9304	25.5771	24.911	24.806	25.3429	24.9047	0.136568	23.9998	0.754994	24.9031	0.105728	25.1617	0.395532	25.1228	0.187017	25.1593	0.362726	0.0364523	0.258575			0.0634377
705	G3I1J6;A0A3L7HTA8;A0A061I5M8;Q3U5N4	G3I1J6;A0A3L7HTA8;A0A061I5M8	Adprh;H671_4g13178	Cricetulus griseus;Mus musculus	38.788	60.191	15	41.7	27.4866	27.023	27.2968	27.1288	27.446	27.1971	27.1446	27.5795	26.7281	26.4099	26.8601	26.8507	27.2077	26.9364	26.95	26.6251	26.8756	26.7802	27.0688	26.9597	26.5763	27.1688	26.8299	27.1494	27.2338	0.175617	27.3418	0.205869	26.7122	0.210275	26.9298	0.238431	26.9211	0.122772	26.9311	0.283015	0.0100346	0.217618			0.0221648
706	A0A3L7HTH5;G3GSM1;A0A061HX76;A0A3L7H5R6;G3HQ56;D3Z3T5;G3HQ57	A0A3L7HTH5;G3GSM1;A0A061HX76;A0A3L7H5R6;G3HQ56;D3Z3T5	I79_012951;Pcyt1a;Pcyt1b	Cricetulus griseus;Mus musculus	39.949	21.726	4	16.7	NaN	22.634	22.7697	22.9153	NaN	NaN	23.5129	NaN	23.2232	23.2703	23.4571	23.5702	23.2261	NaN	22.4893	22.8597	24.0709	23.4595	23.3791	22.7163	22.8185	NaN	NaN	22.7155	22.773	0.114856	23.5129	#DIV/0!	23.3802	0.162032	22.8584	0.368377	23.4065	0.554174	22.767	0.0728176	-0.639442	-0.521849			0.699418
707	A0A3L7HU95;A0A0U1RPJ7;D3YVR9;D6RI64;G3HMF9	A0A3L7HU95;A0A0U1RPJ7;D3YVR9	Smap	Mus musculus	20.032	265.47	4	25.4	25.531	25.8254	25.7789	25.6638	25.5162	25.6767	26.0214	24.8561	25.6465	25.2949	25.8503	26.0256	26.6193	25.5927	25.4315	25.9436	25.5853	26.0067	24.9268	25.8529	25.714	26.1369	25.0736	25.7536	25.6997	0.113826	25.5176	0.488792	25.7043	0.313848	25.8968	0.527008	25.5929	0.476986	25.6695	0.440682	0.0766101	0.192461			0.0854849
708	A0A3L7HUA3;G3HWE6;A0A1L1SV73;Q3UB96	A0A3L7HUA3;G3HWE6;A0A1L1SV73	I79_015303	Cricetulus griseus	143.64	75.472	16	17.8	24.4524	25.0463	25.259	25.2887	25.1102	25.3336	25.9982	25.299	25.9267	25.7027	25.3782	25.1759	25.3399	25.4735	25.5336	25.5997	25.801	25.3497	25.8664	25.0811	25.2074	24.8696	NaN	25.0207	25.0116	0.336105	25.4353	0.387906	25.5459	0.333965	25.4867	0.110599	25.5246	0.374393	25.0326	0.16922	-0.491975	-0.059175			1.03801
709	A0A3L7HUA6;G3HSE5	A0A3L7HUA6;G3HSE5	I79_013776	Cricetulus griseus	104.76	83.46	15	24.5	25.7653	25.8312	25.5084	25.857	25.6165	26.11	25.8069	25.5281	26.34	26.4525	25.9667	25.6135	25.6858	26.3543	26.162	26.6089	26.704	25.5648	26.5683	25.8709	26.3609	24.9691	25.5882	26.2293	25.7405	0.138108	25.7654	0.25755	26.0932	0.381282	26.2027	0.390225	26.177	0.5475	25.7869	0.641207	-0.390112	0.109567			0.408406
710	Q921R2;Q5BLJ7;A0A3L7HUB5;G3HMG1;A0A061IBD5;A0A0U1RQ71;G3HUU8;A0A3L7IAL2	Q921R2;Q5BLJ7;A0A3L7HUB5;G3HMG1;A0A061IBD5	Rps13	Mus musculus	16.142	64.815	14	55.7	29.3721	28.701	28.8065	28.7896	28.8405	28.8827	28.6478	28.8884	28.4581	28.4892	28.4386	28.0452	28.2762	28.3421	28.5474	28.4109	28.5328	28.0998	28.118	28.5607	28.4331	28.7828	28.376	28.3598	28.9173	0.265604	28.8149	0.113402	28.3578	0.209419	28.3941	0.116051	28.3278	0.25316	28.488	0.199055	0.160114	0.0363626			0.445582
711	G3HSE8;A0A3L7HUC0;Q9CTF6;A0A1B0GRG1;A0A1B0GRT5;Q3U1N3;A0A3L7HHL3	G3HSE8;A0A3L7HUC0;Q9CTF6	Rras2	Mus musculus	18.078	10.378	3	26	NaN	NaN	NaN	21.9448	NaN	NaN	21.8961	NaN	21.5201	NaN	21.842	21.979	22.2952	22.1674	23.3031	22.402	21.7414	NaN	22.4295	NaN	23.0932	NaN	23.4298	22.5702	21.9448	0	21.8961	#DIV/0!	21.7804	0.235589	22.542	0.516428	22.0854	0.486584	23.0311	0.433168	0.945667	0.761581			0.976276
712	A0A3L7HUH5;A0A0U1RQ55;G3IIV0;B3KW52	A0A3L7HUH5	Ubfd1	Mus musculus	32.681	6.1199	3	16.6	NaN	23.4057	23.1993	23.6401	NaN	NaN	23.1885	23.3155	NaN	NaN	NaN	NaN	NaN	23.1873	NaN	NaN	NaN	NaN	NaN	NaN	NaN	NaN	NaN	NaN	23.415	0.180089	23.252	0.0898072	#DIV/0!	#DIV/0!	23.1873	#DIV/0!	#DIV/0!	#DIV/0!	#DIV/0!	#DIV/0!	#DIV/0!	#DIV/0!			NaN
713	A0A3L7HUI0;G3IHK4;Q8CEC8;Q8BNP6;Q7TPC7;F6ZEU2;Q3UWZ1;F7A9F2;D3Z088	A0A3L7HUI0;G3IHK4;Q8CEC8;Q8BNP6;Q7TPC7	Eef2k	Mus musculus	71.479	22.008	7	12.9	NaN	NaN	NaN	NaN	NaN	NaN	22.3152	NaN	22.7911	22.929	22.3207	NaN	NaN	NaN	NaN	NaN	23.3369	NaN	23.945	NaN	NaN	NaN	NaN	NaN	#DIV/0!	#DIV/0!	22.3152	#DIV/0!	22.6802	0.318939	#DIV/0!	#DIV/0!	23.641	0.430027	#DIV/0!	#DIV/0!	#DIV/0!	#DIV/0!			0
714	A0A3L7HUP5;Q5FWJ5;Q3TUA1;Q3TL71;B2M1R6;Q3TJ38;Q3U6X2;Q3U9Q3;Q3TG17;H3BLL4;H3BKD0;H3BK96;A0A286YDM3;A0A286YCM2;H3BKI8;A0A286YEC4;A0A286YDH1;Q8BT23;H3BLP7;H3BJ43;A0A286YE41;H3BJS9	A0A3L7HUP5;Q5FWJ5;Q3TUA1;Q3TL71;B2M1R6;Q3TJ38;Q3U6X2;Q3U9Q3;Q3TG17;H3BLL4;H3BKD0;H3BK96;A0A286YDM3;A0A286YCM2	CgPICR_010312; Hnrnpk	Cricetulus griseus	58.339	323.31	5	59.2	NaN	26.8795	26.9409	27.131	NaN	NaN	26.774	26.1821	26.6905	27.8458	27.0173	27.5346	27.6196	25.7363	NaN	25.6556	26.7046	26.7175	28.245	26.1301	26.0624	26.6006	26.1182	25.1239	26.9838	0.107093	26.4781	0.418585	27.2721	0.516814	26.3372	1.11137	26.9493	0.906194	25.9763	0.617503	-0.973017	-0.934901			0.898557
715	A0A3L7HUP7;G3IM70	A0A3L7HUP7	I79_025002	Cricetulus griseus	60.957	46.902	7	18.1	24.1593	23.7481	23.6731	23.9311	24.0796	24.0245	23.4107	NaN	24.2356	24.495	23.5797	23.9549	23.4841	23.7757	23.4645	23.1524	24.5403	23.6969	25.1758	23.2664	23.0008	23.3901	23.2636	23.1411	23.8779	0.18762	23.8382	0.371315	24.0663	0.392272	23.4692	0.254639	24.1699	0.854204	23.1989	0.166665	-0.970973	-0.597148			1.173
716	E9Q6U4;G3H156;Q3UWL8;A0A3L7HUQ7	E9Q6U4;G3H156;Q3UWL8;A0A3L7HUQ7	Pfdn4	Mus musculus	14.731	76.859	2	22.3	NaN	NaN	NaN	24.4998	NaN	NaN	24.7066	NaN	25.0258	24.5144	NaN	NaN	24.452	NaN	24.4846	NaN	24.7706	24.2888	24.6785	24.3472	NaN	NaN	24.5807	NaN	24.4998	0	24.7066	#DIV/0!	24.7701	0.361642	24.4683	0.0230304	24.5213	0.238931	24.5807	#DIV/0!	0.0594478	-0.30181			0
717	A0A3L7HUR2;Q3TN93;Q3T992;Q66K07	A0A3L7HUR2;Q3TN93;Q3T992;Q66K07	Ubqln1	Cricetulus griseus	54.752	124.16	4	12.4	23.2559	25.5655	24.9063	25.5522	24.0812	24.86	25.2702	24.2836	25.419	NaN	25.0307	25.0804	25.6117	25.7016	25.5291	25.6124	25.6819	25.534	25.1007	24.8115	25.1672	25.6284	NaN	25.5432	24.82	0.941484	24.6237	0.542774	25.1767	0.211338	25.6137	0.0704401	25.282	0.399024	25.4463	0.245394	0.164278	0.437001			0.250832
718	A0A3L7HUT4	A0A3L7HUT4	CgPICR_010320	Cricetulus griseus	36.753	77.997	14	40.6	27.0611	24.8972	25.0828	25.755	25.4853	25.6655	24.4839	25.8944	26.0642	24.8965	25.8878	25.6364	24.5019	24.8007	25.4267	25.2597	24.6695	24.6785	25.6553	24.9664	24.7556	24.5863	24.0081	24.376	25.699	0.848667	25.3823	0.621864	25.6212	0.514083	24.9972	0.423216	24.9924	0.462924	24.4315	0.322147	-0.560914	-0.624011			1.02765
719	D6RH49;A0A3L7HUZ5;D3YYB0	D6RH49;A0A3L7HUZ5;D3YYB0	Rps27l	Cricetulus griseus;Mus musculus	8.6191	7.1095	2	35.1	25.1594	24.4119	25.0804	24.4909	24.9464	25.0109	24.7596	25.0242	NaN	24.0114	24.2512	25.0434	25.5597	23.4065	23.7424	NaN	24.003	24.9775	NaN	24.6917	24.0898	24.6232	24.8034	23.938	24.7857	0.336593	24.9353	0.121953	24.4353	0.540063	24.2362	1.15843	24.5574	0.500958	24.3636	0.415067	-0.19379	-0.199078			0.223078
720	G3H2G5;A0A3L7HV25;H3BLQ0;H3BLE7;Q3TTF6;H3BKU1;Q8BIX1;G3UWS4;H3BIV7	G3H2G5;A0A3L7HV25;H3BLQ0;H3BLE7;Q3TTF6;H3BKU1;Q8BIX1;G3UWS4;H3BIV7	Ppp2r1b	Mus musculus	65.978	46.317	5	20.1	23.0408	24.8306	25.1313	25.2178	25.3413	24.8705	25.5226	24.7445	25.2376	25.3944	24.8101	25.2196	24.4912	24.9546	24.4003	24.6534	25.2196	24.5756	24.8642	24.5931	24.002	24.4554	NaN	23.4794	24.5551	0.886044	25.1197	0.371656	25.1654	0.24957	24.6249	0.243501	24.8131	0.301491	23.9789	0.488435	-0.834198	-0.540573			1.43074
721	A0A3L7HV26;G3H530;Q6NZD2;Q3U4S1;Q3TI63;Q3UDY9;D3YWH1	A0A3L7HV26;G3H530;Q6NZD2;Q3U4S1;Q3TI63;Q3UDY9	Snx1	Mus musculus	53.258	141.82	14	39.2	26.8244	26.8447	26.4012	26.5955	26.6576	26.7001	26.3656	27.1391	26.8548	26.3807	26.917	27.0133	27.1962	26.7538	26.4964	26.6442	26.8261	26.8701	26.5329	26.9268	26.4609	26.9383	26.1472	26.2825	26.6665	0.181732	26.7156	0.319067	26.7915	0.281467	26.7726	0.301415	26.789	0.175634	26.4572	0.345497	-0.331754	-0.0188079			0.860911
722	A0A3L7HV39;G3IGA2	A0A3L7HV39;G3IGA2	Uqcrc2	Mus musculus	45.491	6.435	4	12.9	25.1559	25.1801	24.3772	24.8942	24.9034	24.4917	24.4543	NaN	NaN	NaN	24.3652	NaN	NaN	24.7197	24.6958	24.2266	23.7325	NaN	23.8277	NaN	NaN	NaN	24.4383	NaN	24.9018	0.322963	24.6165	0.249201	24.3652	#DIV/0!	24.5474	0.278019	23.7801	0.0673325	24.4383	#DIV/0!	0.658216	0.182166			0
723	A0A3L7HV46;G3IEG5;Q3TDN8	A0A3L7HV46;G3IEG5	Bphl	Mus musculus	29.55	7.4779	3	24.1	NaN	NaN	NaN	NaN	NaN	NaN	NaN	NaN	NaN	23.5043	22.5676	23.2611	NaN	NaN	NaN	NaN	21.7169	23.6042	22.9521	NaN	NaN	NaN	NaN	22.734	#DIV/0!	#DIV/0!	#DIV/0!	#DIV/0!	23.111	0.48606	#DIV/0!	#DIV/0!	22.7577	0.95857	22.734	#DIV/0!	-0.0237357	#DIV/0!			0
724	A0A3L7HV77	A0A3L7HV77	CgPICR_009818	Cricetulus griseus	13.348	4.1248	1	10.3	NaN	23.3953	23.7216	23.6663	NaN	NaN	24.1767	NaN	NaN	23.6067	23.6039	25.5289	26.1482	NaN	NaN	NaN	24.2441	24.2473	NaN	23.2723	23.3374	24.0737	NaN	NaN	23.5944	0.142583	24.1767	#DIV/0!	24.2465	1.11059	26.1482	#DIV/0!	23.9212	0.562001	23.7056	0.52065	-0.215634	1.90174			0.157505
725	G3GRT0;A0A3L7HVE6;A0A1D5RLR6	G3GRT0;A0A3L7HVE6	Aprt	Mus musculus	20.767	76.185	6	44.3	28.0227	27.9468	27.4172	27.375	27.7041	27.7672	27.0743	27.5201	27.4177	27.5694	27.8168	27.2689	26.7665	27.4015	26.873	27.2912	27.2861	26.816	27.9426	27.8261	27.2812	27.1924	27.049	27.6789	27.6904	0.295914	27.5164	0.312838	27.5182	0.233814	27.0831	0.310428	27.4677	0.520118	27.3004	0.269879	-0.167341	-0.435142			0.230159
726	A0A3L7HVK3;G3HWD7;Q8VCK1;Q8CCT5;Q3V1X6;A0A1Y7VNI1;G3X9B1	A0A3L7HVK3;G3HWD7	Heatr1	Mus musculus	240.84	4.8593	4	2.9	NaN	22.5662	22.0321	22.1357	21.7922	22.1399	NaN	22.1288	NaN	NaN	NaN	NaN	NaN	22.437	22.5194	22.6837	22.1466	NaN	22.1721	21.7059	22.176	22.5563	NaN	21.7812	22.2447	0.231237	22.0203	0.197629	#DIV/0!	#DIV/0!	22.5467	0.125597	22.0082	0.262106	22.1711	0.387578	0.16294	#DIV/0!			0.237383
727	A0A3L7HVM1	A0A3L7HVM1	CgPICR_009375	Cricetulus griseus	28.805	36.046	2	25.4	NaN	NaN	NaN	NaN	NaN	NaN	24.1337	NaN	23.8711	NaN	NaN	23.899	NaN	NaN	NaN	23.6358	24.2274	NaN	24.7408	NaN	NaN	NaN	NaN	23.7728	#DIV/0!	#DIV/0!	24.1337	#DIV/0!	23.885	0.0197544	23.6358	#DIV/0!	24.4841	0.362986	23.7728	#DIV/0!	-0.711271	-0.249269			0
728	A0A3L7HVN8;A0A061I743	A0A3L7HVN8	Ahnak	Mus musculus	559.53	273.35	25	44.8	25.4921	26.6889	25.8528	26.5639	25.4723	26.3186	26.0213	25.3745	27.0212	26.6944	26.7923	26.8908	26.135	26.903	26.2891	26.7798	26.9816	26.9574	27.5222	27.1535	26.1218	25.3395	25.3537	26.012	26.1494	0.495708	25.7967	0.44955	26.8497	0.139619	26.5267	0.372201	27.1537	0.260746	25.7068	0.418319	-1.44694	-0.322953	+		2.9662
729	A0A3L7HVP1;Q8BIQ7	A0A3L7HVP1	CgPICR_009393	Cricetulus griseus	78.212	38.572	1	22.5	NaN	NaN	NaN	NaN	NaN	NaN	NaN	NaN	NaN	23.6425	NaN	23.6613	NaN	NaN	NaN	NaN	23.0375	23.85	23.3964	NaN	23.1914	NaN	23.8224	22.9669	#DIV/0!	#DIV/0!	#DIV/0!	#DIV/0!	23.6519	0.0133117	#DIV/0!	#DIV/0!	23.4279	0.407155	23.3269	0.443548	-0.101029	#DIV/0!			0.104701
730	Q3TND1;G3I881;A0A3L7HVS2;Q3UND3;Q7Z288	Q3TND1;G3I881;A0A3L7HVS2;Q3UND3	Fkbp2	Mus musculus	15.344	10.201	3	24.3	24.5118	24.7794	24.6136	24.6901	24.3953	24.0859	24.4735	24.5118	24.4969	24.2403	24.5958	24.6056	25.2764	24.97	24.6448	24.7593	24.4475	NaN	24.8803	24.6787	24.6486	25.0932	24.0095	25.1876	24.6487	0.0984489	24.3667	0.193321	24.4846	0.170133	24.9126	0.27743	24.6688	0.216539	24.7347	0.537581	0.0659064	0.42797			0.0697171
731	G3I886;A0A3L7HVT7;Q5M8M3;Q8VCR4	G3I886;A0A3L7HVT7;Q5M8M3	Trmt112	Mus musculus	14.127	14.333	3	31.2	24.0277	25.0381	25.6843	25.4849	24.8724	24.8306	25.6609	24.6591	25.4828	24.9785	25.2328	25.2343	25.2589	24.9914	24.7082	24.8349	25.0337	25.7049	24.6852	24.8533	24.638	24.193	24.098	24.3329	25.0588	0.639628	25.0057	0.446419	25.2321	0.205897	24.9484	0.23725	25.0693	0.447014	24.3155	0.235698	-0.753803	-0.283691			1.61028
732	A0A3L7HVT8;G3I873;D3YWF6;D3Z7K0;G3IL02	A0A3L7HVT8;G3I873;D3YWF6	Otub1	Mus musculus	31.284	69.612	8	41.3	26.0133	25.4998	24.8096	25.1306	26.4312	26.3216	24.6802	26.2071	25.4001	24.9317	25.8964	25.5145	23.8516	26.4576	26.2272	25.892	24.3711	24.3431	25.957	25.7939	25.5097	25.231	24.4801	25.5734	25.3633	0.447732	25.9101	0.824959	25.4357	0.397375	25.6071	1.19316	25.1163	0.879239	25.1985	0.501542	0.0822568	0.171404			0.0573833
733	G3IEG3;A0A3L7HVU8	G3IEG3;A0A3L7HVU8	Nqo2	Mus musculus	26.143	48.652	4	17.7	25.226	24.6805	24.6724	24.3124	24.8374	24.5747	24.5215	24.9529	24.781	24.7288	24.9422	24.6295	24.836	24.8677	24.5453	25.11	24.9769	24.6878	25.1187	25.1178	25.0478	25.1338	24.7979	25.0897	24.7228	0.326335	24.7216	0.206968	24.7704	0.130673	24.8398	0.231325	24.9753	0.202931	25.0173	0.150422	0.0419846	0.0693865			0.124429
734	A0A3L7HVU9;A0A494BB30;A0A494B933;A0A494B9R1	A0A3L7HVU9;A0A494BB30;A0A494B933;A0A494B9R1	CgPICR_009437	Cricetulus griseus	15.904	51.397	3	34.7	24.8617	24.8912	25.0952	25.1994	25.2384	25.1104	24.8672	25.1129	24.5008	24.2415	24.701	25.0375	25.2289	24.1475	24.1234	23.8611	24.4288	25.0253	23.7211	24.7869	23.5224	24.7438	NaN	23.4614	25.0119	0.140736	25.0822	0.155308	24.6202	0.335805	24.3402	0.606488	24.4905	0.56854	23.9092	0.723405	-0.581348	-0.27998			0.546096
735	A0A3L7HVV8;Q99KH3;B0V2N5	A0A3L7HVV8;Q99KH3;B0V2N5	CgPICR_005226;Anxa1	Cricetulus griseus	39.861	320.45	4	43.6	21.7843	22.6643	22.3277	22.5843	22.0226	22.5858	22.983	NaN	22.5108	22.3543	22.4856	NaN	22.6621	25.3629	25.4243	24.707	21.9716	NaN	22.9293	22.3038	24.5858	23.1298	NaN	23.6168	22.3402	0.344177	22.5304	0.482586	22.4503	0.0840227	24.5391	1.29275	22.4015	0.486265	23.7775	0.7412	1.37595	2.08884		++	1.26163
736	A0A3L7HVW3;G3HWE4	A0A3L7HVW3;G3HWE4	Nid1	Mus musculus	111.43	93.252	8	11.6	24.1918	24.2007	24.2872	24.6468	25.0954	24.7882	23.5913	24.6549	25.1201	24.6214	25.301	25.0306	25.7807	25.3308	25.4165	25.0026	26.1361	25.7235	26.3464	27.0223	25.5227	25.366	25.2032	25.4926	24.3316	0.185743	24.5324	0.653987	25.0183	0.287502	25.3826	0.31976	26.3071	0.54248	25.3961	0.145443	-0.910961	0.364377	+		1.7545
737	A0A3L7HVZ0;G3HUZ5	A0A3L7HVZ0;G3HUZ5	Plekho2	Mus musculus	54.65	32.191	7	22.2	NaN	24.6403	23.7552	23.8465	24.2464	NaN	24.2713	NaN	24.8713	24.4329	24.6706	24.2996	24.814	24.4899	24.0988	24.9463	24.3844	24.5946	25.7357	24.5617	24.4677	NaN	NaN	24.0437	24.0807	0.397442	24.2588	0.017583	24.5686	0.253515	24.5872	0.377853	24.8191	0.61802	24.2557	0.299858	-0.563385	0.0186677			0.51313
738	A0A3L7HVZ2;G3ILW1;Q3UF24;A0A494BBB0;Q8C2J1;Q80Y25;Q3UDG8;Q3TI07;Q3TB79	A0A3L7HVZ2;G3ILW1;Q3UF24;A0A494BBB0;Q8C2J1;Q80Y25;Q3UDG8;Q3TI07;Q3TB79	Capn1	Mus musculus	81.806	19.062	4	7.1	NaN	23.3193	22.923	23.1333	NaN	22.9879	NaN	NaN	23.8231	24.2307	23.5204	23.8815	23.8211	23.6701	23.5012	23.7943	24.2175	23.7446	23.9058	23.2018	22.7759	23.1431	23.837	22.7468	23.1252	0.161911	22.9879	#DIV/0!	23.8639	0.291264	23.6967	0.146001	23.7674	0.425095	23.1257	0.507344	-0.641717	-0.167211			0.997504
739	A0A3L7HW10;G3I2F8;A0A494B9E9	A0A3L7HW10;G3I2F8	I79_017600	Cricetulus griseus	93.623	85.647	11	18.6	25.2993	25.9031	26.0447	26.0496	25.6344	25.7343	26.0032	25.7098	25.5904	25.2637	25.6036	25.7343	26.104	25.0775	25.59	25.4641	25.7121	25.5582	25.0729	25.6182	25.0451	25.5143	24.8592	24.9926	25.8242	0.308721	25.7704	0.160907	25.548	0.200332	25.5589	0.423802	25.4904	0.28541	25.1028	0.285274	-0.387556	0.0109172			0.986528
740	G3IDM9;A0A3L7HW14;A0A494BA44;Q8BTL4;Q548Y4;Q3U3Q8;A4L9Q2	G3IDM9;A0A3L7HW14;A0A494BA44;Q8BTL4;Q548Y4;Q3U3Q8	Rela	Mus musculus	59.86	70.135	8	18.3	24.8969	25.069	24.7579	25.0233	25.4535	25.5174	24.6759	25.2285	25.0047	24.4783	24.7021	24.8024	23.988	24.6716	24.7527	24.4456	24.3265	24.6105	24.4821	25.305	23.8133	24.2869	23.5714	23.6701	24.9368	0.120987	25.2188	0.382557	24.7469	0.21882	24.4645	0.343208	24.681	0.431909	23.8354	0.316964	-0.845588	-0.282417			1.70673
741	A0A3L7HW21;G3I2F6	A0A3L7HW21;G3I2F6	I79_017598	Cricetulus griseus	13.634	28.765	1	13.6	25.2297	24.0962	24.6857	23.2475	23.853	24.9208	24.1443	23.5839	22.2484	21.8297	22.5331	22.1351	NaN	NaN	NaN	NaN	21.5873	22.1463	21.19	22.3998	NaN	NaN	NaN	NaN	24.3148	0.735112	24.1255	0.577484	22.1866	0.290931	#DIV/0!	#DIV/0!	21.8308	0.545665	#DIV/0!	#DIV/0!	#DIV/0!	#DIV/0!			0
742	G3I8H9;A0A3L7HW50;A0A1L1STZ1;A0A061I8Y7;A0A1L1SU22;A0A1L1STQ1;A0A1L1SSG7	G3I8H9;A0A3L7HW50;A0A1L1STZ1;A0A061I8Y7;A0A1L1SU22	Chordc1	Mus musculus	37.405	67.886	9	43.1	26.4128	25.7849	25.5143	26.0879	26.5329	26.3513	25.3736	26.2493	25.7929	25.4092	25.8493	25.5707	25.6431	25.7537	25.9331	25.8017	25.3323	25.0615	25.7531	25.6232	25.3352	25.5045	25.0975	25.7055	25.95	0.335528	26.1268	0.515635	25.6555	0.203542	25.7829	0.120166	25.4425	0.30898	25.4107	0.257903	-0.031857	0.127396			0.0558094
743	Q80ZZ0;Q3TGS1;A0A3L7HW61;Q8K1X5;Q3TUW9;Q3TIT3;Q3TCK3;Q3T9A1;G3I6F9	Q80ZZ0;Q3TGS1;A0A3L7HW61;Q8K1X5;Q3TUW9;Q3TIT3;Q3TCK3;Q3T9A1;G3I6F9	Ehd1	Mus musculus	60.602	22.725	6	27	NaN	23.238	NaN	23.057	NaN	NaN	23.2141	NaN	22.7172	24.1413	23.8136	24.8936	23.3728	24.185	23.3991	24.2105	24.6382	25.1896	24.228	23.4255	23.595	NaN	NaN	23.1333	23.1475	0.0905256	23.2141	#DIV/0!	23.8914	0.904006	23.7919	0.468947	24.3703	0.742978	23.3642	0.326493	-1.00616	-0.0995603			0.809712
744	G3I4L6;A0A3L7HW64;G5E8R3;Q3TCQ3;Q3T9S7;E9QPD7;Q3UFS6;Q8BP54;Q62043;A0A286YCC5;A0A494B912;A0A494B951	G3I4L6;A0A3L7HW64;G5E8R3;Q3TCQ3;Q3T9S7;E9QPD7;Q3UFS6;Q8BP54;Q62043	Pcx	Mus musculus	129.78	45.19	14	18.8	24.7929	25.1862	24.9894	25.5385	25.4468	25.5221	25.2043	25.7569	25.1057	24.6383	25.2686	24.898	25.8274	25.8058	25.9585	25.6197	25.4503	25.1634	25.3951	25.6374	25.8378	26.2515	25.2951	25.9205	25.1268	0.27541	25.4825	0.227731	24.9776	0.272344	25.8029	0.139513	25.4115	0.195243	25.8262	0.39663	0.414694	0.825237		+	0.959608
745	G3I3Z5;A0A3L7HW69;A2RS22;A0A494B9Y4;A0A494BAI1;D3YUG6	G3I3Z5;A0A3L7HW69;A2RS22	Coro1b	Mus musculus	53.868	137.56	20	45.7	28.2562	27.5182	27.7711	27.5632	27.8557	27.6895	27.4425	28.1162	27.0982	27.1869	27.5098	26.8908	28.0364	28.0269	27.961	27.7496	27.1803	27.1622	27.0983	27.8053	27.5322	27.6332	27.4192	27.4242	27.7772	0.292562	27.776	0.283296	27.1714	0.257484	27.9434	0.133525	27.3115	0.331031	27.5022	0.101686	0.190694	0.772032		+	0.504512
746	A0A3L7HW83;G3I3Y6;Q9QVA0;A0A494BAM8;A0A494B908;K9JA74;K9JA48;A0A494BAW2;A0A494BAS3;A0A494BAU3	A0A3L7HW83;G3I3Y6	Gstp1	Mus musculus	23.507	323.31	30	77	34.665	34.329	34.3348	34.2683	33.8565	33.9846	34.6787	34.1833	34.0663	34.4281	34.0374	34.1007	33.6553	34.026	34.0056	34.1989	34.0317	34.1514	33.9766	33.7753	34.2829	34.1588	34.4661	34.4686	34.3993	0.155594	34.1758	0.361256	34.1581	0.181837	33.9715	0.227881	33.9838	0.156971	34.3441	0.151068	0.36036	-0.186682			1.7894
747	A0A3L7HW99;G3HQ70;B2RXW8;B2RXQ2;B8QI33;Q3UJC0	A0A3L7HW99;G3HQ70;B2RXW8;B2RXQ2;B8QI33;Q3UJC0	Ppfia1	Mus musculus	118.4	7.1494	2	2.9	25.588	NaN	24.6368	NaN	NaN	NaN	NaN	NaN	NaN	24.1278	23.9272	NaN	NaN	NaN	NaN	NaN	23.7279	NaN	NaN	NaN	NaN	NaN	NaN	NaN	25.1124	0.475575	#DIV/0!	#DIV/0!	24.0275	0.141809	#DIV/0!	#DIV/0!	23.7279	#DIV/0!	#DIV/0!	#DIV/0!	#DIV/0!	#DIV/0!			0
748	A0A3L7HWC9;G3I4W7;Q3TXL5;Q8C243;Q3UCW4;Q3UCD9;Q3UC89;Q3UAQ1;Q3U8W5;Q3U7P0;Q3TWR6;Q3TIR0;Q3TWD0;Q3U7I9;F8WIR1;Q3TJN3;A0A1B0GT66;Q3U651;F6Y6L6;Q8VCK2	A0A3L7HWC9;G3I4W7	Ctsd	Mus musculus	51.077	176.38	15	30.7	26.1434	26.4895	26.6115	26.4447	25.6604	25.7074	27.5452	24.903	27.3902	27.7724	27.168	27.7336	27.8016	27.5983	27.1118	27.7749	27.7515	27.9351	28.0959	26.7839	28.2717	27.8574	28.1009	28.4132	26.4223	0.17218	25.954	1.123	27.516	0.288699	27.5716	0.319571	27.6416	0.588832	28.1608	0.239179	0.519227	0.0556169			0.8142
749	A0A3L7HWG0;G3I3G8;A0A1B0GR11;A0A3L7I5G8;G3ILL5;A0A061IH89	A0A3L7HWG0;G3I3G8;A0A1B0GR11;A0A3L7I5G8;G3ILL5	Taldo1	Mus musculus	35.371	194.36	25	58	30.4824	30.0196	30.2001	30.0372	30.3665	30.1796	30.2725	30.3381	29.6644	29.7427	30.2017	30.0022	30.1765	29.7093	29.7475	29.3633	29.7749	29.929	28.9911	30.2697	29.6809	30.1529	29.7739	29.7511	30.1848	0.18567	30.2892	0.0829741	29.9028	0.246116	29.7492	0.333211	29.7412	0.541118	29.8397	0.212512	0.0985298	-0.153594			0.127155
750	A0A494B9Z0;A0A494BBA8;A0A3L7HWL2;Q642K5;Q3THB2;G3IJ16;Q920W8;Q91V99	A0A494B9Z0;A0A494BBA8;A0A3L7HWL2;Q642K5;Q3THB2;G3IJ16;Q920W8;Q91V99	Fau	Mus musculus	7.0062	7.2683	3	19	26.313	26.2608	26.0319	26.4082	26.3563	26.6017	26.0013	26.3633	25.8688	25.7906	26.0003	26.1462	26.9813	25.8926	25.8613	25.8288	25.6306	26.071	25.3567	25.9395	25.7189	26.5727	25.0652	25.8096	26.2535	0.138412	26.3307	0.247446	25.9515	0.155992	26.141	0.560818	25.7494	0.320352	25.7916	0.617328	0.0421634	0.189518			0.0421751
751	A0A3L7HWL5;G3IKF1;Q8BU95	A0A3L7HWL5;G3IKF1	I79_024352	Cricetulus griseus	31.365	28.916	3	15.2	NaN	24.2746	24.6868	24.5814	22.7056	23.0619	24.9822	23.359	24.9881	25.2718	24.6628	23.8874	23.8716	25.0589	24.8897	25.6385	25.4165	24.5308	25.7998	24.4955	25.506	23.5192	25.0314	25.2577	24.5143	0.174825	23.5272	1.00609	24.7025	0.597641	24.8647	0.7356	25.0607	0.651439	24.8286	0.894197	-0.232102	0.162184			0.161533
752	A0A3L7HWN1;G3IKS9;A0A1B0GS58;A0A1B0GT04;A0A1B0GSD3	A0A3L7HWN1;G3IKS9;A0A1B0GS58	I79_024482	Cricetulus griseus	40.582	52.487	13	40	26.7353	26.423	26.4236	26.5852	27.0121	26.7841	26.2171	26.6767	26.637	26.5455	26.6288	26.3245	26.4813	26.5728	26.5227	26.6887	26.1549	25.9148	26.6189	26.3375	26.2891	25.9037	25.8071	26.2117	26.5418	0.12981	26.6725	0.334279	26.5339	0.145622	26.5664	0.0897108	26.2565	0.297196	26.0529	0.233628	-0.203628	0.0324421			0.491148
753	Q91YZ2;Q3UIX8;Q3UGL5;G3HVD1;A0A3L7HWP4;E9Q0T4;E9PWQ9;G3HCP5;A0A0J9YU66;A0A0J9YVI3;A0A0J9YUR5;A0A0J9YVC3;G3BKD4;A0A061IE38;A0A3L7I209	Q91YZ2;Q3UIX8;Q3UGL5;G3HVD1;A0A3L7HWP4;E9Q0T4;E9PWQ9	Ctbp2;H671_3g8916	Cricetulus griseus;Mus musculus	45.971	11.741	4	18.1	24.7036	24.115	24.3613	24.3224	23.4548	23.976	24.1413	24.099	24.0608	24.2411	24.3727	23.4548	23.895	23.957	24.3293	24.1859	24.0005	23.7606	23.9417	24.2804	24.2095	24.1286	24.4398	24.7672	24.3756	0.211258	23.9177	0.316525	24.0323	0.405733	24.0918	0.201828	23.9958	0.215469	24.3863	0.286141	0.390445	0.0594473			1.14234
754	A0A3L7HWV5;G3IEG2;A0A3L7HXR0;Q4FJQ6;F8WIV2;Q3U3L3;K7E6F1;A0A3L7HV60;E9Q108;E9Q0P9;E9Q6X2;Q8BZR2;E9Q3Y1;E9PYY0;A0A1Y7VLW2;E9Q4R2;Q6P6K7;W4VSP4;Q8VHQ0;E9PZQ9	A0A3L7HWV5;G3IEG2;A0A3L7HXR0	Serpinb6	Mus musculus	46.253	210.43	21	50.2	27.4946	27.5129	27.3658	27.3589	28.0295	28.0107	27.2205	27.7011	27.755	27.5479	27.9073	26.7461	26.5397	28.0698	27.9906	27.7045	27.2488	26.5153	27.5706	27.9762	27.7084	27.2886	27.3814	27.488	27.433	0.0710361	27.7404	0.377929	27.4891	0.516744	27.5761	0.708569	27.3277	0.617992	27.4666	0.180622	0.138851	0.08706			0.166659
755	A0A3L7HWX8;G3I5B3;G5E8R4;A0A286YD27;A0A286YCG3	A0A3L7HWX8;G3I5B3;G5E8R4	Ppp6r3	Mus musculus	95.044	25.693	6	10.1	NaN	23.721	22.9796	23.5938	NaN	NaN	24.647	23.2864	23.9789	23.8888	23.7477	24.0028	23.493	23.9015	24.4706	24.0168	24.4293	NaN	24.458	23.5442	23.7127	NaN	NaN	23.4433	23.4314	0.32372	23.9667	0.962074	23.9046	0.115545	23.9705	0.402078	24.1438	0.519508	23.578	0.190516	-0.565801	0.0659266			0.598319
756	A0A3L7HX06;G3IHC0;A0A0U1RP68;D6RIL6;G3IPZ0	A0A3L7HX06;G3IHC0;A0A0U1RP68;D6RIL6	Idh2	Mus musculus	48.417	56.384	11	34	25.8968	25.7123	25.546	25.4954	25.8912	25.515	25.2362	25.8228	25.791	25.635	26.0035	24.7769	25.5299	26.1273	26.0781	26.4304	25.9175	25.3534	26.0912	26.3805	26.3997	26.7601	26.4993	26.6827	25.6626	0.157212	25.6163	0.301617	25.5516	0.538086	26.0414	0.374885	25.9356	0.432574	26.5855	0.16524	0.649823	0.489834			1.51015
757	G3IG20;A0A3L7HX24;A0A5K1VVS7	G3IG20;A0A3L7HX24;A0A5K1VVS7	Unc45a	Mus musculus	87.331	18.147	5	10.6	NaN	NaN	23.7496	23.8348	23.6837	NaN	23.6271	23.9062	23.7564	24.1185	23.9408	24.4909	23.741	23.7676	23.6955	23.6405	23.9882	24.5127	23.5892	24.0208	23.2178	23.4381	NaN	22.696	23.7922	0.0425987	23.739	0.147531	24.0767	0.313249	23.7112	0.0557016	24.0277	0.378219	23.1173	0.381108	-0.910424	-0.365532			1.59164
758	A0A3L7HX36;B9EHJ3;A0A0U1RPW2;G3H5A7;A0A0U1RPB2;Q91YW2	A0A3L7HX36;B9EHJ3;A0A0U1RPW2	Tjp1	Mus musculus	187.93	24.655	15	11.4	25.8976	24.6601	24.6008	24.3475	24.9035	24.8863	24.5891	23.9125	24.8141	24.668	24.8812	24.5138	25.4581	24.5992	24.4564	24.5488	24.8051	24.3122	24.2931	24.5171	24.0677	24.8257	23.7463	24.1476	24.8765	0.601135	24.5729	0.463295	24.7193	0.163392	24.7656	0.465431	24.4818	0.23816	24.1968	0.453682	-0.285019	0.04636			0.510747
759	A0A3L7HX59;G3IHH6;D3Z2R9;G3IN52	A0A3L7HX59;G3IHH6	Fah	Mus musculus	46.09	70.469	13	47.3	27.3122	26.3682	26.4097	26.1656	26.6667	26.4726	26.0451	26.6424	27.0876	26.8286	27.234	27.2609	26.5812	26.4702	26.6263	26.3106	27.2733	27.295	27.269	27.7999	26.3914	27.0197	26.3998	26.4395	26.5639	0.441794	26.4567	0.287653	27.1028	0.198014	26.4971	0.140568	27.4093	0.260647	26.5626	0.30543	-0.846694	-0.605685	+	+	2.25356
760	G3ICY6;Q5M9L7;Q8BT90;A0A3L7HXB8;Q3TK12;A0A6B9RQU2;H9E9D7;E9NST6;E9N3C0;H9E9C7;H9E9D8;H9E9D4;H9E9D6;H9E9D5;H9E9D9;G3I6P3;A0A3L7HD78	G3ICY6;Q5M9L7;Q8BT90;A0A3L7HXB8;Q3TK12	Rps17	Mus musculus	15.524	164.73	15	77	28.7792	27.9509	27.9328	28.1659	28.5236	28.2	27.9562	28.4381	27.599	27.5997	27.7462	27.6539	28.1171	27.5635	27.8779	27.7178	27.2915	27.5585	27.3068	27.8743	27.3897	27.6717	27.6824	27.8038	28.2072	0.342759	28.2794	0.255335	27.6497	0.0693023	27.8191	0.236574	27.5078	0.273315	27.6369	0.175354	0.129122	0.16937			0.340308
761	A0A3L7HXG4	A0A3L7HXG4	CgPICR_009754	Cricetulus griseus	37.466	4.3435	4	15.1	22.7141	22.3264	22.4077	22.1074	NaN	22.4603	21.9251	22.1968	22.1064	22.0108	22.2044	22.3087	22.3051	22.0065	21.8444	22.1155	22.1435	22.5622	21.975	23.1406	22.1112	22.359	NaN	22.2671	22.3889	0.217541	22.1941	0.267619	22.1576	0.128031	22.0679	0.193447	22.4553	0.519308	22.2457	0.125245	-0.209581	-0.0896726			0.273312
762	Q5YLW3;A0A3L7HXG6;Q9D0A2;Q3UK56;Q9CZP6;Q3UCL7;A0A3L7IEY8;D3YV43;A0A061INH5;A0A140LI77;O89068;G3IDD9;A0A3L7HB41	Q5YLW3;A0A3L7HXG6;Q9D0A2;Q3UK56;Q9CZP6;Q3UCL7;A0A3L7IEY8;D3YV43;A0A061INH5;A0A140LI77	H671_1g2607;Rps3	Cricetulus griseus;Mus musculus	26.674	172.19	25	85.2	29.795	29.6219	29.4081	29.5161	30.0548	29.8114	29.2303	29.6494	29.172	29.0814	29.1976	28.9906	29.2854	29.519	29.4327	29.3119	28.9517	28.83	29.1216	29.3176	29.0967	29.1467	29.122	29.1679	29.5853	0.142718	29.6865	0.346764	29.1104	0.0941257	29.3873	0.108721	29.0552	0.211885	29.1334	0.0307985	0.0781617	0.276866			0.307296
763	A0A3L7HXG9;G3ILW0	A0A3L7HXG9;G3ILW0	I79_024882	Cricetulus griseus	34.276	61.84	2	15.6	NaN	NaN	22.7378	NaN	NaN	NaN	NaN	NaN	NaN	23.0804	22.949	23.6638	23.6398	NaN	NaN	NaN	23.5175	23.8155	NaN	22.6032	NaN	22.7527	NaN	NaN	22.7378	0	#DIV/0!	#DIV/0!	23.2311	0.380474	23.6398	#DIV/0!	23.3121	0.631723	22.7527	#DIV/0!	-0.559385	0.408654			0
764	G3INN8;A0A3L7HXJ3;D3Z6W1;A0A140LIT9	G3INN8;A0A3L7HXJ3	Map6	Mus musculus	50.393	58.103	9	39.4	27.9163	27.1233	26.76	26.6645	27.1264	27.2581	26.7797	27.0301	25.8136	25.4278	26.3131	26.6141	27.0479	26.4234	26.3637	26.7468	25.6811	26.1241	25.4747	26.376	26.3058	27.0743	26.097	26.1843	27.116	0.492708	27.0486	0.202151	26.0421	0.526067	26.6455	0.316703	25.914	0.410228	26.4153	0.447572	0.501362	0.603315			0.82475
765	A0A3L7HXL1;G3H5A2;G5E883;Q8BSH5;A0A0U1RNZ6	A0A3L7HXL1;G3H5A2;G5E883;Q8BSH5	Snrpa1	Mus musculus	28.357	92.471	12	45.5	26.1072	25.627	25.317	25.1617	25.9181	26.0264	24.7593	25.5958	25.1609	25.2374	25.1269	24.712	25.329	25.7652	25.234	25.544	24.6329	24.9557	25.9086	24.9745	25.1272	24.6447	25.0461	25.0548	25.5532	0.361036	25.5749	0.573676	25.0593	0.236072	25.468	0.236792	25.1179	0.549963	24.9682	0.218698	-0.149734	0.40874			0.20003
766	A0A3L7HXS0;G3GWX3	A0A3L7HXS0	Gmds	Mus musculus	42.034	13.008	6	22.1	24.1243	24.6974	24.0758	24.4731	24.1909	24.3574	24.1772	24.6648	24.9683	24.3379	24.7406	23.8255	23.9362	24.4696	NaN	24.3505	24.4259	24.0131	24.7397	25.084	23.6465	24.3803	24.1769	NaN	24.3427	0.255823	24.3476	0.226791	24.4681	0.501456	24.2521	0.27996	24.5657	0.456007	24.0679	0.378881	-0.497752	-0.215974			0.7274
767	G3I3Z0;A0A3L7HXV6;A0A494B9B7	G3I3Z0;A0A3L7HXV6	Pitpnm1	Mus musculus	134.88	2.9638	3	3.2	NaN	NaN	22.5028	22.4382	NaN	NaN	NaN	NaN	NaN	NaN	NaN	NaN	23.4438	22.6273	22.7969	22.9898	22.4494	22.4321	NaN	NaN	22.7774	NaN	NaN	22.954	22.4705	0.0322933	#DIV/0!	#DIV/0!	#DIV/0!	#DIV/0!	22.9645	0.352196	22.4407	0.012203	22.8657	0.124895	0.42495	#DIV/0!			1.38782
768	A0A3L7HY03;G3IIT5;A0A140LJB5;A0A140LI78	A0A3L7HY03;G3IIT5	Nap1l4	Mus musculus	41.7	228.97	3	46.1	NaN	24.8713	24.8055	24.9242	25.1891	24.9771	24.6771	24.993	24.6327	24.21	24.832	25.3733	24.8639	24.7282	24.5459	24.5337	24.6064	24.416	24.3576	24.8316	24.0357	NaN	NaN	24.6591	24.867	0.0485593	24.9591	0.211279	24.762	0.483031	24.6679	0.158063	24.5529	0.214037	24.3474	0.44081	-0.205554	-0.0940466			0.340896
769	A0A3L7HY18;G3IGI9;A2RRK3;A0A061I879;A0A061I7J5	A0A3L7HY18;G3IGI9;A2RRK3;A0A061I879	Slk	Mus musculus	135.22	53.169	13	17.5	26.1656	25.7581	25.6465	25.9687	26.0387	26.0785	24.9542	26.3147	25.8811	25.1652	25.6391	24.996	25.3407	25.6981	25.7004	25.5414	25.1896	25.0501	25.1472	25.7952	25.0886	25.4321	25.1428	25.0541	25.8847	0.199203	25.8465	0.607234	25.4204	0.410441	25.5702	0.170131	25.2955	0.338205	25.1794	0.172403	-0.116115	0.149825			0.249377
770	A0A3L7HYI1;G3H3W4;A0A061IAI9;F6RPJ9;Q8CGB9;Q8CE37	A0A3L7HYI1;G3H3W4;A0A061IAI9;F6RPJ9;Q8CGB9	Ide	Mus musculus	106.5	36.015	20	24.6	27.2952	26.1585	25.9238	26.1191	26.0286	26.2022	25.8117	26.26	26.3605	26.0701	26.2247	25.2778	24.5899	26.6518	26.177	26.3982	25.987	25.1297	26.4816	26.3518	26.2018	25.7614	26.155	26.4136	26.3742	0.539122	26.0756	0.201571	25.9833	0.485032	25.9542	0.930014	25.9875	0.609005	26.1329	0.272032	0.145438	-0.0290399			0.168757
771	G3I2G0;A0A3L7HYL3	G3I2G0;A0A3L7HYL3	AI837181	Mus musculus	27.478	11.944	6	26.3	24.1207	24.6704	24.993	24.7364	24.6398	24.6012	25.2082	NaN	25.4651	25.1869	25.0729	NaN	24.13	25.0823	24.9534	24.8066	24.8238	24.7257	25.6396	24.7923	24.9835	24.5965	NaN	24.586	24.6301	0.317846	24.8164	0.339835	25.2416	0.20176	24.7431	0.42396	24.9953	0.431429	24.722	0.226552	-0.273313	-0.498561			0.431533
772	G3I5L4;G3I5L5;A0A3L7HYV8;G3IIT8;A0A3L7HZ02;A0A061IBG1;A0A061IE00	G3I5L4;G3I5L5;A0A3L7HYV8;G3IIT8;A0A3L7HZ02;A0A061IBG1	Aldh1a1;Aldh1a7	Mus musculus	47.549	8.4993	2	9.2	NaN	NaN	NaN	NaN	NaN	NaN	NaN	NaN	NaN	NaN	NaN	NaN	NaN	NaN	NaN	NaN	23.5692	23.5063	23.2547	NaN	22.0762	NaN	NaN	NaN	#DIV/0!	#DIV/0!	#DIV/0!	#DIV/0!	#DIV/0!	#DIV/0!	#DIV/0!	#DIV/0!	23.4434	0.166434	22.0762	#DIV/0!	-1.36713	#DIV/0!			0
773	A0A3L7HZ16;G3ICW1;A0A494BA97;A0A494B943	A0A3L7HZ16;G3ICW1;A0A494BA97	Ostf1	Mus musculus	23.27	111.65	9	49.8	NaN	25.0433	25.403	25.0564	25.9665	25.6479	26.018	25.1008	25.7896	26.404	25.5558	26.5384	25.6538	25.7995	25.4269	25.5974	26.5097	26.3831	26.3873	24.8276	26.032	26.3677	26.1288	25.8071	25.1676	0.166555	25.6833	0.421417	26.0719	0.474013	25.6194	0.153977	26.0269	0.80168	26.0839	0.23232	0.0569663	-0.452549			0.0477453
774	A0A3L7HZ47;G3II70	A0A3L7HZ47;G3II70	Dak	Mus musculus	57.852	6.1616	2	6.6	NaN	21.814	22.2131	22.372	NaN	NaN	22.6859	NaN	23.4481	23.0711	22.5215	22.8999	22.7524	NaN	22.7683	23.0298	23.7271	23.7368	23.4153	22.5371	22.9222	NaN	NaN	22.6685	22.133	0.234711	22.6859	#DIV/0!	22.9851	0.384674	22.8502	0.155784	23.3541	0.564729	22.7953	0.179409	-0.558768	-0.13499			0.578076
775	A0A3L7HZ67;G3IE04	A0A3L7HZ67;G3IE04	Prpf19	Mus musculus	55.218	122.27	15	42.7	26.7744	26.2837	26.1439	26.7443	26.7913	26.8509	26.431	26.9007	25.8545	26.1168	26.2799	26.039	26.5692	26.3698	26.7838	26.3561	26.3424	26.0672	26.5502	26.2808	26.1663	26.1829	26.2055	26.0547	26.4866	0.277444	26.7435	0.213079	26.0725	0.176651	26.5197	0.201193	26.3102	0.198792	26.1523	0.0670185	-0.15783	0.447195			0.737291
776	Q3TRJ1;A0A3L7HZ98;Q3TJ43;Q3TKU6;A0A061IC10;G3I8H3;Q3UQJ1;Q3TUV7	Q3TRJ1;A0A3L7HZ98;Q3TJ43;Q3TKU6;A0A061IC10;G3I8H3;Q3UQJ1	Vps35	Cricetulus griseus;Mus musculus	91.712	109.32	18	24.2	26.6112	26.3749	26.4364	26.5646	27.1788	27.1958	26.6911	27.1308	26.3698	26.3424	26.5224	26.3347	26.7739	26.5839	26.699	26.5597	26.9171	26.7027	26.5349	27.1552	26.4709	26.8008	26.235	26.2689	26.4968	0.0951061	27.0492	0.240269	26.3923	0.0880402	26.6541	0.100353	26.8275	0.26869	26.4439	0.259746	-0.383559	0.261786			1.06589
777	A0A3L7HZG0;G3H7R4;Q8K4K8	A0A3L7HZG0;G3H7R4	Prdx3	Mus musculus	25.204	25.301	7	45.2	25.4975	24.8011	24.7521	24.8407	25.29	25.5145	25.02	25.2572	24.7978	25.9897	24.751	24.883	NaN	25.8739	25.4224	25.6836	24.8997	24.9973	25.5595	24.5302	26.0581	25.1275	26.2203	26.1329	24.9728	0.304549	25.2704	0.202352	25.1054	0.592093	25.66	0.226659	24.9967	0.425744	25.8847	0.509154	0.888016	0.554611			1.43494
778	A0A3L7HZM1;G3H5M8;E9PWH6;Q3TQJ6;Q80VH5;Q8K2Q1	A0A3L7HZM1;G3H5M8	I79_005614	Cricetulus griseus	64.015	22.412	5	16.2	NaN	23.9964	24.2389	24.7632	NaN	23.6227	NaN	24.855	23.787	24.028	24.1718	22.9295	23.4221	23.3811	23.9659	24.0827	23.6894	22.3199	23.605	24.3435	23.8561	23.3204	23.658	23.32	24.3328	0.320028	24.2388	0.871401	23.7291	0.55621	23.713	0.363023	23.4895	0.846659	23.5386	0.264855	0.0491848	-0.0160966			0.0384259
779	A0A3L7HZS7;G3HIK1;A0A1D5RLQ0;Q3TFC8	A0A3L7HZS7;G3HIK1;A0A1D5RLQ0;Q3TFC8	Nup93	Mus musculus	83.372	7.0268	4	7	22.2913	NaN	NaN	NaN	NaN	NaN	NaN	NaN	NaN	NaN	23.2492	NaN	NaN	22.8199	NaN	22.0978	NaN	NaN	NaN	NaN	NaN	NaN	NaN	NaN	22.2913	0	#DIV/0!	#DIV/0!	23.2492	#DIV/0!	22.4589	0.510609	#DIV/0!	#DIV/0!	#DIV/0!	#DIV/0!	#DIV/0!	-0.790319			NaN
780	A0A3L7I039;G3I008;Q3TDX2	A0A3L7I039;G3I008;Q3TDX2	Vps4a	Mus musculus	45.457	3.2195	2	9.6	NaN	22.2513	NaN	22.4677	NaN	22.396	NaN	22.4454	22.6236	NaN	22.386	NaN	23.0998	22.3285	22.1425	22.2654	NaN	NaN	NaN	22.2352	NaN	NaN	NaN	NaN	22.3595	0.108198	22.4207	0.0348841	22.5048	0.168034	22.4591	0.434084	22.2352	#DIV/0!	#DIV/0!	#DIV/0!	#DIV/0!	-0.0457487			0
781	G3HCX7;A0A3L7I048;E9PWY9;Q8BXN0;Q8BJG2;Q4FJQ2;Q9CT72	G3HCX7;A0A3L7I048;E9PWY9	Farsa	Mus musculus	57.722	28.38	7	24	NaN	23.7555	NaN	23.4908	24.4252	NaN	23.3738	23.9911	24.3257	24.8111	23.6458	24.9384	NaN	23.4116	24.1986	24.0464	24.0208	24.7255	24.4352	23.8692	23.7743	NaN	NaN	23.6416	23.6232	0.132353	23.9301	0.528336	24.4302	0.585799	23.8855	0.417431	24.2627	0.390416	23.708	0.0938438	-0.554689	-0.544729			0.87341
782	A0A3L7I075;G3HAF2;Q6KAP2	A0A3L7I075;G3HAF2;Q6KAP2	Fuk	Mus musculus	108.45	5.7192	4	5.8	NaN	22.2881	22.3726	22.3063	21.0992	21.4522	22.3397	21.7995	22.5894	22.5733	22.8094	22.7315	23.0353	22.7832	22.5174	22.8847	23.0057	22.301	22.6497	22.3933	22.4045	22.1938	NaN	22.3987	22.3223	0.0362936	21.6727	0.528674	22.6759	0.113882	22.8052	0.218009	22.5874	0.315478	22.3323	0.120034	-0.255088	0.129279			0.604402
783	A0A3L7I085;F8WHM5;Q53WR6;F6RSH1;E9PWD8;G3I369	A0A3L7I085;F8WHM5;Q53WR6	Glg1	Mus musculus	126.93	62.782	10	11.8	NaN	NaN	NaN	NaN	NaN	NaN	NaN	NaN	NaN	22.4697	23.5861	24.0181	23.8427	23.577	NaN	23.3972	25.4255	24.2005	25.112	24.9085	22.9251	NaN	NaN	23.0047	#DIV/0!	#DIV/0!	#DIV/0!	#DIV/0!	23.358	0.799021	23.6056	0.224138	24.9116	0.519575	22.9649	0.056265	-1.94674	0.247659	++		2.12119
784	A0A3L7I089;G3I015;Q99KL8;Q542Y0	A0A3L7I089;G3I015	Nqo1	Mus musculus	29.937	108.81	12	42.4	28.1556	27.0871	27.4756	27.5956	27.8992	27.8679	27.557	28.105	28.0237	27.6691	28.1329	28.086	28.2575	27.814	27.9732	28.047	27.9666	28.0241	27.7512	28.5024	28.3298	28.7554	28.5301	28.4127	27.5785	0.382547	27.8573	0.226152	27.9779	0.210705	28.0229	0.184162	28.0611	0.31681	28.507	0.184893	0.445901	0.0450087			1.29176
785	A0A3L7I0A1;G3HAG8;Q8CBB7;Q3UKX8;Q8CC03	A0A3L7I0A1;G3HAG8;Q8CBB7;Q3UKX8;Q8CC03	Ap1g1	Mus musculus	90.797	16.672	7	12.5	23.2033	23.1454	22.9998	23.8004	23.5739	23.208	23.6706	23.9573	23.1514	23.7073	23.5275	NaN	22.8818	23.4158	23.5923	23.3008	23.3492	22.6585	23.8613	23.0054	23.3817	23.2538	NaN	22.976	23.2872	0.305398	23.6025	0.30926	23.4621	0.283642	23.2977	0.302047	23.2186	0.512908	23.2038	0.207396	-0.0147823	-0.164394			0.0155203
786	A0A3L7I0P4;F7APP3;A2AJH3;Q3THR4;G3GVS4	A0A3L7I0P4;F7APP3;A2AJH3;Q3THR4	Nmt2	Mus musculus	54.185	5.3993	3	13.8	NaN	NaN	22.764	23.0494	NaN	NaN	NaN	23.102	23.3687	23.0174	23.2226	NaN	NaN	23.1478	23.1675	23.1844	23.2508	NaN	23.1635	22.8776	22.9609	22.8566	NaN	22.8751	22.9067	0.142714	23.102	#DIV/0!	23.2029	0.176476	23.1666	0.0182806	23.0973	0.195227	22.8975	0.0556512	-0.199788	-0.0363064			0.786567
787	G3HZ55;A0A3L7I191	G3HZ55;A0A3L7I191	Itgb1	Mus musculus	88.342	5.5745	2	3	NaN	NaN	NaN	NaN	NaN	NaN	NaN	NaN	21.7201	NaN	NaN	NaN	NaN	NaN	22.2068	NaN	NaN	NaN	22.5088	22.3546	21.9519	NaN	NaN	NaN	#DIV/0!	#DIV/0!	#DIV/0!	#DIV/0!	21.7201	#DIV/0!	22.2068	#DIV/0!	22.4317	0.109077	21.9519	#DIV/0!	-0.479836	0.486757			0
788	A0A3L7I1F2;G3I2X3;Q8BPF9;Q545V8;A0A1D5RLE4;A0A1D5RM74;Q8CEL6;A0A1D5RM55;Q8CDH5	A0A3L7I1F2;G3I2X3;Q8BPF9;Q545V8;A0A1D5RLE4;A0A1D5RM74	I79_017768	Cricetulus griseus	42.55	43.798	7	28.9	24.5321	25.2119	25.0496	25.4161	25.6927	25.0733	25.0299	25.7395	25.2827	24.9423	24.9391	24.6173	NaN	25.4237	25.049	24.9885	24.9797	24.3069	24.7812	24.5888	24.5905	24.5862	24.4116	24.9484	25.0524	0.327246	25.3838	0.38452	24.9453	0.271697	25.1537	0.235765	24.6641	0.286699	24.6342	0.225446	-0.0299678	0.208393			0.0580584
789	A0A3L7I1N7;D6RE33;A0A0R4J1Q0;G5E896;F6ZJ27;F6V5I7	A0A3L7I1N7;D6RE33;A0A0R4J1Q0;G5E896	CgPICR_005638	Cricetulus griseus	148.57	105.7	1	21.2	NaN	21.7892	21.9097	21.9433	NaN	20.4619	22.8682	NaN	23.2336	23.5372	22.1996	24.0045	23.7328	21.9202	22.1692	23.2656	23.8509	23.2748	21.9987	21.1402	22.7271	21.6609	23.3707	22.237	21.8807	0.0661871	21.6651	1.70147	23.2437	0.764914	22.772	0.867118	22.5662	1.22586	22.4989	0.72636	-0.0672293	-0.471767			0.0325023
790	A0A3L7I1P6;G3I7N4;G3IK87;Q3TMI5;Q8CA96	A0A3L7I1P6;G3I7N4	I79_024283;Prune2	Cricetulus griseus;Mus musculus	304.28	189.88	18	11	25.3721	24.9896	25.2335	25.1474	24.868	24.9828	25.111	25.381	26.0115	25.1083	25.7074	25.5194	24.6869	25.276	24.7411	25.1844	25.5752	25.3511	25.7997	25.7596	NaN	NaN	NaN	NaN	25.1856	0.138708	25.0857	0.220488	25.5866	0.377895	24.9721	0.301183	25.6214	0.204996	#DIV/0!	#DIV/0!	#DIV/0!	-0.614514			0
791	G3HGH4;A0A3L7I1V1;A0A3Q4L381;A0A3Q4L2W0;A0A061IM06	G3HGH4;A0A3L7I1V1;A0A3Q4L381;A0A3Q4L2W0;A0A061IM06	H671_2g5631;Snrpd1	Cricetulus griseus;Mus musculus	13.281	7.1518	2	20.2	25.445	25.1932	25.4264	25.2447	25.4005	25.4437	25.1985	25.3166	25.1144	25.1705	25.4185	24.994	25.3312	25.3107	25.126	25.1479	25.3192	25.1952	25.1943	25.5163	25.13	NaN	NaN	25.1851	25.3273	0.110099	25.3398	0.107994	25.1744	0.178671	25.2289	0.10694	25.3063	0.151797	25.1575	0.0389208	-0.148707	0.0545683			0.575258
792	A0A3L7I223;Q6S385;Q6S390;Q6S388;Q6S392;Q6S393;Q6S387;E9Q3W4;A0A3B2W7J8;A0A0R4J218;Q05CR3;Q499F9;Q8C8S5;E9Q9J6;A0A0R4J221;A0A0R4J223;E9PW24;A0A3L7I281	A0A3L7I223;Q6S385;Q6S390;Q6S388;Q6S392;Q6S393;Q6S387;E9Q3W4	CgPICR_014920	Cricetulus griseus	521.66	323.31	66	32.2	29.0478	28.2443	28.1632	28.0514	28.5905	28.2867	27.7801	28.455	26.5835	26.9641	26.3995	26.0902	28.6585	28.1134	28.0386	28.2516	28.0934	27.9681	27.5527	28.2791	27.2821	27.6335	27.298	27.4485	28.3767	0.393482	28.2781	0.354448	26.5093	0.365167	28.2655	0.276416	27.9733	0.308117	27.4155	0.163544	-0.557812	1.75621		+	1.72949
793	A0A3L7I234;G3GR73;Q3UUX9;Q3TIY6;Q3UC72;Q3UPA3;A0A1Y7VL99;A0A3L7GWU0;Q9CZ18;G3ILV6;A0A1Y7VLG4;A0A061I064;A0A3L7GVT8	A0A3L7I234;G3GR73;Q3UUX9;Q3TIY6;Q3UC72;Q3UPA3;A0A1Y7VL99	Gdi2	Mus musculus	48.215	323.31	26	81.3	28.6563	28.8326	28.9975	28.9436	28.8125	28.9843	29.1555	28.8769	28.9454	29.1749	29.2566	29.3937	29.7614	29.2563	29.3332	29.1137	29.4831	29.4553	29.0429	29.1544	29.133	29.1145	28.8277	28.9325	28.8575	0.130499	28.9573	0.149921	29.1927	0.187901	29.3662	0.278743	29.2839	0.219014	29.0019	0.147232	-0.282019	0.173495			1.11671
794	G3HCX5;A0A3L7I242;Q8BVD4;A0A1S6GWJ2;A0A0A0MQ68;Q8BV83	G3HCX5;A0A3L7I242;Q8BVD4;A0A1S6GWJ2;A0A0A0MQ68	Gcdh	Mus musculus	47.682	4.0613	3	9.3	22.6849	22.4778	22.3745	NaN	22.8188	22.706	22.0478	NaN	22.1878	22.3867	22.1342	NaN	NaN	22.6711	22.5008	22.5238	22.3898	NaN	22.4959	22.658	22.5736	22.4788	22.3477	22.5035	22.5124	0.129044	22.5242	0.416385	22.2362	0.133018	22.5652	0.0923941	22.5146	0.135079	22.4759	0.0944103	-0.0386356	0.328972			0.172846
795	A0A3L7I250;G3HWJ5;Q0VDY2;G3HWJ6	A0A3L7I250;G3HWJ5	Puf60	Mus musculus	65.166	32.657	8	22.9	24.4057	25.2042	24.5305	23.8084	24.6969	24.9558	25.9312	25.1207	24.9681	25.6718	23.1091	25.6529	23.7472	24.0088	22.9348	24.5228	25.6419	25.6074	26.1119	24.7928	24.5976	24.8825	24.548	23.5791	24.4872	0.4958	25.1762	0.532728	24.8505	1.2062	23.8034	0.662627	25.5385	0.547788	24.4018	0.567924	-1.13668	-1.04705			1.55258
796	A0A3L7I291;G3IHQ7;Q545S0	A0A3L7I291;G3IHQ7;Q545S0	Tst	Mus musculus	33.397	48.633	11	42.1	24.9363	24.6242	25.3556	25.4635	25.1055	24.8715	25.3465	NaN	24.8504	24.7643	25.3269	25.1008	25.447	25.948	25.5958	25.6228	24.4101	25.0746	25.6105	25.3636	25.6879	26.0199	25.6085	26.1223	25.0949	0.335614	25.1079	0.237475	25.0106	0.254623	25.6534	0.211047	25.1147	0.51827	25.8596	0.249826	0.744969	0.642813		+	1.38478
797	A0A3L7I2B0	A0A3L7I2B0	CgPICR_005400	Cricetulus griseus	22.109	17.517	4	25.6	NaN	22.3691	NaN	NaN	NaN	NaN	22.6422	NaN	22.5679	23.0271	NaN	22.8001	NaN	NaN	22.0946	NaN	22.7226	NaN	NaN	NaN	22.541	NaN	NaN	22.1146	22.3691	0	22.6422	#DIV/0!	22.7984	0.229603	22.0946	#DIV/0!	22.7226	#DIV/0!	22.3278	0.301504	-0.394859	-0.703753			0
798	A0A3L7I2F1;G3IHQ6;A0A2R8VHE5;A0A2R8VHT1	A0A3L7I2F1;G3IHQ6	Mpst	Mus musculus	38.128	16.698	7	22.7	23.3781	23.6171	NaN	23.7498	NaN	23.7163	23.6753	23.3163	23.8442	24.95	23.3564	24.1996	NaN	23.2323	NaN	23.212	24.8324	24.5228	25.1539	23.4895	24.3271	NaN	23.6781	22.6139	23.5817	0.153804	23.5693	0.22005	24.0876	0.67089	23.2221	0.0143677	24.4997	0.721069	23.5397	0.864965	-0.959965	-0.865438			0.772574
799	G3I531;A0A3L7I2I3;A0A2R8VHK9;Q91YS2;Q8C2E3;Q7TMW1;Q6ZPH4;A0A2R8W753;Q3ULJ9;Q3UZD8	G3I531;A0A3L7I2I3;A0A2R8VHK9;Q91YS2;Q8C2E3;Q7TMW1	Rangap1	Mus musculus	63.142	74.624	12	23.9	26.2333	25.7068	25.5606	25.6961	25.9312	25.8897	25.1334	25.737	25.161	24.9469	25.4538	25.0479	26.1276	26.115	26.5407	26.0866	25.1524	25.12	25.2612	25.5361	25.9669	25.8745	26.0087	26.2529	25.7992	0.257189	25.6728	0.369164	25.1524	0.219153	26.2175	0.216157	25.2674	0.189018	26.0258	0.161482	0.758335	1.06507	+	+	3.0537
800	G3II47;A0A3L7I2K5;A0A061IPP0;A0A3L7INA9;G3I9M2;A0A2R8VJW0;A0A2R8W744	G3II47;A0A3L7I2K5	Aco2;H671_1g1956;I79_020274	Cricetulus griseus;Mus musculus	85.466	323.31	45	54.7	29.3395	28.977	28.812	29.1509	29.2906	29.3692	28.9615	29.3678	29.0506	28.9277	29.1993	28.8758	29.8425	29.9654	29.9104	29.9552	29.2078	29.06	29.1848	29.6102	30.1047	30.4651	29.7499	30.1789	29.0699	0.196464	29.2473	0.19401	29.0133	0.144008	29.9184	0.0559596	29.2657	0.238652	30.1247	0.294226	0.858962	0.905024	+	+	2.40278
801	A0A3L7I2T9;A0A2R8W6G1;A0A2R8W6R3	A0A3L7I2T9	CgPICR_015064	Cricetulus griseus	20.772	96.259	4	39.2	27.0065	26.0325	25.9631	26.179	26.4355	26.2855	25.9722	26.8391	26.1232	25.6349	26.2383	25.5497	26.0164	25.7291	26.0444	25.7931	26.0211	25.4029	25.7091	26.3061	25.5945	26.1501	25.2597	25.6251	26.2953	0.417932	26.3831	0.360101	25.8865	0.344759	25.8958	0.158058	25.8598	0.390144	25.6574	0.367859	-0.202421	0.00921154			0.319817
802	G3HPJ9;A0A3L7I2U5;G8JL74;G3UXA6;G3UZ01;A0A061IJF1;A0A061IID7;A0A061ILG7;A0A061HXU2;G3UY95;G3UXZ8	G3HPJ9;A0A3L7I2U5;G8JL74;G3UXA6;G3UZ01;A0A061IJF1;A0A061IID7;A0A061ILG7	H671_6g15605;Ptbp3	Cricetulus griseus;Mus musculus	56.724	61.028	5	19.7	25.1547	24.0492	24.5331	24.4056	NaN	24.5484	24.1814	24.4908	24.7217	24.5598	25.2025	25.1786	25.6592	NaN	24.8216	24.6608	24.2588	24.5803	24.6229	24.341	24.7368	25.0192	24.2279	24.605	24.5356	0.398989	24.4068	0.197366	24.9156	0.324393	25.0472	0.536073	24.4508	0.178242	24.6472	0.328649	0.196434	0.131598			0.476493
803	A0A3L7I2U8;G3II46;G3I5G6	A0A3L7I2U8;G3II46	I79_018714;I79_023508	Cricetulus griseus	12.405	42.507	7	69.1	25.2623	25.9497	25.7582	25.9354	25.8292	25.9343	25.154	25.9496	25.1504	25.0577	25.4028	25.0473	25.3214	25.456	25.6876	25.2522	25.1163	24.6131	25.3686	25.7668	25.1118	25.3947	24.7298	25.2842	25.7264	0.27835	25.7168	0.378969	25.1645	0.165481	25.4293	0.191834	25.2162	0.483082	25.1301	0.291147	-0.0860767	0.264781			0.113221
804	A0A3L7I2V4	A0A3L7I2V4	CgPICR_003034	Cricetulus griseus	13.826	1.9479	2	8.9	NaN	NaN	26.4699	26.4971	25.9966	26.2598	26.9854	25.6673	26.9905	27.8445	26.6779	27.2232	26.2988	26.7556	26.7407	26.9871	26.9182	27.3858	28.0377	26.279	27.3036	26.1766	28.0465	27.1375	26.4835	0.0135918	26.2273	0.560536	27.184	0.493737	26.6955	0.28754	27.1552	0.742956	27.166	0.768968	0.0108776	-0.488488			0.00681653
805	A0A3L7I2V8;G3IFH7;G3IJJ0;A0A061HYJ3	A0A3L7I2V8;G3IFH7	Nhp2l1	Mus musculus	17.339	38.992	7	35.5	26.4414	26.3357	25.8962	26.1719	26.1826	26.0906	26.0577	26.5673	25.3401	25.3345	25.1713	25.165	26.929	26.3726	26.326	26.1229	25.4344	25.3809	25.6977	25.841	25.843	26.215	25.5655	26.006	26.2113	0.20572	26.2245	0.234528	25.2528	0.0977277	26.4376	0.345058	25.5885	0.217937	25.9074	0.274108	0.318897	1.18485		+	0.926618
806	A0A3L7I314;G3H7F9;Q3TFB5	A0A3L7I314;G3H7F9	Nans	Mus musculus	39.891	90.491	15	52	27.0464	27.1047	26.9787	26.8073	26.7175	26.6855	26.7217	26.9774	26.8719	26.7633	27.0541	26.8186	26.7329	26.8171	26.6133	26.5235	26.8827	26.956	26.8804	26.857	26.5256	26.8304	26.6063	26.8096	26.9843	0.111455	26.7755	0.135537	26.877	0.126145	26.6717	0.129461	26.894	0.0429415	26.6929	0.150576	-0.2011	-0.20529			1.37252
807	A0A3L7I327	A0A3L7I327	CgPICR_003082	Cricetulus griseus	28.394	51.083	1	46.9	NaN	22.6291	22.9413	22.7221	NaN	NaN	24.0434	NaN	24.2443	24.5328	23.1972	24.1213	23.5943	23.5865	23.5546	24.4059	24.9712	24.3913	24.8821	22.6089	24.9307	22.821	24.1548	24.3958	22.7641	0.130869	24.0434	#DIV/0!	24.0239	0.577482	23.7853	0.414089	24.2134	1.09964	24.0756	0.897045	-0.137838	-0.238588			0.0693652
808	A0A3L7I351;Q3ULS2;B1AWH6;Q6IR05	A0A3L7I351	CgPICR_003065	Cricetulus griseus	131.34	45.188	12	13.4	25.1	25.696	25.1956	25.5703	25.3409	25.3448	25.1596	25.5025	25.8496	25.1575	25.6236	25.1469	25.3327	24.8192	25.2223	24.8418	25.3257	25.1512	24.9198	25.016	24.4519	24.2167	NaN	NaN	25.3905	0.248982	25.3369	0.140162	25.4444	0.349825	25.054	0.262142	25.1032	0.176125	24.3343	0.166304	-0.768929	-0.390385	+		2.15929
809	A0A3L7I379;G3H7F8	A0A3L7I379	Anp32b	Mus musculus	33.188	137.8	7	23.3	27.0826	28.16	27.639	27.9469	27.4859	27.8264	27.3369	27.3947	27.2988	27.4564	27.4082	26.911	26.4825	27.6296	27.4398	27.5127	26.9583	26.9563	27.5189	27.0191	27.1738	27.1092	27.2491	27.2748	27.7071	0.405349	27.511	0.219079	27.2686	0.247333	27.2662	0.528249	27.1131	0.272093	27.2017	0.0751109	0.0885634	-0.00241375			0.256929
810	A0A3L7I3E8	A0A3L7I3E8	CgPICR_003162	Cricetulus griseus	87.992	29.743	3	55.4	NaN	NaN	NaN	NaN	NaN	NaN	25.4927	NaN	25.0715	26.523	NaN	25.7365	25.3755	NaN	24.2909	25.0587	25.7246	26.049	25.8325	NaN	25.8496	NaN	25.0256	24.5169	#DIV/0!	#DIV/0!	25.4927	#DIV/0!	25.777	0.726571	24.9084	0.557739	25.8687	0.165195	25.1307	0.672543	-0.738008	-0.868628			0.858031
811	Q76G10;Q5NTY0;A0A3L7I3F2;Q3TK61;G3I8V9;G3I8V8;B1AXY0;B1AXY1;A0A3L7ILQ5;B1AXX9;G3ICK8	Q76G10;Q5NTY0;A0A3L7I3F2;Q3TK61;G3I8V9	Dnaja1;I79_019990;I79_021406	Cricetulus griseus;Mus musculus	44.868	63.977	9	30.2	25.7643	24.9826	24.7837	25.1247	25.3712	25.0995	24.5178	25.5532	24.7497	24.2975	25.1469	24.4806	24.8531	24.5371	25.4686	24.7339	24.7867	23.9121	24.6888	24.9315	24.536	25.0975	23.8685	24.4928	25.1638	0.367254	25.1354	0.451979	24.6687	0.368948	24.8982	0.401972	24.5797	0.456161	24.4987	0.502367	-0.0810413	0.229479			0.0866291
812	A0A3L7I3Y1;Q0V930;Q3TBC3;A0A1L1SQ51;Q8CDM9;G3H510;E9PUM4;B2RY15;A0A1L1SRI1;Q8CHG4;A0A1L1SQP9;Q9CS79;Q6PB69;A2AIM2;Q68FD6;Q8C9Z8;A0A061I1X9;A0A061I0N6;A0A061I7B4;F6SX70;A0A061I9F6	A0A3L7I3Y1;Q0V930;Q3TBC3	H671_4g13318;I79_005377;Tln2	Cricetulus griseus;Mus musculus	261.18	6.6363	3	29	24.4092	NaN	NaN	NaN	NaN	23.991	NaN	24.0223	24.2762	23.6366	NaN	NaN	NaN	NaN	NaN	24.2241	23.5334	NaN	23.9813	NaN	23.9525	23.5821	NaN	24.0799	24.4092	0	24.0067	0.022151	23.9564	0.452289	24.2241	#DIV/0!	23.7573	0.316715	23.8715	0.25861	0.114182	0.267761			0.164523
813	A0A3L7I3Z6;G3I505;A0A2R8VH97	A0A3L7I3Z6;G3I505	I79_018545	Cricetulus griseus	64.395	229.11	17	40	25.2438	26.262	26.27	26.549	26.3663	26.1469	26.5953	26.4386	26.4863	26.297	26.2367	26.2396	26.1726	26.4909	26.5269	26.554	26.3294	26.0276	26.3972	25.9406	26.464	25.751	25.7434	26.123	26.0812	0.497084	26.3868	0.186317	26.3149	0.11758	26.4361	0.177556	26.1737	0.223497	26.0203	0.344761	-0.15337	0.121224			0.315569
814	A0A3L7I411;A2A8E4;D6REH4;G3GTN2;A2A8E2;B7ZC72;B7ZC71	A0A3L7I411;A2A8E4;D6REH4;G3GTN2;A2A8E2;B7ZC72;B7ZC71	Czib	Mus musculus	17.89	6.9795	2	18.4	NaN	NaN	NaN	NaN	NaN	NaN	23.4783	NaN	NaN	NaN	23.7819	NaN	23.5753	NaN	NaN	NaN	NaN	23.3806	NaN	NaN	NaN	23.6228	NaN	NaN	#DIV/0!	#DIV/0!	23.4783	#DIV/0!	23.7819	#DIV/0!	23.5753	#DIV/0!	23.3806	#DIV/0!	23.6228	#DIV/0!	0.242167	-0.206558			0
815	A0A3L7I449;E9Q1X9	A0A3L7I449	St13	Cricetulus griseus	14.264	65.92	3	30.2	27.2439	26.0121	25.9927	26.1004	26.7695	26.4631	25.6255	26.3601	26.1207	25.5194	26.1337	25.6865	25.9227	25.5361	25.7556	25.4866	25.6906	25.504	25.5176	26.4196	25.4752	26.0096	25.4239	25.6688	26.3373	0.525015	26.3045	0.484944	25.8651	0.310316	25.6752	0.202216	25.783	0.432821	25.6444	0.265344	-0.138573	-0.189849			0.218375
816	A0A3L7I488	A0A3L7I488	CgPICR_012761	Cricetulus griseus	81.416	235.18	15	38.3	27.3242	26.4352	25.9863	26.5663	27.0876	26.908	26.4485	26.8785	25.9561	25.7248	26.1989	25.4062	25.5472	25.8279	25.5662	25.68	25.6736	25.5639	25.5623	25.826	25.2965	25.8046	25.245	25.1285	26.578	0.481546	26.8307	0.271037	25.8215	0.337827	25.6553	0.129125	25.6565	0.124483	25.3687	0.299026	-0.28778	-0.166167			0.899952
817	A0A3L7I4C5;G3GYR1;A4FUS0;A0AUM9;B1AUN3;Q3UKV0;B1AUN2;Q3T9T4	A0A3L7I4C5;G3GYR1;A4FUS0;A0AUM9;B1AUN3;Q3UKV0;B1AUN2	I79_002967	Cricetulus griseus	51.122	28.181	8	19.3	24.8692	24.5213	24.3089	24.4472	24.8776	24.5571	24.4928	24.6633	24.6088	24.7042	24.5212	25.0084	24.7158	24.0132	24.3909	24.497	24.5734	24.3954	23.8846	24.4716	24.1836	24.4763	23.9841	24.2897	24.5367	0.206594	24.6477	0.168625	24.7107	0.212111	24.4042	0.293715	24.3313	0.306542	24.2334	0.2056	-0.097847	-0.306432			0.211109
818	A0A3L7I4D6;G3GYQ9;A0A0A0MQG7	A0A3L7I4D6;G3GYQ9	Urod	Mus musculus	41.515	15.798	4	15	NaN	NaN	NaN	23.2667	22.3704	22.5221	23.5915	NaN	23.4396	23.6661	23.2111	NaN	NaN	NaN	23.5195	23.9126	23.8511	23.1124	23.7297	22.7003	23.6518	23.5695	NaN	23.4299	23.2667	0	22.828	0.665521	23.4389	0.227508	23.7161	0.27794	23.3484	0.539695	23.5504	0.112175	0.202054	0.277122			0.251776
819	G3I7E3;A0A3L7I4M5;Q8CGT9;A0A061IEY1;Q8R3Q7;Q6P239;Q6PHA2;A0A3L7I820;A0A3L7I814;G3H9V7;A2VDG1;Q8BTF2;Q8CGU0;Q8BJP2;A0A3L7I829;H3BJ70;Q8CGT8	G3I7E3;A0A3L7I4M5;Q8CGT9;A0A061IEY1;Q8R3Q7	Ago1;Ago2	Mus musculus	92.358	8.4346	5	7.7	NaN	22.6481	22.4486	22.5598	21.6208	NaN	NaN	21.7876	22.7893	22.8183	22.5285	NaN	23.2425	23.9235	22.8478	23.8576	NaN	NaN	NaN	22.0504	NaN	23.0693	NaN	NaN	22.5522	0.0816175	21.7042	0.11793	22.7121	0.159595	23.4679	0.514708	22.0504	#DIV/0!	23.0693	#DIV/0!	1.01883	0.7558			0
820	A0A3L7I4Q7;Q05BL6;A0A0A1HAM8	A0A3L7I4Q7	CgPICR_012565	Cricetulus griseus	30.576	93.971	6	46.6	26.3229	24.7499	24.643	25.0177	25.7372	24.5923	24.4446	23.883	24.9394	23.8362	24.7075	24.3429	NaN	24.5547	24.7384	24.8728	24.3476	24.7552	25.5437	25.2339	24.0367	NaN	NaN	22.9548	25.1834	0.671919	24.6643	0.777853	24.4565	0.480919	24.722	0.159707	24.9701	0.526727	23.4957	0.76501	-1.47438	0.265436			1.33782
821	Q9CU14;Q9CSC2;D3Z6Z0;Q78ZM0;A0A3L7I4R1;D3Z789;A0A061I2R7	Q9CU14;Q9CSC2;D3Z6Z0;Q78ZM0;A0A3L7I4R1;D3Z789;A0A061I2R7	Snx3	Mus musculus	15.417	84.738	5	35.6	23.6683	24.3094	24.0504	24.0571	24.3961	24.4904	25.0681	24.0221	24.9652	25.5537	24.2874	25.498	24.1871	25.0864	24.9497	24.897	24.8054	25.3224	25.2603	24.1752	24.7293	24.2521	24.0739	24.8425	24.0213	0.228992	24.4942	0.432791	25.0761	0.588896	24.7801	0.403261	24.8909	0.529831	24.4745	0.369825	-0.416384	-0.296017			0.610991
822	A0A3L7I4T1	A0A3L7I4T1	CgPICR_012698	Cricetulus griseus	13.154	77.552	6	71.3	26.501	26.0873	26.2518	26.0644	26.1182	26.4183	25.672	26.6524	26.2811	26.067	26.5455	26.5144	27.3559	26.8227	26.8112	26.7374	26.4015	26.6861	26.1981	27.0788	27.1813	28.1336	27.2768	27.3813	26.2261	0.174383	26.2152	0.423011	26.352	0.22368	26.9318	0.285256	26.5911	0.381777	27.4933	0.434635	0.902152	0.579809	+		1.68587
823	A0A3L7I4W3;A0A0R4J093	A0A3L7I4W3;A0A0R4J093	CMPK1	Cricetulus griseus	25.662	114.61	11	40.5	27.6636	26.7811	26.862	26.8096	27.3404	27.0397	26.7724	27.4139	26.7887	26.5718	27.1085	26.8243	27.2177	26.7442	26.9399	26.6886	26.7633	26.7955	26.3396	27.2106	26.7124	27.5274	26.8322	26.8816	27.029	0.367493	27.1416	0.294597	26.8233	0.220427	26.8976	0.239079	26.7773	0.355811	26.9884	0.366284	0.211129	0.0742617			0.356614
824	A0A3L7I4Y7;A0A3L7I5H0;G3H0N2;A0A3L7HJK5	A0A3L7I4Y7;A0A3L7I5H0;G3H0N2	Bclaf1	Mus musculus	68.877	10.125	3	15.2	24.3531	23.7696	NaN	23.94	NaN	24.0468	23.705	NaN	23.6302	NaN	NaN	NaN	23.6991	23.8122	23.9457	23.8479	23.4746	NaN	23.3764	NaN	NaN	NaN	23.4413	23.4611	24.0209	0.244961	23.8759	0.24164	23.6302	#DIV/0!	23.8262	0.1018	23.4255	0.0694391	23.4512	0.0140534	0.0257339	0.195988			0.181384
825	A0A3L7I4Z8;F6QJP7;G3HIQ5;F6V459	A0A3L7I4Z8	Zfr	Mus musculus	83.211	129.22	3	28.3	23.458	23.5949	23.2949	23.6912	23.7606	23.4741	NaN	23.9384	NaN	NaN	23.0711	NaN	NaN	23.1134	23.4775	23.5995	NaN	NaN	22.5502	23.48	NaN	NaN	23.3156	23.5497	23.5097	0.149168	23.7244	0.234279	23.0711	#DIV/0!	23.3968	0.252887	23.0151	0.65745	23.4327	0.165514	0.417537	0.325696			0.322755
826	G3HIQ9;Q3UWP6;A0A3L7I541;Q3TIL4;Q05BZ0	G3HIQ9;Q3UWP6;A0A3L7I541;Q3TIL4;Q05BZ0	Golph3	Mus musculus	25.574	4.8288	2	12.6	NaN	21.5722	21.4956	21.6849	21.3398	21.3165	NaN	21.2281	NaN	NaN	21.6638	NaN	NaN	22.3198	23.8537	NaN	NaN	NaN	NaN	21.5217	NaN	21.7486	NaN	NaN	21.5842	0.0777331	21.2948	0.0589696	21.6638	#DIV/0!	23.0867	1.08462	21.5217	#DIV/0!	21.7486	#DIV/0!	0.226904	1.42294			0
827	A0A3L7I574;G3HMY0;Q8K0I5;Q3UWQ9;Q3UJ70;Q3UKE7;Q8C5F4;Q3UJQ2;A0A286YDE3	A0A3L7I574;G3HMY0;Q8K0I5;Q3UWQ9;Q3UJ70;Q3UKE7	Hmgcs1	Mus musculus	55.446	323.31	24	53.8	29.3023	30.227	30.3379	30.3866	30.3035	30.2109	30.2149	30.2395	30.6706	30.7105	30.5443	30.2997	29.3368	30.1052	29.7455	29.9319	30.2446	30.1688	30.7832	30.3635	29.3431	28.7253	29.007	29.4774	30.0634	0.443243	30.2422	0.0427483	30.5563	0.185128	29.7798	0.3299	30.39	0.274123	29.1382	0.338995	-1.25184	-0.776468	+	+	2.91644
828	A0A3L7I579;G3HIQ3;G3HXH6	A0A3L7I579	Sub1	Mus musculus	14.844	65.106	10	65.4	26.8301	25.1351	25.7708	24.9348	25.4134	25.0717	24.7447	25.4474	26.4639	25.4979	26.5325	26.4441	26.0014	25.5739	24.6073	25.6166	24.7032	25.1697	25.0045	25.4896	25.7655	26.4367	25.5361	26.1053	25.6677	0.738691	25.1693	0.330033	26.2346	0.492595	25.4498	0.59366	25.0918	0.328078	25.9609	0.394038	0.869118	-0.784786	+		1.83346
829	G3I0F7;A0A3L7I5A3;A0A2R8VHJ3;A0A2R8VHU7;A0A2R8VHH9;A0A2R8VHC0;Q3UZX5;Q3U6T2	G3I0F7;A0A3L7I5A3	Naga	Mus musculus	47.222	22.691	3	10.8	NaN	NaN	NaN	NaN	NaN	NaN	NaN	NaN	NaN	23.6654	21.198	NaN	22.4924	22.8419	22.6321	23.4631	NaN	NaN	23.5462	NaN	24.1435	NaN	NaN	23.6561	#DIV/0!	#DIV/0!	#DIV/0!	#DIV/0!	22.4317	1.74471	22.8574	0.428617	23.5462	#DIV/0!	23.8998	0.344648	0.353652	0.425728			0
830	G3HHG7;A0A3L7I5D2;Q3TUQ7;Q60689;A0A061IFT2	G3HHG7;A0A3L7I5D2;Q3TUQ7;Q60689;A0A061IFT2	Prkaa1	Mus musculus	55.464	9.8627	2	7.1	NaN	NaN	NaN	NaN	NaN	NaN	22.7384	NaN	NaN	23.2938	NaN	23.0165	NaN	NaN	NaN	NaN	22.766	23.1758	22.9923	NaN	NaN	NaN	NaN	NaN	#DIV/0!	#DIV/0!	22.7384	#DIV/0!	23.1551	0.196027	#DIV/0!	#DIV/0!	22.978	0.205303	#DIV/0!	#DIV/0!	#DIV/0!	#DIV/0!			0
831	A0A3L7I5K5;G3HIT8	A0A3L7I5K5;G3HIT8	Mrps27	Mus musculus	38.969	3.8164	2	10.1	NaN	23.6915	22.8847	23.0728	22.9264	22.9196	22.6745	22.8031	NaN	22.2204	NaN	NaN	NaN	22.4643	22.3932	22.4867	NaN	NaN	22.1403	22.5856	22.4913	NaN	NaN	NaN	23.2163	0.344649	22.8309	0.118639	22.2204	#DIV/0!	22.4481	0.0488286	22.363	0.314861	22.4913	#DIV/0!	0.128354	0.227669			0
832	G3HIT7;A0A3L7I5P7;B2RQQ5;Q8CAI9;Q3TZM8;Q8CFR9;A0PJ96;Q3UPV4	G3HIT7;A0A3L7I5P7;B2RQQ5	Map1b	Mus musculus	260.38	66.471	10	6.6	25.9812	25.0702	25.1538	25.0593	25.5968	25.4029	24.8577	25.7984	25.5109	24.9925	25.2034	25.2258	26.151	25.953	26.0865	25.9192	25.4024	25.1019	25.2262	25.8229	25.8156	26.214	25.6572	25.8133	25.3161	0.385707	25.414	0.404481	25.2332	0.212933	26.0274	0.109569	25.3884	0.314812	25.875	0.237816	0.486653	0.794262		+	1.31283
833	Q3UJR8;A0A3L7I5P9;G3HWH8;A0A3L7I3S0;A0A3L7HLV5;G3I0G1;A0A3L7HNP9;G3HY78;G3HE52;G3HJG8;A0A3L7HW18;A0A3L7I4Q3	Q3UJR8;A0A3L7I5P9	Btf3;I79_016847	Cricetulus griseus;Mus musculus	17.699	172.75	7	61.7	NaN	24.6567	25.8325	24.861	22.1402	23.0939	26.9851	24.3838	26.3262	26.833	25.2885	26.447	23.7868	26.0288	25.4363	26.1872	26.5723	26.5457	27.3001	23.4563	26.3246	23.1509	25.46	26.0144	25.1167	0.512948	24.1508	2.10136	26.2237	0.659882	25.3597	1.09733	25.9686	1.71097	25.2375	1.43632	-0.731123	-0.863909			0.270011
834	G3H319;A0A3L7I5Q3;A0A1Y7VJ48;Q5I0U7	G3H319;A0A3L7I5Q3;A0A1Y7VJ48;Q5I0U7	Tbca	Mus musculus	9.9401	39.515	8	78.6	26.989	26.092	26.5615	26.258	26.5404	26.2677	25.8282	26.5521	26.2161	25.7187	26.4232	26.2599	26.462	25.5868	26.1106	25.7008	25.922	26.3746	25.7611	26.6922	25.3366	26.7189	25.8526	25.9687	26.4751	0.34112	26.2971	0.339096	26.1545	0.30388	25.965	0.40043	26.1875	0.425053	25.9692	0.570357	-0.218246	-0.189469			0.250277
835	A0A3L7I5W7;Q9CWI9;Q497E1;G3HIY3;Q9CZI5;Q9CSN9;G3HTC5;A0A061I543;A0A061IBU4;A0A061I9L7;A0A3L7HGY3;A0A3L7III3;A0A3L7GQI1	A0A3L7I5W7;Q9CWI9;Q497E1;G3HIY3;Q9CZI5;Q9CSN9;G3HTC5;A0A061I543;A0A061IBU4;A0A061I9L7	H671_4g11557;Rps23	Cricetulus griseus;Mus musculus	15.619	12.963	8	37.6	28.3657	27.3917	27.4277	27.6064	27.9684	27.8049	27.1854	28.3763	27.3201	26.812	27.4071	26.8984	27.2904	27.3031	27.7753	27.5625	26.9825	26.8251	26.7717	27.5593	27.2744	27.5032	26.8585	27.4361	27.6979	0.394014	27.8337	0.494527	27.1094	0.297775	27.4828	0.231795	27.0346	0.361061	27.2681	0.289436	0.233446	0.373419			0.453528
836	G3H748;A0A3L7I5X6;A0A1Y7VNY4;Q8C4S7	G3H748;A0A3L7I5X6	Erap1	Mus musculus	107.43	15.278	6	9.4	23.4265	NaN	NaN	23.0093	NaN	23.2637	22.9178	23.3483	22.9808	22.6963	23.3814	NaN	22.9574	NaN	23.1477	23.3098	22.8418	NaN	23.5339	23.5066	23.1119	23.5797	NaN	22.6219	23.2179	0.208611	23.1766	0.228065	23.0195	0.344172	23.1383	0.1764	23.2941	0.391916	23.1045	0.478939	-0.189605	0.118762			0.204993
837	A0A3L7I618;G3H750	A0A3L7I618;G3H750	Cast	Mus musculus	71.423	25.738	2	5.5	NaN	NaN	NaN	NaN	NaN	NaN	22.2877	NaN	22.5513	22.5656	NaN	NaN	NaN	21.6054	21.5619	22.0266	22.4912	NaN	22.8813	NaN	21.8507	NaN	NaN	21.5853	#DIV/0!	#DIV/0!	22.2877	#DIV/0!	22.5585	0.0101072	21.7313	0.256657	22.6862	0.275817	21.718	0.1877	-0.968246	-0.827195		+	1.2632
838	A0A3L7I619;G3GU12;A0A668KLV9;A0A668KLD3;B2RRE0;A0A668KM55;Q6IR43	A0A3L7I619;G3GU12	Akap12	Mus musculus	174.37	198.42	18	18.3	27.3688	26.2517	26.1045	26.4765	27.184	26.5727	25.691	27.2838	26.5314	25.7038	26.2638	25.5256	25.4153	25.7496	26.0558	25.7303	25.8969	25.4064	26.1167	26.1956	24.4442	24.9777	NaN	24.3306	26.5504	0.490714	26.6829	0.7322	26.0061	0.470675	25.7377	0.261622	25.9039	0.354932	24.5842	0.345483	-1.31975	-0.268418	+		2.35694
839	A0A3L7I671	A0A3L7I671	CgPICR_002879	Cricetulus griseus	9.3896	28.067	3	53.6	25.063	23.7738	24.2067	23.5819	24.3176	23.2312	24.2595	24.3437	23.7515	23.9058	23.3229	24.2623	25.1122	24.2775	24.2274	24.3703	23.6998	24.9673	23.7646	23.4992	24.5857	24.1009	24.3836	24.1768	24.1564	0.57028	24.038	0.539007	23.8106	0.389183	24.4969	0.41447	23.9827	0.66605	24.3118	0.218198	0.329032	0.686216			0.415648
840	A0A3L7I681;A0A061IIT1;Q5PXT3;A0A3L7HKU2;Q549F9;Q3UMN7	A0A3L7I681	Smn1	Mus musculus	29.595	47.018	4	27.5	NaN	22.2891	21.6652	22.2922	22.1758	21.9665	22.0134	22.143	22.3921	NaN	21.7091	22.7928	NaN	22.2931	22.684	22.4158	22.466	21.731	22.4929	21.9706	21.5406	NaN	NaN	22.2456	22.0822	0.294859	22.0747	0.100612	22.298	0.547931	22.4643	0.19991	22.1651	0.376079	21.8931	0.498478	-0.272042	0.166255			0.312998
841	A0A3L7I6A2;G3HNT9;A0A338P7C0	A0A3L7I6A2;G3HNT9;A0A338P7C0	Psmb1	Mus musculus	24.623	30.411	2	51.3	26.5147	26.4529	26.5388	26.4187	26.3428	26.6907	26.448	26.6752	26.0145	26.2882	26.5228	26.4359	26.9156	26.1395	26.1741	26.2036	26.4365	26.7455	25.9976	26.8573	26.1509	27.1175	25.9655	26.4235	26.4813	0.0478134	26.5392	0.1716	26.3153	0.222719	26.3582	0.372508	26.5092	0.384726	26.4143	0.50513	-0.0948968	0.0428596			0.110646
842	Q9D096;A0A3L7I6L1;G3I1P0;A0A494B952	Q9D096;A0A3L7I6L1;G3I1P0;A0A494B952	Isoc1	Mus musculus	19.318	15.902	4	27.7	22.1738	23.3242	23.105	23.5183	22.8348	22.8464	23.8952	23.3494	24.3302	24.4366	24.3684	23.7589	22.5028	23.7622	23.1706	23.5789	24.4391	23.8997	24.6797	23.8698	23.1462	22.3614	23.0847	22.766	23.0303	0.515676	23.2315	0.503349	24.2235	0.312863	23.2536	0.558286	24.2221	0.401916	22.8396	0.359717	-1.38248	-0.96987	+	+	2.66451
843	A0A3L7I6T4;Q5BLK1;Q8BT09;Q3TL53;A0A3L7H0B6;A0A3L7H106;G3IMV1;A0A3L7H0E9;G3H0Q0;A0A3L7H7F2;G3GWA7;A0A3L7GW88;A0A061I0W9;A0A3L7IA38;A0A061IKM4;A0A3L7HIG2;A0A3L7H7V8;G3HAB4;A0A061HWU9;A0A3L7HYK8;A0A3L7IPU1;A0A3L7IJP9;A0A3L7HPT6;G3HE34;G3HTK7;A0A061I644	A0A3L7I6T4;Q5BLK1;Q8BT09;Q3TL53;A0A3L7H0B6;A0A3L7H106;G3IMV1;A0A3L7H0E9;G3H0Q0;A0A3L7H7F2;G3GWA7;A0A3L7GW88	H671_4g12716;H671_xg20592;I79_002027;Rps6	Cricetulus griseus;Mus musculus	28.68	248.34	19	47.8	29.7411	29.2308	29.3641	29.2066	29.4895	29.3405	29.0944	29.7921	28.8271	28.504	28.8161	29.1909	29.5545	28.473	28.9583	28.7916	28.767	28.9669	28.1489	29.2181	28.5223	29.3195	28.6466	28.6619	29.3856	0.21381	29.4291	0.29174	28.8345	0.280857	28.9444	0.453874	28.7752	0.456501	28.7876	0.360083	0.0123773	0.109849			0.0143844
844	A0A3L7I6V4;Q3TF02;Q3TDF8;Q3TL10;Q3U6V5;G3HEZ1;P70199	A0A3L7I6V4;Q3TF02;Q3TDF8;Q3TL10;Q3U6V5;G3HEZ1;P70199	Etf1	Mus musculus	46.063	44.196	8	27.4	26.0155	25.7198	25.8784	25.7791	26.0477	25.9428	26.0941	26.4148	25.8536	25.7934	26.0618	26.174	26.5022	25.9171	25.8856	26.1811	25.8876	25.9546	25.2696	25.3964	25.727	26.2721	25.7975	25.5614	25.8482	0.112005	26.1249	0.203389	25.9707	0.177771	26.1215	0.286301	25.627	0.344538	25.8395	0.304911	0.212447	0.150804			0.407417
845	A0A3L7I6X5;Q8C6E9	A0A3L7I6X5;Q8C6E9	Pura	Cricetulus griseus	22.748	84.773	4	35.5	NaN	23.3821	NaN	NaN	NaN	NaN	23.7929	NaN	23.6237	24.0577	23.7603	NaN	23.7249	22.666	22.228	23.9946	23.4613	23.4095	24.5192	23.1189	23.8819	23.1798	23.7681	23.0114	23.3821	0	23.7929	#DIV/0!	23.8139	0.221935	23.1534	0.842269	23.6272	0.613446	23.4603	0.429219	-0.166931	-0.66049			0.173089
846	A0A3L7I784;G3GXL9;E9PUI4	A0A3L7I784	I79_002511	Cricetulus griseus	127.63	18.523	7	11.1	NaN	24.6721	24.6571	24.7642	24.3926	24.8741	24.7023	24.257	24.7519	24.7604	25.222	25.6289	25.6591	24.7271	24.4396	24.6171	25.3897	25.7681	25.1483	24.8999	24.5098	24.4127	24.3953	24.3866	24.6978	0.0473115	24.5565	0.282071	25.0908	0.420646	24.8607	0.545267	25.3015	0.369786	24.4261	0.0568298	-0.875394	-0.230098	+		2.46889
847	G3UW94;Q14C24;A0A3L7I7A7;E9Q5Y2;A0A3L7IEG8;E9Q1I7;A0A061IHC5;A0A494B947;E9PUZ3;E9PWX6;E9Q5J3;F8WH71;A0A494BA95;A0A140LII6;E9PWA1;E9Q809;G3HNW3;A0A494B9X9;E9PWM2;A0A3L7H4M4	G3UW94;Q14C24;A0A3L7I7A7;E9Q5Y2;A0A3L7IEG8;E9Q1I7;A0A061IHC5;A0A494B947;E9PUZ3	H671_2g6678;U2af1	Cricetulus griseus;Mus musculus	27.825	4.6026	3	17.2	NaN	NaN	NaN	22.283	NaN	NaN	NaN	NaN	NaN	NaN	NaN	NaN	NaN	22.8047	22.8567	NaN	23.1512	NaN	23.0556	NaN	NaN	NaN	NaN	22.6509	22.283	0	#DIV/0!	#DIV/0!	#DIV/0!	#DIV/0!	22.8307	0.036744	23.1034	0.0675685	22.6509	#DIV/0!	-0.452428	#DIV/0!			0
848	A0A3L7I7C7	A0A3L7I7C7	CgPICR_008868	Cricetulus griseus	69.644	90.251	4	45	24.5626	23.3546	23.452	23.6338	24.6665	24.0827	23.5769	24.2389	23.2429	23.2567	23.0358	23.3865	23.6277	23.1261	23.9119	23.5416	23.1848	22.9223	23.6072	23.3209	23.2502	22.9071	22.6487	23.3987	23.7507	0.479296	24.1413	0.449952	23.2305	0.145011	23.5518	0.324941	23.2588	0.285125	23.0512	0.338196	-0.207606	0.321312			0.415509
849	G3HFF9;A0A3L7I7H2;V9GX25	G3HFF9;A0A3L7I7H2;V9GX25	Dph2	Mus musculus	54.866	5.3799	2	8.2	NaN	NaN	NaN	NaN	NaN	NaN	21.9958	NaN	NaN	NaN	NaN	21.6309	NaN	NaN	NaN	NaN	21.6848	NaN	21.6239	NaN	21.1891	NaN	NaN	NaN	#DIV/0!	#DIV/0!	21.9958	#DIV/0!	21.6309	#DIV/0!	#DIV/0!	#DIV/0!	21.6543	0.0430491	21.1891	#DIV/0!	-0.465224	#DIV/0!			0
850	A0A3L7I7Q2;G3GZD2	A0A3L7I7Q2;G3GZD2	I79_003195	Cricetulus griseus	83.186	27.637	3	32.9	26.4582	26.0919	25.3259	25.8235	26.2554	26.2252	25.1444	26.3983	26.1047	25.4832	26.0687	24.6751	24.8394	26.2942	25.9593	25.8158	25.6698	25.0573	26.0414	26.3603	25.8789	26.3701	25.2602	26.1418	25.9249	0.412748	26.0059	0.579213	25.5829	0.668938	25.7272	0.624854	25.7822	0.559627	25.9127	0.47912	0.130522	0.14424			0.133591
851	Q059T9;G3HI03;A0A3L7I7X3;Q8BTJ0;Q80WA7	Q059T9;G3HI03;A0A3L7I7X3;Q8BTJ0	Prpf4	Mus musculus	58.369	13.528	9	20.9	24.3285	24.4169	24.4275	24.3565	24.5387	23.9901	24.9329	24.1426	24.8154	24.3522	24.3246	24.7321	24.6018	24.9552	24.7952	24.6733	24.5148	24.5046	24.3324	24.864	24.517	23.9432	24.2541	24.155	24.3823	0.0412337	24.401	0.423279	24.5561	0.253864	24.7564	0.154745	24.5539	0.222983	24.2173	0.23817	-0.336594	0.200315			1.0723
852	A0A3L7I816;G3H9W7;Q3U503;Q8R353;Q8BV76	A0A3L7I816	Thrap3	Mus musculus	92.476	37.951	4	11.2	24.2754	NaN	NaN	NaN	NaN	23.9757	23.6235	24.2741	NaN	NaN	NaN	NaN	NaN	NaN	NaN	23.996	NaN	NaN	NaN	NaN	NaN	NaN	NaN	NaN	24.2754	0	23.9578	0.325622	#DIV/0!	#DIV/0!	23.996	#DIV/0!	#DIV/0!	#DIV/0!	#DIV/0!	#DIV/0!	#DIV/0!	#DIV/0!			NaN
853	A0A3L7I839;Q3TZL2;Q9Z1Q0	A0A3L7I839;Q3TZL2;Q9Z1Q0	CgPICR_007108	Cricetulus griseus	53.798	12.93	2	21.5	NaN	NaN	NaN	NaN	NaN	NaN	NaN	NaN	NaN	NaN	NaN	NaN	NaN	22.4622	21.7936	22.8151	NaN	NaN	NaN	NaN	23.1099	NaN	NaN	23.0299	#DIV/0!	#DIV/0!	#DIV/0!	#DIV/0!	#DIV/0!	#DIV/0!	22.357	0.518795	#DIV/0!	#DIV/0!	23.0699	0.0565564	#DIV/0!	#DIV/0!			0
854	A0A3L7I842;Q91VZ1;Q3U5L3;G3HKA5	A0A3L7I842;Q91VZ1;Q3U5L3	I79_011124	Cricetulus griseus	50.349	25.935	10	30.6	25.8041	25.5339	25.4765	25.6003	25.7705	25.7068	25.3051	26.0283	25.7888	25.3053	25.8126	25.8782	26.0882	25.1768	25.3174	25.011	25.7182	25.6472	25.2233	26.0418	24.9958	25.9256	25.0912	24.9923	25.6037	0.123722	25.7027	0.299245	25.6962	0.263358	25.3983	0.476639	25.6576	0.336679	25.2512	0.451938	-0.406402	-0.297873			0.700446
855	A0A3L7I867;G3ILQ1	A0A3L7I867;G3ILQ1	Trip13	Mus musculus	46.569	5.2006	3	7.5	NaN	NaN	NaN	23.1209	22.6581	NaN	NaN	22.4528	23.502	NaN	23.1669	NaN	NaN	23.2671	NaN	23.221	NaN	NaN	22.8643	NaN	22.6534	NaN	NaN	22.7184	23.1209	0	22.5554	0.145186	23.3345	0.236965	23.244	0.032652	22.8643	#DIV/0!	22.6859	0.0458976	-0.17843	-0.0904226			0
856	A0A3L7I876;Q58E49;G3H942;A0A3L7I0F6;A0A061I5X4;G3HA84;A0A3L7HE65;G3H959;A0A061I634;A0A3L7HQC6;Q9JM08;Q9JLX5;Q3UM33;G3HYE0	A0A3L7I876;Q58E49;G3H942;A0A3L7I0F6;A0A061I5X4	H671_4g11647;Hdac1;I79_006923;I79_016065	Cricetulus griseus;Mus musculus	48.567	33.062	7	37.1	NaN	23.5608	23.4706	23.9088	NaN	NaN	23.7136	NaN	23.736	23.7572	23.7591	23.5195	23.8303	24.8152	24.777	25.0981	23.8449	23.3159	23.8343	23.4174	24.8147	24.2658	24.2996	24.8207	23.6468	0.188952	23.7136	#DIV/0!	23.693	0.116082	24.6301	0.552145	23.6031	0.276226	24.5502	0.309211	0.947096	0.937185	+	+	2.41832
857	G3IFX1;A0A3L7I877;A0A1Y7VJ55;Q6IWE1	G3IFX1;A0A3L7I877	Sdha	Mus musculus	71.657	285.68	26	47	27.9441	27.6878	27.4664	27.6698	28.073	27.7203	27.4678	27.9502	27.1967	27.123	27.5886	26.9157	27.7356	27.9417	28.0079	27.8122	26.9938	26.9956	27.6082	27.9792	27.884	28.002	27.9334	28.1788	27.692	0.16953	27.8028	0.26694	27.206	0.281431	27.8743	0.1231	27.3942	0.485533	27.9995	0.128938	0.605344	0.668362		+	1.27923
858	A0A3L7I878;G3H949;Q3UXT5;Q3UD58	A0A3L7I878;G3H949;Q3UXT5;Q3UD58	Txlna	Mus musculus	56.081	2.3483	3	6.2	23.5925	NaN	NaN	NaN	NaN	NaN	NaN	NaN	NaN	NaN	23.1827	NaN	NaN	NaN	23.0661	NaN	NaN	22.9465	22.6412	NaN	NaN	NaN	NaN	NaN	23.5925	0	#DIV/0!	#DIV/0!	23.1827	#DIV/0!	23.0661	#DIV/0!	22.7939	0.215905	#DIV/0!	#DIV/0!	#DIV/0!	-0.116642			0
859	A0A3L7I892;G3H9W3	A0A3L7I892;G3H9W3	Adprhl2	Mus musculus	38.592	3.8472	2	8.4	NaN	23.4747	NaN	NaN	NaN	NaN	23.6888	23.016	NaN	NaN	NaN	NaN	NaN	NaN	NaN	NaN	NaN	NaN	NaN	NaN	NaN	NaN	NaN	NaN	23.4747	0	23.3524	0.47574	#DIV/0!	#DIV/0!	#DIV/0!	#DIV/0!	#DIV/0!	#DIV/0!	#DIV/0!	#DIV/0!	#DIV/0!	#DIV/0!			NaN
860	G3IEX0;A0A3L7I8E7;A6PW84;A2A7Q5;F2Z499	G3IEX0;A0A3L7I8E7;A6PW84;A2A7Q5	Lepre1	Mus musculus	73.129	49.861	9	23.4	NaN	23.1085	NaN	23.2659	23.2403	23.2445	22.9595	23.796	24.3733	23.5933	23.7588	23.0535	NaN	24.7605	24.4633	24.5474	24.5615	23.2069	25.0456	24.0926	24.5987	24.4272	NaN	24.2618	23.1872	0.0786924	23.3101	0.350335	23.6947	0.543468	24.5904	0.153185	24.2266	0.783319	24.4292	0.168421	0.2026	0.895648			0.164508
861	A0A3L7I8H5;Q8K3A8;Q542V3;G3H1X8;Q5U448	A0A3L7I8H5;Q8K3A8;Q542V3;G3H1X8	I79_004170	Cricetulus griseus	52.783	14.966	5	17.6	NaN	23.3669	23.1773	NaN	NaN	23.4092	23.317	23.7703	23.409	22.7783	23.2027	23.0253	23.4182	23.0686	NaN	NaN	23.087	23.1696	23.5222	23.4434	23.121	23.5858	22.6836	23.2621	23.2721	0.0948267	23.4989	0.239577	23.1038	0.267716	23.2434	0.247175	23.3055	0.209925	23.1631	0.374246	-0.142399	0.139537			0.274465
862	G3IP80;A0A3L7I8J4	G3IP80;A0A3L7I8J4	Lypla2	Mus musculus	17.73	33.979	5	32.9	NaN	22.507	23.4525	22.7955	NaN	23.4131	24.134	NaN	24.4973	24.2508	23.8552	24.3573	NaN	23.3026	23.3923	24.1479	24.7167	23.564	24.2807	23.4864	24.4559	22.2998	NaN	23.9653	22.9183	0.395641	23.7736	0.509725	24.2401	0.275788	23.6143	0.464301	24.0119	0.590417	23.5737	1.13013	-0.438241	-0.625898			0.276611
863	A0A3L7I8K3	A0A3L7I8K3	CgPICR_011116	Cricetulus griseus	73.378	42.65	2	19.1	24.4544	23.976	24.0697	23.9827	23.9798	NaN	24.0922	24.3288	23.7353	23.6271	23.9771	23.9619	25.2034	23.2936	23.5306	23.7248	23.8831	23.9368	23.2954	23.9198	23.5811	24.3665	23.71	23.9125	24.1207	0.196159	24.1336	0.178114	23.8254	0.172316	23.9381	0.86177	23.7588	0.309701	23.8925	0.344161	0.133735	0.112779			0.23323
864	A0A3L7I8L8;A0PA08;Q52KG8;Q5RKM8	A0A3L7I8L8	Hspg2	Mus musculus	472.29	323.31	16	23.3	NaN	23.407	22.7103	24.381	23.2278	24.3243	23.2893	24.2367	25.3812	24.9693	24.832	24.8866	24.7295	25.6103	25.6553	24.917	26.8528	25.7199	27.5614	27.581	25.3279	25.3829	23.6389	25.4191	23.4995	0.685165	23.7695	0.591629	25.0173	0.249073	25.228	0.473979	26.9288	0.874234	24.9422	0.869682	-1.98659	0.210717	++		1.74252
865	A0A3L7I8P3	A0A3L7I8P3	CgPICR_010795	Cricetulus griseus	29.28	129.3	4	48.3	24.9798	26.5253	26.6943	27.2122	25.886	26.6638	26.7898	26.0118	26.566	26.357	26.2197	25.3604	26.8623	26.3641	26.6228	26.0254	26.4476	26.2529	26.4618	26.6725	25.8629	26.4881	25.1725	26.1448	26.3529	0.83217	26.3379	0.454974	26.1258	0.529735	26.4687	0.358765	26.4587	0.171445	25.9171	0.558349	-0.541655	0.342845			0.946747
866	G3I909;A0A3L7I8Q7	G3I909;A0A3L7I8Q7	Aldh4a1	Mus musculus	60.657	24.785	3	6.5	24.3138	23.8725	23.7328	23.7231	24.0044	24.0867	NaN	NaN	23.6109	NaN	NaN	NaN	24.4089	24.7462	23.6537	NaN	NaN	NaN	NaN	23.9946	24.0842	25.375	24.2575	24.2025	23.9105	0.240184	24.0456	0.0581411	23.6109	#DIV/0!	24.2696	0.559412	23.9946	#DIV/0!	24.4798	0.601179	0.485238	0.658716			0
867	A0A3L7I8R9;G3HMV6;Q3UMP2;G3HMV5	A0A3L7I8R9;G3HMV6;Q3UMP2	Hmgcl	Mus musculus	33.772	62.271	10	36.1	24.3435	24.9103	24.7042	24.709	25.5548	25.3162	25.1821	25.0768	24.0872	24.7279	24.528	24.7028	25.1677	25.4712	25.3596	25.3604	25.0206	24.8714	25.445	25.114	25.8049	25.83	25.8328	26.0678	24.6668	0.204342	25.2825	0.206298	24.5115	0.296472	25.3397	0.126107	25.1127	0.242972	25.8839	0.123281	0.771142	0.828263	+	+	2.88398
868	A0A3L7I8V1;G3I958	A0A3L7I8V1;G3I958	I79_020092	Cricetulus griseus	83.982	35.728	8	17.6	23.0684	24.8209	24.8987	24.5455	23.792	24.1778	25.0283	24.0497	25.4295	25.1155	24.9673	25.1319	24.9776	25.3674	24.8902	25.2794	25.2554	25.091	25.6239	24.419	24.6385	24.8022	24.3681	24.2684	24.3334	0.742023	24.262	0.535507	25.1611	0.193649	25.1287	0.230516	25.0973	0.504137	24.5193	0.245008	-0.578043	-0.0323963			1.07181
869	A0A3L7I8X0;A2AMV1;A2AMU9;A0A3L7I8R1;G3HU22;D6RCI7;G3HTT0;G3IQ51;Q9QYY3;A0A061ICS5;A0A3L7H340	A0A3L7I8X0;A2AMV1;A2AMU9;A0A3L7I8R1;G3HU22	H671_3g9833;I79_014308;I79_026142;Mrto4	Cricetulus griseus;Mus musculus	24.182	3.9271	3	22.4	24.5005	NaN	NaN	NaN	24.418	24.1745	NaN	23.2952	NaN	NaN	NaN	NaN	NaN	NaN	NaN	NaN	NaN	NaN	NaN	NaN	NaN	NaN	NaN	NaN	24.5005	0	23.9626	0.590669	#DIV/0!	#DIV/0!	#DIV/0!	#DIV/0!	#DIV/0!	#DIV/0!	#DIV/0!	#DIV/0!	#DIV/0!	#DIV/0!			NaN
870	A0A3L7I8Y1;G3IJB6	A0A3L7I8Y1	Rcc2	Mus musculus	55.881	7.977	6	13.3	NaN	NaN	23.3344	23.2636	NaN	NaN	NaN	NaN	23.5948	NaN	23.4767	NaN	NaN	23.2385	NaN	NaN	NaN	NaN	NaN	NaN	NaN	NaN	NaN	NaN	23.299	0.0354328	#DIV/0!	#DIV/0!	23.5357	0.083529	23.2385	#DIV/0!	#DIV/0!	#DIV/0!	#DIV/0!	#DIV/0!	#DIV/0!	-0.297248			NaN
871	A0A3L7I948;G3HX33	A0A3L7I948	Rpl7	Mus musculus	28.931	10.108	3	41.7	NaN	22.2537	22.06	22.2628	NaN	21.3563	24.6829	NaN	23.9739	25.0749	22.5599	24.7772	21.4793	22.6838	22.6521	22.9655	25.1299	23.0002	25.0985	22.1843	23.8715	NaN	NaN	22.9258	22.1922	0.0935128	23.0196	2.35226	24.0965	1.12501	22.4452	0.659148	23.8532	1.49372	23.3987	0.668728	-0.454548	-1.65129			0.14601
872	G3ICE3;A0A3L7I960;Q3V0K7;A0A087WRH6;A0A087WQ60;A0A087WQA8	G3ICE3;A0A3L7I960;Q3V0K7	Cops5	Mus musculus	36.987	9.2759	3	12.8	NaN	NaN	NaN	NaN	NaN	NaN	NaN	NaN	22.0021	22.3739	NaN	NaN	NaN	22.0979	NaN	21.9317	21.9417	NaN	23.4098	NaN	NaN	NaN	NaN	NaN	#DIV/0!	#DIV/0!	#DIV/0!	#DIV/0!	22.188	0.262911	22.0148	0.117511	22.6758	1.03805	#DIV/0!	#DIV/0!	#DIV/0!	-0.173162			0
873	A0A3L7I973;Q9D066;Q924B0;Q3U5R8;G3I4E6;Q3TME6;Q80ZJ2;D3Z703;A0A0A6YW07	A0A3L7I973;Q9D066;Q924B0;Q3U5R8;G3I4E6;Q3TME6;Q80ZJ2	I79_018324	Cricetulus griseus	30.501	20.691	6	25.2	26.2294	25.6566	25.5045	24.8818	24.9684	24.953	24.8105	25.1758	24.8667	24.902	24.9392	24.8017	NaN	25.2627	25.397	25.3485	24.9895	25.3314	25.031	25.2916	25.1947	25.2995	25.1187	25.6396	25.5681	0.479638	24.9769	0.15046	24.8774	0.0585216	25.336	0.0679852	25.1609	0.175511	25.3131	0.229893	0.152277	0.458654		+	0.477687
874	A0A3L7I995;Q5BLK2;G3I2D3	A0A3L7I995;Q5BLK2;G3I2D3	I79_017563	Cricetulus griseus	13.373	64.173	10	64.7	29.2862	28.5024	28.5929	28.4426	29.2235	28.5632	28.5158	28.7828	28.0089	27.9954	28.4202	28.6867	29.1761	28.5057	28.1746	28.2837	28.0412	28.6536	27.8019	28.4898	28.1155	28.4873	28.2509	28.1861	28.706	0.33921	28.7713	0.323132	28.2778	0.336398	28.5351	0.449041	28.2466	0.393572	28.26	0.161338	0.0133133	0.257235			0.0213084
875	A0A3L7I9F5;G3IHE8;B1AX98;E9PV22;A0A061IKT9	A0A3L7I9F5;G3IHE8	Lrrc47	Mus musculus	63.993	74.766	14	37.3	26.309	26.0684	26.1792	26.294	26.2825	26.4281	26.1176	26.3818	26.2885	26.1582	26.2723	26.2586	26.7104	26.3874	25.797	26.395	26.0997	26.1974	25.873	25.9927	26.2109	26.6952	25.8525	25.8173	26.2126	0.0972532	26.3025	0.13743	26.2444	0.0587444	26.3225	0.381259	26.0407	0.139576	26.144	0.408265	0.103295	0.0780716			0.18774
876	Q8R190;A0A3L7I9I7;A2A9P6;A0A3L7I9I9;G3IJZ9;G3IK01;G3IQ41;A0A061IGD7	Q8R190;A0A3L7I9I7;A2A9P6;A0A3L7I9I9;G3IJZ9;G3IK01	Cdk11b;H671_2g7765;I79_026130	Cricetulus griseus;Mus musculus	41.024	16.247	7	23.5	23.6146	23.4126	23.438	23.3106	23.9769	23.624	23.3919	23.7151	23.1852	23.1379	23.3355	NaN	23.211	24.4935	24.0385	24.1552	23.7833	NaN	23.3712	23.0443	23.7609	NaN	23.3022	23.3818	23.444	0.109441	23.677	0.241861	23.2195	0.10318	23.9745	0.544398	23.3996	0.370284	23.4816	0.245131	0.0820185	0.755002			0.116308
877	A0A3L7I9P2;G3HN77;Q91YZ8;A3KFU5;A3KFU8;Q99LF8;Q6PHQ9;Q3UX16;V9GXG3;G3HN76	A0A3L7I9P2;G3HN77;Q91YZ8;A3KFU5;A3KFU8;Q99LF8;Q6PHQ9;Q3UX16	Pabpc4	Mus musculus	72.535	60.369	7	28.6	26.4798	26.3949	26.4824	26.6129	26.7623	26.8635	26.0624	26.6717	25.8666	25.8849	25.879	25.5648	26.1418	26.2088	26.1062	26.1664	25.7818	25.3853	25.4949	26.1167	26.0829	26.141	25.1996	25.9007	26.4925	0.077921	26.59	0.360324	25.7988	0.156168	26.1558	0.0431251	25.6947	0.327229	25.831	0.433232	0.136357	0.357012			0.198355
878	A0A3L7I9W8;E0CYK6;G3IAH2	A0A3L7I9W8	Hddc2	Mus musculus	33.444	72.008	5	29.3	26.9719	26.268	26.1124	26.0552	26.5633	26.454	25.9581	26.5277	26.1077	25.7981	26.2795	26.0428	26.4588	26.2724	26.2347	26.0472	25.8493	25.742	26.2404	26.6278	25.9871	26.619	26.1742	26.1686	26.3519	0.366345	26.3758	0.282148	26.057	0.199432	26.2533	0.168748	26.1149	0.403503	26.2372	0.268968	0.122347	0.196237			0.199396
879	A0A3L7I9X9;G3IA85	A0A3L7I9X9	mKIAA0684	Mus musculus	109.75	5.7674	3	12.1	NaN	NaN	NaN	NaN	NaN	NaN	NaN	NaN	NaN	NaN	22.7661	NaN	NaN	23.2426	NaN	22.6884	NaN	NaN	22.8174	NaN	NaN	NaN	NaN	NaN	#DIV/0!	#DIV/0!	#DIV/0!	#DIV/0!	22.7661	#DIV/0!	22.9655	0.391847	22.8174	#DIV/0!	#DIV/0!	#DIV/0!	#DIV/0!	0.199441			0
880	A0A3L7I9Y1;A0A3L7IAP4;F7BP55;G3IPK9	A0A3L7I9Y1;A0A3L7IAP4	Ak2	Mus musculus	30.955	149.25	5	54.4	26.0914	26.1685	26.0563	26.2902	26.2662	26.1644	26.4012	26.2626	26.1782	25.8734	26.0534	26.179	26.8146	26.574	26.3749	26.2478	26.0802	26.0511	26.499	26.2006	26.087	26.4378	26.0472	26.4744	26.1516	0.0897143	26.2736	0.097272	26.071	0.144376	26.5028	0.247425	26.2077	0.204672	26.2616	0.225637	0.0538664	0.431798			0.1333
881	A0A3L7I9Y9	A0A3L7I9Y9	CgPICR_007140	Cricetulus griseus	45.397	25.583	3	24.8	26.2845	25.9149	26.2491	25.898	26.0234	25.7214	26.153	26.0394	24.96	25.3016	25.6197	25.7567	26.7361	25.5757	25.72	25.7668	25.5147	25.2457	25.157	25.5032	25.6369	26.2213	25.3986	26.3044	26.0866	0.180723	25.9843	0.184499	25.4095	0.355176	25.9496	0.530575	25.3551	0.181303	25.8903	0.44233	0.535174	0.540136			1.17759
882	G3I2B6;Q8C2E1;A0A3L7IA09;Q7TMX2;A0A061HU79;G3UWL2;H3BK50	G3I2B6;Q8C2E1;A0A3L7IA09;Q7TMX2;A0A061HU79	Ppp2r1a	Mus musculus	59.028	281.26	27	56.2	28.466	28.0107	28.0635	28.1257	28.2958	28.1991	28.0529	28.0212	28.1903	28.2392	28.2327	28.0756	28.269	28.7659	28.3373	28.2897	28.125	27.9723	28.2531	28.0359	28.259	27.9741	27.8229	27.985	28.1665	0.177634	28.1422	0.12839	28.1844	0.075714	28.4155	0.235378	28.0966	0.121702	28.0102	0.181594	-0.0863571	0.231069			0.337658
[truncated: 916 more rows]
[truncated: 1 more columns]

## Sheet: Table S2
Excel ID	Protein IDs	Majority protein IDs	Gene names	Unique peptides	Sequence coverage [%]	Unique sequence coverage [%]	Mol. weight [kDa]	Score	Log2 LFQ Intensity D2C1	Log2 LFQ Intensity D2C2	Log2 LFQ Intensity D2C3	Log2 LFQ Intensity D2C4	Log2 LFQ Intensity D2F1	Log2 LFQ Intensity D2F2	Log2 LFQ Intensity D2F3	Log2 LFQ Intensity D2F4	Log2 LFQ Intensity D6C1	Log2 LFQ Intensity D6C2	Log2 LFQ Intensity D6C3	Log2 LFQ Intensity D6C4	Log2 LFQ Intensity D6F1	Log2 LFQ Intensity D6F2	Log2 LFQ Intensity D6F3	Log2 LFQ Intensity D6F4	Log2 LFQ Intensity D8C1	Log2 LFQ Intensity D8C2	Log2 LFQ Intensity D8C3	Log2 LFQ Intensity D8C4	Log2 LFQ Intensity D8F1	Log2 LFQ Intensity D8F2	Log2 LFQ Intensity D8F3	Log2 LFQ Intensity D8F4
[truncated: 2,882 more rows]

[truncated: 2 more sheets: Table S3, Table S4]
